# Supplementary material for: Defining Proximity Proteome of Histone Modifications by Antibody-mediated Protein A-APEX2 Labeling
Source: Genomics Proteomics Bioinformatics. 2021 Sep 30;20(1):87–100. doi: 10.1016/j.gpb.2021.09.003 (PMC9510856; doi:10.1016/j.gpb.2021.09.003)
Supplement: Supplementary Table S1 — Identified proximal interactome at H3K9me3, H3K27me3, H3K9me3, H4K5ac, and H4K12ac [file mmc2.xlsx]

## Sheet: H3K27me3
Table S1 Identified proximal interactome at H3K27me3, H3K9me3, H3K4me3, H4K5ac, and H4K12ac
Identified proximal interactome at H3K27me3
Note: Identified proteins from pA-APEX2 experiments, including protein names, gene names, UniProt accessions, Log2 FC compared to without H2O2 (– H2O2 ) and IgG negative controls and corresponding p-values calculated by t-test, intensities of proteins identified by quantitative LC-MS/MS, as well as times identifed in three parallel replicats.
Proximal interactors were determined using the transformed protein intensities fold change Log2 FC >1 and permutation-based FDR = 0.01 values (see "Protein identification and label-free protein quantification" and "Interacting proteins detection of each specific histone mark" methods section).
Protein names	UniProt Access	Gene Names	pA-APEX2_vs_–H2O2_1_Log2 FC	pA-APEX2_vs_IgG_1_Log2 FC	pA-APEX2_vs_–H2O2_2_Log2 FC	pA-APEX2_vs_IgG_2_Log2 FC	pA-APEX2_vs_–H2O2_3_Log2 FC	pA-APEX2_vs_IgG_3_Log2 FC	pA-APEX2_rep1	–H2O2_rep1	IgG_rep1	pA-APEX2_rep2	–H2O2_rep2	IgG_rep_2	pA-APEX2_rep3	–H2O2_rep3	IgG_rep3	P_value_with_–H2O2	P_value_with_IgG	Identified times
WD repeat and HMG-box DNA-binding protein 1 (Acidic nucleoplasmic DNA-binding protein 1) (And-1)	P59328	Wdhd1	3.34	1.75	1.63	2.88	1.8	1.52	135680000	13409000	40430000	180270000	58401000	24462000	182740000	52587000	63738833	0.0763573	0.00373681	3
Zinc finger CCCH domain-containing protein 14	Q8BJ05	Zc3h14	4.32	2.53	6.64	3.41	2.24	2.46	155900000	7824000	26951500	186530000	1868600	17521850	332790000	70339000	60470833	0.000630813	0.0304052	3
Pregnancy zone protein (Alpha-2-macroglobulin) (Alpha-2-M) [Cleaved into: Alpha-2-macroglobulin 165 kDa subunit; Alpha-2-macroglobulin 35 kDa subunit]	Q61838	Pzp	1.13	1.13	100	1.19	1.58	0.66	58088000	26612000	26613750	21980000	0	9614650	108910000	36357000	68767333	0.0404	0.365152	2
tRNA (uracil-5-)-methyltransferase homolog A (EC 2.1.1.-) (HpaII tiny fragments locus 9c protein)	Q8BNV1	Trmt2a	100	2.1	100	2.83	1.09	0.84	19944000	0	4651875	59005000	0	8312500	54109000	25354000	30235416	0.136315	0.0995846	2
E3 ubiquitin-protein ligase TRIP12 (EC 2.3.2.26) (HECT-type E3 ubiquitin transferase TRIP12) (Thyroid receptor-interacting protein 12) (TR-interacting protein 12) (TRIP-12)	G5E870	Trip12	1.08	1.23	100	3.44	1.73	1.29	46231000	21872000	19705250	57421000	0	5303550	132500000	40032000	54345500	0.0429537	0.123355	3
Transcription factor 20 (TCF-20) (Nuclear factor SPBP) (Stromelysin-1 PDGF-responsive element-binding protein) (SPRE-binding protein)	Q9EPQ8	Tcf20	5.25	2.94	4.27	4.52	3.68	3.41	250640000	6595300	32772000	252460000	13043000	11021175	500820000	39021000	47096166	0.0228415	0.0387037	3
THO complex subunit 3 (Tho3)	Q8VE80	Thoc3	100	100	100	2.39	0	-100	6951300	0	0	11119000	0	2119900	0	0	5868950	0.188247	0.326387	2
THO complex subunit 4 (Tho4) (Ally of AML-1 and LEF-1) (Aly/REF export factor) (REF1-I) (RNA and export factor-binding protein 1) (Transcriptional coactivator Aly/REF)	O08583	Alyref	100	2.02	100	3.85	100	3.72	129560000	0	31865325	205300000	0	14248700	256680000	0	19494883	0.00750567	0.014103	3
Ribosome production factor 2 homolog (Brix domain-containing protein 1) (Ribosome biogenesis protein RPF2 homolog)	Q9JJ80	Rpf2	2.43	1.01	3.43	1.04	0.71	0.85	116390000	21561000	57841750	225140000	20861000	109723500	204240000	125140000	113263000	0.167655	0.240482	2
RuvB-like 2 (EC 3.6.4.12) (p47 protein)	Q9WTM5	Ruvbl2	2.13	2.49	100	3.54	3	2.72	33457000	7642400	5941225	86944000	0	7487250	144230000	18065000	21887400	0.0741533	0.0746599	3
Sentrin-specific protease 7 (EC 3.4.22.-) (SUMO-1-specific protease 2) (Sentrin/SUMO-specific protease SENP7)	Q8BUH8	Senp7	100	1.26	100	1.05	100	1.87	13919000	0	5813825	38465000	0	18624750	58417000	0	15974600	0.0664827	0.0733709	3
Cohesin subunit SA-2 (SCC3 homolog 2) (Stromal antigen 2)	O35638	Stag2	100	2.01	100	5.61	2.73	2.59	44033000	0	10919050	134010000	0	2751000	173110000	26142000	28806550	0.0486137	0.0636785	3
General transcription factor 3C polypeptide 4 (EC 2.3.1.48) (TF3C-delta) (Transcription factor IIIC 90 kDa subunit) (TFIIIC 90 kDa subunit) (TFIIIC90) (Transcription factor IIIC subunit delta)	Q8BMQ2	Gtf3c4	100	1.14	100	2.33	1.56	1.22	7273700	0	3294425	54325000	0	10802525	131950000	44775000	56456500	0.120856	0.235097	3
ATPase WRNIP1 (EC 3.6.1.-) (Werner helicase-interacting protein 1)	Q91XU0	Wrnip1	1.3	2.77	100	2.41	1.46	1.54	42908000	17479000	6278925	50359000	0	9463025	27431000	9946000	9405016	0.115234	0.0993207	3
28S ribosomal protein S30, mitochondrial (MRP-S30) (S30mt)	Q9D0G0	Mrps30	2.04	1.5	4.05	1.38	2.96	0.28	37705000	9152700	13375250	52495000	3169800	20101475	39979000	5149200	32921500	0.0184607	0.113385	2
TP53-binding protein 1 (53BP1) (p53-binding protein 1) (p53BP1)	P70399	Tp53bp1	4.88	1.51	5.2	2.71	1.8	1.71	122910000	4169100	43137750	243200000	6598800	37164075	596340000	171150000	182553333	0.032303	0.142104	3
DNA topoisomerase 2-binding protein 1 (DNA topoisomerase II-beta-binding protein 1) (TopBP1) (DNA topoisomerase II-binding protein 1)	Q6ZQF0	Topbp1	4.75	3.85	100	3.6	4.2	0.48	46550000	1726700	3224125	14277000	0	1180700	101390000	5525800	72480500	0.12226	0.150884	2
Wolframin	P56695	Wfs1	100	1.78	100	1.14	1.42	0.58	52849000	0	15407700	58640000	0	26675357	102510000	38356000	68776666	0.0231295	0.00897601	2
Ubiquitin carboxyl-terminal hydrolase 36 (EC 3.4.19.12) (Deubiquitinating enzyme 36) (Ubiquitin thioesterase 36) (Ubiquitin-specific-processing protease 36)	B1AQJ2	Usp36	100	1.26	1.99	2.12	-1.25	-0.02	11066000	0	4620300	4870200	1224400	1122475	2554000	6079300	2597850	0.606499	0.497313	2
Structural maintenance of chromosomes protein 1A (SMC protein 1A) (SMC-1-alpha) (SMC-1A) (Chromosome segregation protein SmcB) (Sb1.8)	Q9CU62	Smc1a	3.2	1.72	5.14	3.22	2.75	2.05	176670000	19235000	53599000	250240000	7115700	26935450	506980000	75235000	122323166	0.0272749	0.0761125	3
Transmembrane protein 33 (Protein DB83)	Q9CR67	Tmem33	5	1.44	2.71	1.13	1.25	0.23	230150000	7181300	84564000	169570000	25934000	77638350	267630000	112310000	228535000	0.12279	0.13232	2
Zinc finger MYM-type protein 2 (Zinc finger protein 198)	Q9CU65	Zmym2	100	1.94	100	3.27	1.71	1.4	30990000	0	8102250	31910000	0	3303400	92933000	28358000	35138000	0.00828145	0.187518	3
U4/U6 small nuclear ribonucleoprotein Prp4 (U4/U6 snRNP 60 kDa protein) (WD splicing factor Prp4)	Q9DAW6	Prpf4	5.04	2.4	100	4.64	3.25	2.09	89143000	2709000	16940825	117300000	0	4699000	114130000	11995000	26867000	0.009169	0.00317238	3
RNA-binding protein 14 (RNA-binding motif protein 14)	Q8C2Q3	Rbm14	4.41	2.17	5.52	3.29	2.93	2.53	2599900000	122110000	577122500	2552700000	55543000	260977500	3582800000	470470000	619113333	0.00730214	0.0246919	3
Telomere-associated protein RIF1 (Rap1-interacting factor 1 homolog) (mRif1)	Q6PR54	Rif1	5.84	3.16	100	4.3	3.44	3.25	75791000	1318700	8490500	62988000	0	3187600	177520000	16346000	18647233	0.0419168	0.0780886	3
Testis-expressed protein 10	Q3URQ0	Tex10	100	1.96	100	4.42	2.77	2.45	90893000	0	23340550	314540000	0	14712875	351110000	51334000	64065500	0.0602485	0.0776063	3
Transportin-1 (Importin beta-2) (Karyopherin beta-2)	Q8BFY9	Tnpo1	1.23	1.54	100	2.14	1.27	0.95	93400000	39925000	32223000	107290000	0	24297500	199840000	82965000	103481500	0.0311923	0.0525615	2
S-adenosyl-L-methionine-dependent tRNA 4-demethylwyosine synthase TYW1 (EC 4.1.3.44) (Radical S-adenosyl methionine and flavodoxin domain-containing protein 1) (tRNA wybutosine-synthesizing protein 1 homolog) (tRNA-yW-synthesizing protein)	Q8BJM7	Tyw1	1.58	1.26	100	1.6	1.37	-0.61	51825000	17377000	21696750	33104000	0	10912850	16654000	6427000	25375000	0.129625	0.401817	2
Nucleoporin NUP35 (35 kDa nucleoporin) (Mitotic phosphoprotein 44) (MP-44) (Nuclear pore complex protein Nup53) (Nucleoporin NUP53)	Q8R4R6	Nup35	100	100	100	100	100	0.41	9256000	0	0	5452800	0	0	8105300	0	6106700	0.0517854	0.0154513	2
SNW domain-containing protein 1 (Nuclear protein SkiP) (Ski-interacting protein)	Q9CSN1	Snw1	5.08	2.1	100	4.01	3.63	3.26	431880000	12743000	100863250	365110000	0	22694725	574470000	46454000	59966666	0.0121521	0.0497458	3
Zinc finger homeobox protein 3 (AT motif-binding factor 1) (AT-binding transcription factor 1) (Alpha-fetoprotein enhancer-binding protein) (Zinc finger homeodomain protein 3) (ZFH-3)	Q61329	Zfhx3	100	2.94	2.84	2.29	5.38	1.02	2270400	0	295950	2959300	414080	603455	55954000	1345300	27605500	0.36373	0.882866	3
RNA binding motif protein, X-linked-like-1 (Heterogeneous nuclear ribonucleoprotein G-like 1) (RNA binding motif protein, X chromosome retrogene)	Q91VM5	Rbmxl1	4.31	1.85	5.58	3.27	3.41	2.7	2088400000	105500000	579087500	1801000000	37648000	187309750	2445100000	229480000	375946666	0.0152885	0.0524673	3
Zinc finger protein 638 (Nuclear protein 220) (Zinc finger matrin-like protein)	Q61464	Znf638	1.84	2.06	2.67	2.66	2.13	1.92	222800000	62139000	53577750	280680000	43972000	44377250	436200000	99732000	114931000	0.00849828	0.0166502	3
Zinc finger protein 462 (Zinc finger PBX1-interacting protein) (ZFPIP)	B1AWL2	Znf462	100	2.02	4.62	2.29	3.56	2.03	19705000	0	4852025	51594000	2101600	10531700	50556000	4279400	12404250	0.0279284	0.121405	3
Protein regulator of cytokinesis 1	Q99K43	Prc1	100	100	100	100	-0.24	-0.51	6531200	0	0	16462000	0	0	8867500	10466000	12612800	0.44636	0.0597999	2
Tuftelin-interacting protein 11 (Septin and tuftelin-interacting protein 1) (STIP-1) (Tuftelin-interacting protein 39)	Q9ERA6	Tfip11	100	3.39	100	3.83	2.42	2.89	44569000	0	4238525	143760000	0	10087500	138420000	25954000	18731300	0.0629973	0.0501157	3
Structural maintenance of chromosomes protein 3 (SMC protein 3) (SMC-3) (Basement membrane-associated chondroitin proteoglycan) (Bamacan) (Chondroitin sulfate proteoglycan 6) (Chromosome segregation protein SmcD) (Mad member-interacting protein 1)	Q9CW03	Smc3	2.48	1.7	5.79	3.57	2.59	2.8	116740000	20878000	35809275	269830000	4888500	22710300	514750000	85770000	73914666	0.0638609	0.107353	3
Syntaxin-12	Q9ER00	Stx12	100	2.82	100	2.73	0.82	0.21	12188000	0	1728025	9298000	0	1406100	11283000	6377300	9745366	0.166724	0.0216729	2
T-complex protein 1 subunit epsilon (TCP-1-epsilon) (CCT-epsilon)	P80316	Cct5	2.07	1.05	5.77	1.59	0.8	-0.26	214780000	51300000	103686000	340290000	6253900	113297250	267060000	153420000	319130000	0.161881	0.0603012	2
Exportin-5 (Exp5) (Ran-binding protein 21)	Q924C1	Xpo5	2.74	1.75	3.87	1.71	0.92	0.27	364670000	54617000	108210250	301550000	20621000	92205500	306020000	161410000	253041666	0.140089	0.0644021	2
Serine/arginine-rich splicing factor 9 (Splicing factor, arginine/serine-rich 9)	Q9D0B0	Srsf9	2.47	1.53	100	5.2	3.96	2.94	54953000	9946200	19054075	47881000	0	1299675	120410000	7716100	15715550	0.0451787	0.112091	3
Zinc finger RNA-binding protein	O88532	Zfr	4.49	1.91	4.88	2.94	1.95	1.69	774890000	34474000	205587500	652560000	22108000	85073750	1138800000	295220000	351871666	0.0241261	0.0511456	3
Probable global transcription activator SNF2L1 (EC 3.6.4.-) (ATP-dependent helicase SMARCA1) (DNA-dependent ATPase SNF2L) (Nucleosome-remodeling factor subunit SNF2L) (SWI/SNF-related matrix-associated actin-dependent regulator of chromatin subfamily A member 1)	Q6PGB8	Smarca1	2.91	1.36	5.92	2.24	1.71	1.21	992130000	132150000	386277500	1323200000	21809000	280651500	1687900000	515660000	730743333	0.0170491	0.00812453	3
Protein Wiz (Widely-interspaced zinc finger-containing protein)	O88286	Wiz	100	1.77	100	4.14	2.68	1.8	24274000	0	7103800	41884000	0	2380742	51580000	8062900	14816550	0.00754521	0.153213	3
Zinc finger protein 148 (Beta enolase repressor factor 1) (G-rich box-binding protein) (Transcription factor BFCOL1) (Transcription factor ZBP-89) (Zinc finger DNA-binding protein 89)	Q61624	Znf148	100	2.82	100	5.93	5.51	3.85	51554000	0	7291000	173590000	0	2837700	183960000	4030800	12777300	0.0579322	0.0602642	3
RNA-binding protein 12B-B (RNA-binding motif protein 12B-B)	Q66JV4	Rbm12b2	100	2.56	100	3.26	100	2.26	6743500	0	1145625	26027000	0	2717325	20917000	0	4371883	0.0718261	0.0746711	3
Double-strand-break repair protein rad21-like protein 1	A2AU37	Rad21l1	3.04	1.08	7	2.46	1.92	1.22	160810000	19559000	75819250	305320000	2390500	55429122	351900000	92847000	151462000	0.0298992	0.00180788	3
MHC class II regulatory factor RFX1 (Regulatory factor X 1) (Transcription factor RFX1)	P48377	Rfx1	100	2.95	2.13	100	100	100	7004800	0	908725	13878000	3168800	0	36808000	0	0	0.18535	0.223039	3
Histone-binding protein RBBP7 (Histone acetyltransferase type B subunit 2) (Nucleosome-remodeling factor subunit RBAP46) (Retinoblastoma-binding protein 7) (RBBP-7) (Retinoblastoma-binding protein p46)	Q60973	Rbbp7	100	1.15	5.42	2.59	1.24	0.77	104030000	0	46785250	146340000	3408200	24307300	324900000	137420000	190666666	0.00825008	0.187574	2
RNA binding protein fox-1 homolog 2 (Fox-1 homolog B) (Fox-1 homolog Fxh) (Hexaribonucleotide-binding protein 2) (RNA-binding motif protein 9) (RNA-binding protein 9)	Q8BP71	Rbfox2	100	1.17	100	3.05	2.13	1.92	40824000	0	18090000	87906000	0	10597450	67655000	15442000	17889683	0.054723	0.0143717	3
Paired amphipathic helix protein Sin3a (Histone deacetylase complex subunit Sin3a) (Transcriptional corepressor Sin3a)	Q60520	Sin3a	100	4.31	100	4.47	2.77	2.05	54731000	0	2764750	117490000	0	5296200	96719000	14171000	23354333	0.0356138	0.0349579	3
Transcription intermediary factor 1-alpha (TIF1-alpha) (EC 2.3.2.27) (E3 ubiquitin-protein ligase Trim24) (RING-type E3 ubiquitin transferase TIF1-alpha) (Tripartite motif-containing protein 24)	Q64127	Trim24	3.43	1.53	100	2.87	1.26	1.25	14236000	1323500	4926075	33044000	0	4504867	46034000	19195000	19324750	0.0660782	0.110085	3
General transcription factor 3C polypeptide 1 (TF3C-alpha) (TFIIIC box B-binding subunit) (Transcription factor IIIC 220 kDa subunit) (TFIIIC 220 kDa subunit) (TFIIIC220) (Transcription factor IIIC subunit alpha)	Q8K284	Gtf3c1	100	3.5	100	2.11	0.67	0.93	53363000	0	4719250	17867000	0	4130800	80121000	50354000	42172166	0.27016	0.122434	2
Serine/threonine-protein kinase TBK1 (EC 2.7.11.1) (T2K) (TANK-binding kinase 1)	Q9WUN2	Tbk1	100	3.25	100	2.4	1.96	-0.44	33131000	0	3485350	23064000	0	4374000	51166000	13135000	69493166	0.0345083	0.0481874	2
DNA topoisomerase 2-beta (EC 5.6.2.2) (DNA topoisomerase II, beta isozyme)	Q64511	Top2b	1.56	1.01	5.02	2.24	1.64	1.18	721250000	244260000	357780000	1316100000	40474000	279107500	1330800000	426090000	588416666	0.0628537	0.0119434	3
Scaffold attachment factor B1 (SAF-B1)	D3YXK2	Safb	2.22	1.44	8.29	2.19	1.73	1.37	952920000	204860000	351785000	868580000	2783600	190682500	1429200000	429710000	553536666	0.0081506	0.0558897	3
SWI/SNF-related matrix-associated actin-dependent regulator of chromatin subfamily E member 1 (BRG1-associated factor 57) (BAF57)	O54941	Smarce1	100	2.32	6.68	6.47	100	2.8	101670000	0	20333925	185000000	1809100	2088925	104150000	0	14978050	0.0350479	0.0241786	3
THO complex subunit 1 (Tho1) (Nuclear matrix protein p84)	Q8R3N6	Thoc1	100	1.15	4.98	2.64	1.94	2.26	52133000	0	23435600	132120000	4173600	21153700	206930000	53834000	43292833	0.027472	0.142147	3
Vacuolar protein sorting-associated protein 35 (Maternal-embryonic 3) (Vesicle protein sorting 35)	Q9EQH3	Vps35	1.46	1.13	100	2.31	0.66	0.04	42778000	15587000	19598950	73582000	0	14852750	128730000	81710000	125004166	0.207905	0.0625056	2
DNA-directed RNA polymerase I subunit RPA1 (RNA polymerase I subunit A1) (EC 2.7.7.6) (DNA-directed RNA polymerase I largest subunit) (DNA-directed RNA polymerase I subunit A) (RNA polymerase I 194 kDa subunit) (RPA194)	O35134	Polr1a	100	1.24	100	2.11	1.14	1.22	11588000	0	4916925	19157000	0	4429500	62762000	28552000	27001216	0.00511769	0.163858	3
Secretory carrier-associated membrane protein 1 (Secretory carrier membrane protein 1)	Q8K021	Scamp1	100	2.26	100	2.11	100	-0.66	33830000	0	7082250	51902000	0	12036500	8709900	0	13731833	0.126833	0.28676	2
Structural maintenance of chromosomes flexible hinge domain-containing protein 1 (SMC hinge domain-containing protein 1) (EC 3.6.1.-)	Q6P5D8	Smchd1	2.46	1.37	8.34	2.29	1.29	0.97	578060000	104970000	224413250	1091600000	3371900	223192750	1071500000	438010000	548256666	0.0863137	0.0266127	2
Serine palmitoyltransferase 2 (EC 2.3.1.50) (Long chain base biosynthesis protein 2) (LCB 2) (Long chain base biosynthesis protein 2a) (LCB2a) (Serine-palmitoyl-CoA transferase 2) (SPT 2)	P97363	Sptlc2	2.47	1.18	100	1.04	1.92	0.25	92443000	16673000	40744750	105110000	0	51061750	129570000	34122000	108753833	0.0146041	0.0429783	2
Transducin-like enhancer protein 3 (ESG) (Grg-3)	Q08122	Tle3	100	1.88	100	100	1.75	1.41	4691300	0	1278275	9472500	0	0	44294000	13140000	16694583	0.118651	0.242694	3
Two pore calcium channel protein 1 (Voltage-dependent calcium channel protein TPC1)	Q9EQJ0	Tpcn1	100	1.38	100	2.19	2.12	0.85	3053400	0	1175800	18096000	0	3962275	37788000	8678700	20920333	0.114972	0.144096	2
Tubulin alpha-4A chain (Alpha-tubulin 4) (Alpha-tubulin isotype M-alpha-4) (Tubulin alpha-4 chain)	P68368	Tuba4a	1.23	2.87	100	2.09	2.24	0.87	24767000	10569000	3380750	403290000	0	95014500	58561000	12354000	32143966	0.351152	0.521069	2
Histone-lysine N-methyltransferase SETD1A (EC 2.1.1.354) (SET domain-containing protein 1A)	E9PYH6	Setd1a	5.25	2.71	100	3.97	100	3.8	50641000	1329000	7723075	46832000	0	2993150	93504000	0	6726700	0.024626	0.0408772	3
WD repeat domain phosphoinositide-interacting protein 2 (WIPI-2)	Q80W47	Wipi2	100	1.35	100	1.05	0.5	-0.41	18882000	0	7413500	29509000	0	14261175	40443000	28610000	53853833	0.228728	0.0177618	2
Splicing factor 3A subunit 3 (SF3a60) (Spliceosome-associated protein 61) (SAP 61)	Q9D554	Sf3a3	2.71	1.86	100	2.06	1.68	1.77	125800000	19250000	34623250	101460000	0	24360500	262540000	82038000	77232500	0.00653939	0.0858851	3
Protein THEM6	Q80ZW2	Them6	100	1.47	100	1.7	0.36	-0.12	30165000	0	10890350	73558000	0	22606000	80449000	62467000	87130833	0.315542	0.0245977	2
Splicing factor 45 (45 kDa-splicing factor) (RNA-binding motif protein 17)	Q8JZX4	Rbm17	4.32	2.77	100	2.52	4.73	3.86	160120000	8030200	23541250	149440000	0	26022225	308910000	11617000	21329166	0.0231755	0.0342572	3
Zinc finger E-box-binding homeobox 2 (Smad-interacting protein 1) (Zinc finger homeobox protein 1b)	Q9R0G7	Zeb2	100	3.71	100	100	2.61	3.74	27840000	0	2130875	38533000	0	0	123300000	20160000	9226733	0.0726583	0.135542	3
Nucleoprotein TPR (NPC-associated intranuclear protein) (Translocated promoter region and nuclear basket protein)	F6ZDS4	Tpr	3.01	1.64	3.98	2.56	2.16	2.56	364620000	45283000	117089750	542760000	34501000	92214750	808940000	180470000	137534333	0.00228904	0.0215061	3
pre-mRNA 3' end processing protein WDR33 (WD repeat-containing protein 33) (WD repeat-containing protein of 146 kDa)	Q8K4P0	Wdr33	100	1.81	100	4.67	4.61	1.96	30432000	0	8672385	84321000	0	3311397	63823000	2608200	16447483	0.0481618	0.052086	3
YLP motif-containing protein 1 (Nuclear protein ZAP3)	Q9R0I7	Ylpm1	100	3.31	100	6.23	4.03	3.47	334480000	0	33826575	221960000	0	2949400	482860000	29467000	43599166	0.0319475	0.0502253	3
Probable global transcription activator SNF2L2 (EC 3.6.4.-) (ATP-dependent helicase SMARCA2) (BRG1-associated factor 190B) (BAF190B) (Protein brahma homolog) (SNF2-alpha) (SWI/SNF-related matrix-associated actin-dependent regulator of chromatin subfamily A member 2)	Q6DIC0	Smarca2	3.22	1.44	7.88	2.44	1.92	1.26	413720000	44358000	152307500	601850000	2557700	110768100	768800000	203360000	320651666	0.0128412	0.00648784	3
Ribosome biogenesis protein WDR12 (WD repeat-containing protein 12)	Q9JJA4	Wdr12	4.52	1.04	3.24	1.08	1.3	0.41	88414000	3848900	43063750	100500000	10652000	47466675	113820000	46188000	85382666	0.0658561	0.0512329	2
WD repeat-containing protein 70	Q3TWF6	Wdr70	100	1.47	100	1.88	1.48	0.67	12081000	0	4370750	9198500	0	2492750	25943000	9289800	16296500	0.0264093	0.122242	2
Heterogeneous nuclear ribonucleoproteins A2/B1 (hnRNP A2/B1)	O88569	Hnrnpa2b1	3.53	1.02	5.04	3	3.06	2.06	3648900000	316350000	1800450000	4381100000	132960000	546995000	4338400000	521290000	1039420000	0.00840526	0.0393714	3
U4/U6.U5 tri-snRNP-associated protein 2 (Inactive ubiquitin-specific peptidase 39)	Q3TIX9	Usp39	100	1.33	2.76	1.8	2.26	0.49	89275000	0	35542750	124250000	18344000	35691250	225710000	47055000	160491666	0.0170136	0.0918805	2
SWI/SNF-related matrix-associated actin-dependent regulator of chromatin subfamily A member 5 (EC 3.6.4.-) (Sucrose nonfermenting protein 2 homolog) (mSnf2h)	Q91ZW3	Smarca5	2.91	1.36	5.92	2.24	1.71	1.21	992130000	132150000	386277500	1323200000	21809000	280651500	1687900000	515660000	730743333	0.0170491	0.00812453	3
Serrate RNA effector molecule homolog (Arsenite-resistance protein 2)	Q99MR6	Srrt	2.7	1.14	5.27	3.59	2.15	1.92	232360000	35712000	105682250	339520000	8828900	28192035	501310000	112760000	132202666	0.0052375	0.0413138	3
Zinc finger protein 512	Q69Z99	Znf512	3.72	1.98	100	2.27	0.81	1.61	68277000	5185700	17300500	51151000	0	10590100	76911000	43749000	25273133	0.15112	0.0702113	2
E3 ubiquitin-protein ligase RNF213 (EC 2.3.2.27) (EC 3.6.4.-) (Mysterin) (RING finger protein 213) (RING-type E3 ubiquitin transferase RNF213)	E9Q555	Rnf213	100	1.02	100	2.42	1.23	0.04	48131000	0	23720550	75874000	0	14163575	527020000	224440000	511573333	0.0879188	0.296971	2
General transcription factor IIF subunit 2 (EC 3.6.4.12) (ATP-dependent helicase GTF2F2) (Transcription initiation factor IIF subunit beta) (TFIIF-beta)	Q8R0A0	Gtf2f2	100	100	100	100	100	100	3239600	0	0	12597000	0	0	4407100	0	0	0.13774	0.13774	3
Protein XRP2	Q9EPK2	Rp2	100	1.1	100	1.75	0.52	-0.15	10845000	0	5072700	20253000	0	6000800	39439000	27410000	43744333	0.243923	0.0772111	2
Zinc finger protein 800	Q0VEE6	Znf800	100	2.97	100	2.85	0.93	0.85	6566600	0	835475	16839000	0	2337600	10377000	5430000	5749500	0.171499	0.105468	2
Transcription activator BRG1 (EC 3.6.4.-) (ATP-dependent helicase SMARCA4) (BRG1-associated factor 190A) (BAF190A) (Protein brahma homolog 1) (SNF2-beta) (SWI/SNF-related matrix-associated actin-dependent regulator of chromatin subfamily A member 4)	Q3TKT4	Smarca4	3.22	1.44	7.88	2.44	1.92	1.26	413720000	44358000	152307500	601850000	2557700	110768100	768800000	203360000	320651666	0.0128412	0.00648784	3
F-box-like/WD repeat-containing protein TBL1X (Transducin beta-like protein 1X)	Q9QXE7	Tbl1x	2.88	1.17	3.55	2.63	2.8	1.58	42057000	5696300	18742500	102000000	8695100	16521700	101800000	14642000	34062833	0.0258166	0.0212363	3
Traf2 and NCK-interacting protein kinase (EC 2.7.11.1)	P83510	Tnik	100	3	2	1.5	1.05	0.42	3370800	0	421675	7357000	1834300	2606325	24936000	12047000	18648783	0.0235787	0.149699	2
Sodium/hydrogen exchanger 1 (Na(+)/H(+) exchanger 1) (NHE-1) (Solute carrier family 9 member 1)	Q61165	Slc9a1	100	1.41	100	1.42	2.05	0.36	12769000	0	4796750	78926000	0	29536000	99325000	23947000	77376666	0.110135	0.139834	2
Transmembrane protein 201 (Spindle-associated membrane protein 1)	A2A8U2	Tmem201	100	2.42	100	1.65	100	2.98	2068800	0	386150	14038000	0	4480275	4396600	0	555400	0.197672	0.43864	3
THO complex subunit 6 homolog (WD repeat-containing protein 58)	Q5U4D9	Thoc6	100	100	100	2.59	100	1.25	7491400	0	0	28359000	0	4699700	24949000	0	10498750	0.0679111	0.106174	3
tRNA pseudouridine synthase A (EC 5.4.99.12) (tRNA pseudouridine(38-40) synthase) (tRNA pseudouridylate synthase I) (tRNA-uridine isomerase I)	Q9WU56	Pus1	100	3.1	100	3.26	0.63	0.27	12336000	0	1440525	10181000	0	1061670	12463000	8059800	10300316	0.196164	0.0424925	2
Protein scribble homolog (Scribble) (Protein LAP4)	Q80U72	Scrib	100	1.67	100	2.99	1.53	-1.13	48217000	0	15181275	52608000	0	6638325	33090000	11439000	72305666	0.100905	0.0424236	2
SWI/SNF complex subunit SMARCC1 (BRG1-associated factor 155) (SWI/SNF complex 155 kDa subunit) (SWI/SNF-related matrix-associated actin-dependent regulator of chromatin subfamily C member 1) (SWI3-related protein) (BAF155)	P97496	Smarcc1	4.03	1.96	100	3.65	2.97	1.94	95174000	5830300	24469300	180900000	0	14391250	146730000	18664000	38356166	0.0311115	0.0237324	3
SAFB-like transcription modulator (Modulator of estrogen-induced transcription) (SAF-like transcription modulator)	Q8CH25	Sltm	2.12	1.52	6.76	3.61	2.78	2.51	186740000	42921000	65213750	236000000	2174100	19332550	239160000	34706000	42031666	0.0109843	0.0122322	3
Small ubiquitin-related modifier 3 (SUMO-3) (SMT3 homolog 1) (Ubiquitin-like protein SMT3A) (Smt3A)	Q9Z172	Sumo3	1.83	1.46	100	1.98	1.36	1.36	28272000	7935600	10280375	31214000	0	7924575	42442000	16583000	16529500	0.0361464	0.01515	3
Tubulin alpha chain-like 3	Q3UX10	Tubal3	1.23	2.87	100	2.09	2.24	0.87	24767000	10569000	3380750	403290000	0	95014500	58561000	12354000	32143966	0.351152	0.521069	2
Transmembrane protein 87A	Q8BXN9	Tmem87a	100	2.38	100	1.55	100	1.59	30922000	0	5956750	44324000	0	15118250	30254000	0	10080933	0.020015	0.131691	3
Retinoblastoma-binding protein 5 (RBBP-5)	Q8BX09	Rbbp5	100	1.36	3.79	2.06	3.46	1.54	4659700	0	1815575	27650000	1997400	6612925	47895000	4366100	16444333	0.130318	0.302653	3
Double-strand-break repair protein rad21 homolog (mHR21) (Pokeweed agglutinin-binding protein 29) (PW29) (SCC1 homolog) [Cleaved into: 64-kDa C-terminal product (64-kDa carboxy-terminal product)]	Q61550	Rad21	3.04	1.08	7	2.46	1.92	1.22	160810000	19559000	75819250	305320000	2390500	55429122	351900000	92847000	151462000	0.0298992	0.00722935	3
THO complex subunit 2 (Tho2)	B1AZI6	Thoc2	1.26	1.65	2.46	2.26	2.95	1.15	41088000	17168000	13106925	167850000	30439000	35049250	183020000	23665000	82501833	0.102091	0.100412	3
RNA binding protein fox-1 homolog 1 (Ataxin-2-binding protein 1) (Fox-1 homolog A)	Q9JJ43	Rbfox1	100	1.17	100	3.05	2.13	1.92	40824000	0	18090000	87906000	0	10597450	67655000	15442000	17889683	0.054723	0.0143717	3
U5 small nuclear ribonucleoprotein 40 kDa protein (U5 snRNP 40 kDa protein) (WD repeat-containing protein 57)	Q6PE01	Snrnp40	100	1.41	100	2.64	0.9	2.01	43588000	0	16383950	121370000	0	19441525	117500000	63147000	29153750	0.159833	0.0836156	2
Metalloreductase STEAP2 (EC 1.16.1.-) (Six-transmembrane epithelial antigen of prostate 2)	Q8BWB6	Steap2	100	1.52	100	1.03	2.76	0.33	59808000	0	20893000	29132000	0	14271250	269760000	39827000	214595500	0.169337	0.273067	2
Transcription initiation factor IIB (EC 2.3.1.48) (General transcription factor TFIIB) (RNA polymerase II alpha initiation factor)	P62915	Gtf2b	100	4.73	100	100	0	-100	9185800	0	346572	10892000	0	0	0	0	2028416	0.184187	0.185138	2
WD repeat-containing protein 46 (WD repeat-containing protein BING4)	Q9Z0H1	Wdr46	100	1.02	100	1.69	0.91	0.56	124740000	0	61477250	54256000	0	16761250	159440000	85048000	108422000	0.187159	0.321482	2
Wings apart-like protein homolog (Dioxin-inducible factor 2) (DIF-2) (WAPL cohesin release factor)	Q65Z40	Wapl	3.62	2.3	100	2.89	2.56	1.21	69055000	5604700	14006975	52922000	0	7129975	109120000	18545000	47094166	0.0141676	0.0584196	3
NADH-ubiquinone oxidoreductase chain 2 (EC 7.1.1.2) (NADH dehydrogenase subunit 2)	P03893	Mtnd2	100	1.4	100	1.81	0.55	-0.49	15293000	0	5806350	14915000	0	4247350	14719000	10043000	20673500	0.202059	0.120561	2
Histone-lysine N-methyltransferase NSD2 (EC 2.1.1.357) (Multiple myeloma SET domain-containing protein) (MMSET) (Nuclear SET domain-containing protein 2) (Wolf-Hirschhorn syndrome candidate 1 protein homolog)	Q8BVE8	Nsd2	100	1.01	4.79	3.28	3.07	1.15	49826000	0	24791250	54965000	1981900	5662325	68227000	8133600	30745166	0.0074343	0.0560904	3
Oxysterol-binding protein-related protein 8 (ORP-8) (OSBP-related protein 8)	B9EJ86	Osbpl8	2.02	1.87	100	2.32	1.55	-0.11	47558000	11694000	13016500	109140000	0	21927450	64657000	22131000	69713500	0.135826	0.112527	2
Mediator of RNA polymerase II transcription subunit 12-like protein (Mediator complex subunit 12-like protein)	Q8BQM9	Med12l	100	3.88	100	100	3.94	2.21	26088000	0	1769750	42112000	0	0	75155000	4908900	16216983	0.027691	0.0457932	3
Nuclear valosin-containing protein-like (NVLp) (Nuclear VCP-like protein)	Q9DBY8	Nvl	1.78	2.55	100	4.53	1.66	2.36	10401000	3023800	1777475	47805000	0	2071275	53892000	17048000	10499200	0.136534	0.0820406	3
Pre-B-cell leukemia transcription factor 1 (Homeobox protein PBX1)	P41778	Pbx1	100	1.78	100	3.96	1.47	2.07	40766000	0	11910825	28334000	0	1816575	77287000	27958000	18368666	0.0401622	0.115465	3
PHD finger protein 14	Q9D4H9	Phf14	100	2.48	100	2.86	0.46	0.24	28785000	0	5146825	31083000	0	4274000	25421000	18496000	21595916	0.215393	0.0414979	2
Phospholipid phosphatase 3 (EC 3.1.3.-) (EC 3.1.3.4) (Lipid phosphate phosphohydrolase 3) (PAP2-beta) (Phosphatidate phosphohydrolase type 2b) (Phosphatidic acid phosphatase 2b) (PAP-2b) (PAP2b)	Q99JY8	Plpp3	3.01	1.15	100	1.44	0.59	-0.32	96854000	11997000	43587800	109060000	0	40205325	223070000	148280000	278343333	0.190123	0.0738601	2
Pre-mRNA-processing factor 6 (PRP6 homolog) (U5 snRNP-associated 102 kDa protein) (U5-102 kDa protein)	Q91YR7	Prpf6	4.2	1.96	4.77	3.12	1.85	2.05	400270000	21770000	102762000	544160000	19961000	62790150	895260000	248250000	215881666	0.00073705	0.0345094	3
Non-POU domain-containing octamer-binding protein (NonO protein)	Q99K48	Nono	3.54	1.04	4.89	2.09	1.7	0.92	1303000000	112260000	635575000	1786500000	60135000	420400000	1848600000	570720000	976210000	0.0313583	0.00458871	2
Oxysterol-binding protein-related protein 1 (ORP-1) (OSBP-related protein 1)	Q91XL9	Osbpl1a	100	2.42	100	3.08	100	1.13	4975400	0	930175	16193000	0	1912515	16572000	0	7576600	0.0549361	0.0470799	3
Oxysterol-binding protein-related protein 5 (ORP-5) (OSBP-related protein 5) (Oxysterol-binding protein homolog 1)	Q9ER64	Osbpl5	2.02	1.87	100	2.32	1.55	-0.11	47558000	11694000	13016500	109140000	0	21927450	64657000	22131000	69713500	0.135826	0.112527	2
Nuclear inhibitor of protein phosphatase 1 (NIPP-1) (Protein phosphatase 1 regulatory inhibitor subunit 8)	Q8R3G1	Ppp1r8	100	2.57	100	4.12	3.72	1.46	71718000	0	12117825	70220000	0	4051500	80911000	6143100	29319750	0.0134387	0.0118769	3
Nitric oxide synthase-interacting protein (E3 ubiquitin-protein ligase NOSIP) (EC 2.3.2.27) (RING-type E3 ubiquitin transferase NOSIP)	Q9D6T0	Nosip	100	3.58	100	4.67	2.96	2.82	9700600	0	811900	16921000	0	666375	39385000	5073500	5576300	0.0530031	0.088557	3
Cohesin subunit SA-1 (SCC3 homolog 1) (Stromal antigen 1)	Q9D3E6	Stag1	100	2.51	100	2.96	100	7.74	6581200	0	1154000	7512700	0	967450	20155000	0	94353	0.0749217	0.138537	3
Transcription elongation factor A protein 2 (Protein S-II-T1) (Testis-specific S-II) (Transcription elongation factor S-II protein 2) (Transcription elongation factor TFIIS.l)	Q9QVN7	Tcea2	100	1.34	4.69	3.19	2.52	1.34	7465700	0	2955725	49936000	1938900	5464400	47679000	8326200	18873016	0.111427	0.10759	3
Tetraspanin-6 (Tspan-6) (Transmembrane 4 superfamily member 6)	O70401	Tspan6	100	1.05	100	1.06	100	0.79	10956000	0	5307200	18470000	0	8840250	22174000	0	12819666	0.00902189	0.0366593	2
Nucleolysin TIA-1 (RNA-binding protein TIA-1) (T-cell-restricted intracellular antigen-1) (TIA-1)	P52912	Tia1	100	3.82	100	5.14	1.85	1.17	4616800	0	327750	35719000	0	1013500	8378700	2319000	3726133	0.272572	0.249339	3
Protein Red (Cytokine IK) (IK factor) (Protein RER)	Q9Z1M8	Ik	5.19	2.54	100	4.08	3.31	2.9	396970000	10903000	68177500	477080000	0	28146250	730090000	73473000	97503000	0.00158837	0.0165043	3
Transcription elongation factor A protein 1 (Transcription elongation factor S-II protein 1) (Transcription elongation factor TFIIS.o)	P10711	Tcea1	100	1.34	4.69	3.19	2.52	1.34	7465700	0	2955725	49936000	1938900	5464400	47679000	8326200	18873016	0.111427	0.113852	3
SWI/SNF complex subunit SMARCC2 (BRG1-associated factor 170) (BAF170) (SWI/SNF complex 170 kDa subunit) (SWI/SNF-related matrix-associated actin-dependent regulator of chromatin subfamily C member 2)	Q6PDG5	Smarcc2	5.67	1.27	6.62	3.54	3.73	2.95	131640000	2586100	54534250	272580000	2778200	23364675	356140000	26838000	46045500	0.0218924	0.022955	3
Spermatid perinuclear RNA-binding protein	Q91WM1	Strbp	3.7	1.23	4.44	3.29	2.13	1.4	650930000	49929000	278140000	724480000	33335000	73824650	1058900000	242240000	401348333	0.00485406	0.0530131	3
Nucleolysin TIAR (TIA-1-related protein)	P70318	Tial1	100	1.3	100	2.64	100	0.4	15877000	0	6467500	46892000	0	7505350	34532000	0	26199166	0.0517596	0.0793634	2
THO complex subunit 5 homolog (Fms-interacting protein) (FMIP)	Q8BKT7	Thoc5	100	1.38	100	1.92	1.71	0.78	97187000	0	37244750	247210000	0	65366750	204330000	62479000	119406666	0.0775126	0.0548448	2
Thymocyte selection-associated high mobility group box protein TOX (Thymus high mobility group box protein TOX)	Q66JW3	Tox	100	100	100	4.39	3.08	3.38	15376000	0	0	47605000	0	2275175	58757000	6942300	5652000	0.0503706	0.0561439	3
Electroneutral sodium bicarbonate exchanger 1 (Electroneutral Na+-driven Cl-HCO3 exchanger) (Solute carrier family 4 member 8) (k-NBC3)	Q8JZR6	Slc4a8	100	1.03	100	1.74	1.94	0.51	36386000	0	17792325	149720000	0	44899875	151200000	39488000	106442166	0.0929464	0.201922	2
Splicing factor, proline- and glutamine-rich (DNA-binding p52/p100 complex, 100 kDa subunit) (Polypyrimidine tract-binding protein-associated-splicing factor) (PSF) (PTB-associated-splicing factor)	Q8VIJ6	Sfpq	3.55	1.5	4.64	3.01	2.56	1.83	2429700000	207100000	860240000	2720500000	109370000	338457500	3041300000	515190000	858160000	0.00998933	0.0223196	3
U4/U6.U5 tri-snRNP-associated protein 1 (Hypoxia-associated factor) (Squamous cell carcinoma antigen recognized by T-cells 1) (SART-1) (mSART-1)	Q9Z315	Sart1	2.83	1.85	3.01	3.78	3.16	2.95	400430000	56147000	110700500	470620000	58251000	34182525	634140000	70762000	81987000	0.00730091	0.0180383	3
Transcription intermediary factor 1-beta (TIF1-beta) (E3 SUMO-protein ligase TRIM28) (EC 2.3.2.27) (KRAB-A-interacting protein) (KRIP-1) (RING-type E3 ubiquitin transferase TIF1-beta) (Tripartite motif-containing protein 28)	Q62318	Trim28	2.71	1.39	4.4	2.43	1.63	1.56	2448500000	374490000	937135000	2999800000	142340000	555055000	4693600000	1520000000	1589100000	0.00566691	0.042352	3
TOX high mobility group box family member 4 (Epidermal Langerhans cell protein LCP1)	Q8BU11	Tox4	100	100	100	4.39	3.08	3.38	15376000	0	0	47605000	0	2275175	58757000	6942300	5652000	0.0503706	0.0561439	3
TOX high mobility group box family member 3 (Trinucleotide repeat-containing gene 9 protein)	Q80W03	Tox3	100	100	100	4.39	3.08	3.38	15376000	0	0	47605000	0	2275175	58757000	6942300	5652000	0.0503706	0.0561439	3
General transcription factor IIE subunit 1 (General transcription factor IIE 56 kDa subunit) (Transcription initiation factor IIE subunit alpha) (TFIIE-alpha)	Q9D0D5	Gtf2e1	100	2.76	100	100	0.54	2.7	6633500	0	982025	3638600	0	0	8634000	5952300	1326733	0.264943	0.0876171	2
Ubiquitin carboxyl-terminal hydrolase 3 (EC 3.4.19.12) (Deubiquitinating enzyme 3) (Ubiquitin thioesterase 3) (Ubiquitin-specific-processing protease 3)	Q91W36	Usp3	100	3.45	100	3.74	2.99	2.53	11195000	0	1023400	14627000	0	1096925	29259000	3679200	5077100	0.015739	0.0540871	3
Ubiquitin carboxyl-terminal hydrolase 48 (EC 3.4.19.12) (Deubiquitinating enzyme 48) (Ubiquitin thioesterase 48) (Ubiquitin-specific-processing protease 48)	Q3V0C5	Usp48	100	1.16	100	1.55	1.03	0.29	15387000	0	6865875	32107000	0	10979725	32522000	15958000	26623666	0.110179	0.0402579	2
Transformation/transcription domain-associated protein (Tra1 homolog)	Q80YV3	Trrap	2.69	1.05	3.38	1.16	1.47	0.91	29323000	4552300	14210225	22278000	2145300	9980750	85180000	30834000	45215333	0.0314374	0.240015	2
E3 ubiquitin-protein ligase UHRF1 (EC 2.3.2.27) (Nuclear protein 95) (Nuclear zinc finger protein Np95) (RING-type E3 ubiquitin transferase UHRF1) (Ubiquitin-like PHD and RING finger domain-containing protein 1) (mUhrf1) (Ubiquitin-like-containing PHD and RING finger domains protein 1)	Q8VDF2	Uhrf1	2.93	1.02	100	1.99	1.51	1.04	142640000	18658000	70554750	84797000	0	21341250	221930000	77870000	107607333	0.0407613	0.220286	3
Histone-lysine N-methyltransferase NSD3 (EC 2.1.1.370) (EC 2.1.1.371) (Nuclear SET domain-containing protein 3) (Wolf-Hirschhorn syndrome candidate 1-like protein 1 homolog) (WHSC1-like protein 1)	Q6P2L6	Nsd3	100	1.99	100	2.95	100	3.51	9934400	0	2495875	11837000	0	1530772	72837000	0	6400716	0.228951	0.247867	3
U6 snRNA-associated Sm-like protein LSm3	P62311	Lsm3	3.09	2	100	3.64	100	4.88	21171000	2491400	5304825	12970000	0	1040075	21503000	0	730133	0.0270637	0.115136	3
U4/U6 small nuclear ribonucleoprotein Prp31 (Pre-mRNA-processing factor 31) (U4/U6 snRNP 61 kDa protein) (Protein 61K)	Q8CCF0	Prpf31	100	1.34	100	4.5	100	1.36	13838000	0	5451125	74740000	0	3293275	11187000	0	4362500	0.236769	0.253479	3
RNA-binding protein 27 (Peri-implantation stem cell protein 1) (RNA-binding motif protein 27)	Q5SFM8	Rbm27	4.13	2.21	100	3.79	3.31	2.97	389250000	22202000	84342500	344040000	0	24827200	667300000	67354000	85361333	0.0114736	0.0505673	3
Splicing factor 3B subunit 4	Q8QZY9	Sf3b4	100	1.94	100	4.34	2.73	1.53	65806000	0	17139250	177900000	0	8766800	76528000	11502000	26571333	0.108654	0.0879064	3
SWI/SNF-related matrix-associated actin-dependent regulator of chromatin subfamily D member 2 (60 kDa BRG-1/Brm-associated factor subunit B) (BRG1-associated factor 60B) (BAF60B)	Q99JR8	Smarcd2	100	1.62	100	4.38	4.22	1.8	23531000	0	7634450	82347000	0	3953575	75692000	4054700	21766683	0.0618064	0.0485499	3
Histone deacetylase complex subunit SAP130 (130 kDa Sin3-associated polypeptide) (Sin3-associated polypeptide p130)	Q8BIH0	Sap130	100	2.98	100	4.44	2.74	100	13947000	0	1764800	28944000	0	1332975	47451000	7097600	0	0.0259054	0.0554748	3
Kinesin-like protein KIF2A (Kinesin-2)	P28740	Kif2a	100	1.11	100	2.02	1.56	0.44	26698000	0	12395750	91511000	0	22587500	142480000	48481000	105224833	0.0638587	0.092452	2
Pre-mRNA-splicing factor SPF27 (Breast carcinoma-amplified sequence 2 homolog) (DNA amplified in mammary carcinoma 1 protein)	Q9D287	Bcas2	100	3.42	3	100	2.74	3.15	20530000	0	1923050	39429000	4923200	0	64897000	9735700	7316016	0.0268326	0.0627357	3
Protein quaking (MqkI) (qkI)	Q9QYS9	Qki	100	1.72	100	2.89	3.21	1.7	19328000	0	5872625	40179000	0	5427825	60414000	6545500	18630950	0.0254962	0.0297217	3
Shugoshin 2 (Shugoshin-2) (Shugoshin-like 2)	Q7TSY8	Sgo2	100	3.8	1.52	2.18	7.09	0.6	6349800	0	454825	11236000	3930300	2483075	202440000	1490600	133885283	0.387418	0.370124	2
Splicing factor 3B subunit 1 (Pre-mRNA-splicing factor SF3b 155 kDa subunit) (SF3b155) (Spliceosome-associated protein 155) (SAP 155)	Q99NB9	Sf3b1	4	2.15	6.41	3.56	3.66	2.77	2012900000	125740000	454760000	2310300000	27245000	195440750	3242400000	256260000	475065000	0.00100776	0.0152307	3
Transcription factor Sp1 (Specificity protein 1)	O89090	Sp1	100	1.59	100	2.57	1.39	0.85	51879000	0	17213500	49304000	0	8286550	91585000	34957000	50675500	0.0341621	0.0602788	2
RNA-binding protein 3 (RNA-binding motif protein 3)	O89086	Rbm3	3.59	1.09	100	2.59	2.29	1.46	54987000	4574600	25893250	71809000	0	11948650	36594000	7504600	13317700	0.0759891	0.129417	3
RNA binding protein fox-1 homolog 3 (Fox-1 homolog C) (Hexaribonucleotide-binding protein 3) (Fox-3) (Neuronal nuclei antigen) (NeuN antigen)	Q8BIF2	Rbfox3	100	1.17	100	3.05	2.13	1.92	40824000	0	18090000	87906000	0	10597450	67655000	15442000	17889683	0.054723	0.0143717	3
Transcription elongation factor SPT5 (DRB sensitivity-inducing factor large subunit) (DSIF large subunit)	O55201	Supt5h	6.17	1.55	8.61	2.24	2.86	1.08	354750000	4938800	120736750	402260000	1032300	85243800	549320000	75609000	259490000	0.00237524	0.0268447	3
RNA-binding protein 5 (Putative tumor suppressor LUCA15) (RNA-binding motif protein 5)	Q91YE7	Rbm5	100	2.63	100	4.26	4.85	3.62	75976000	0	12254375	108950000	0	5677525	166540000	5756600	13555600	0.0111929	0.0175689	3
DNA-binding protein RFX2 (Regulatory factor X 2)	P48379	Rfx2	100	2.95	2.13	100	100	100	7004800	0	908725	13878000	3168800	0	36808000	0	0	0.18535	0.131546	3
H/ACA ribonucleoprotein complex subunit 2 (Nucleolar protein family A member 2) (snoRNP protein NHP2)	Q9CRB2	Nhp2	100	1.5	100	1.69	-0.05	1.12	20474000	0	7248000	13827000	0	4273600	17921000	18506000	8225633	0.419855	0.0556658	2
Septin-2 (Neural precursor cell expressed developmentally down-regulated protein 5) (NEDD-5)	P42208	Septin2	2.77	2.16	100	1.45	0.98	0.06	73120000	10703000	16367750	54646000	0	20043000	68751000	34750000	65956500	0.121459	0.11384	2
Splicing factor 1 (CW17) (Mammalian branch point-binding protein) (BBP) (mBBP) (Transcription factor ZFM1) (mZFM) (Zinc finger gene in MEN1 locus) (Zinc finger protein 162)	Q64213	Sf1	4.8	1.04	7.4	2.96	2.39	1.69	171070000	6126600	83409750	218930000	1295900	28144575	344120000	65724000	106336500	4.28747e-05	0.0564857	3
Palmitoyltransferase ZDHHC5 (EC 2.3.1.225) (Zinc finger DHHC domain-containing protein 5) (DHHC-5)	Q8VDZ4	Zdhhc5	100	1.76	100	3.13	1.18	0.34	13551000	0	3996825	11636000	0	1332600	41315000	18263000	32534500	0.018379	0.16154	2
Zinc finger CCCH domain-containing protein 13	E9Q784	Zc3h13	1.14	1.46	1.81	100	100	1.6	37116000	16861000	13512250	10868000	3092000	0	15349000	0	5080200	0.135151	0.385412	3
DBIRD complex subunit ZNF326 (Zinc finger protein 326) (Zinc finger protein interacting with mRNPs) (Zinc finger protein-associated with nuclear matrix of 75 kDa)	O88291	Znf326	5.36	2.39	100	3.87	3.25	3.08	541940000	13216000	103186750	512960000	0	34961825	788070000	82785000	93428333	0.00653762	0.0286066	3
Zinc finger protein 292 (Zinc finger protein 15) (Zfp-15)	Q9Z2U2	Zfp292	100	100	100	100	100	4.07	3065500	0	0	8799300	0	0	30912000	0	1840316	0.200994	0.200994	3
ATP-dependent RNA helicase DDX51 (EC 3.6.4.13) (DEAD box protein 51)	Q6P9R1	Ddx51	4.21	2.09	4.07	1.6	2.38	-0.22	22481000	1212100	5288925	20460000	1215000	6743775	14372000	2755900	16777366	0.0759359	0.100295	2
RNA-binding protein EWS	Q61545	Ewsr1	4.57	2.14	4.57	2.98	2.4	1.84	586550000	24648000	133126750	499150000	21015000	63150750	725410000	137090000	202750000	0.0255001	0.0449535	3
DNA ligase 3 (EC 6.5.1.1) (DNA ligase III) (Polydeoxyribonucleotide synthase [ATP] 3)	P97386	Lig3	100	1.82	100	4.33	2.81	0.79	14004000	0	3970775	66888000	0	3324250	93259000	13297000	53831500	0.08857	0.106837	2
ATP-dependent RNA helicase DDX42 (EC 3.6.4.13) (DEAD box protein 42)	Q810A7	Ddx42	100	1.29	100	2.39	100	4.25	16201000	0	6604000	88578000	0	16956750	110480000	0	5803850	0.104082	0.0895002	3
Protein ELYS (Embryonic large molecule derived from yolk sac) (Protein MEL-28) (Putative AT-hook-containing transcription factor 1)	Q8CJF7	Ahctf1	3.8	1.51	5.49	2.37	2.42	1.7	127270000	9161500	44564500	171290000	3812700	33222750	397280000	73984000	122419166	0.0268809	0.127876	3
Germinal-center associated nuclear protein (GANP) (EC 2.3.1.48) (GC-associated DNA primase)	Q9WUU9	Mcm3ap	100	100	100	100	0	0	7332600	0	0	6208300	0	0	0	0	0	0.200356	0.186857	2
Actin-like protein 6A (53 kDa BRG1-associated factor A) (Actin-related protein Baf53a) (BRG1-associated factor 53A) (BAF53A)	Q9Z2N8	Actl6a	100	1.93	100	2.99	0.9	2.51	12984000	0	3406075	27552000	0	3474100	55017000	29479000	9679016	0.0803823	0.225345	2
Aly/REF export factor 2 (Alyref) (RNA and export factor-binding protein 2)	Q9JJW6	Alyref2	100	2.02	100	3.85	100	3.72	129560000	0	31865325	205300000	0	14248700	256680000	0	19494883	0.00750567	0.014103	3
Interleukin enhancer-binding factor 3	Q9Z1X4	Ilf3	3.7	1.23	4.44	3.29	2.13	1.4	650930000	49929000	278140000	724480000	33335000	73824650	1058900000	242240000	401348333	0.00485406	0.0530131	3
Eukaryotic translation initiation factor 4B (eIF-4B)	Q8BGD9	Eif4b	3.14	2.09	100	1.05	1.74	0.72	156090000	17685000	36729250	19510000	0	9395225	26169000	7841700	15941950	0.323287	0.492244	2
Pre-B-cell leukemia transcription factor 2 (Homeobox protein PBX2)	O35984	Pbx2	100	1.78	100	3.96	1.47	2.07	40766000	0	11910825	28334000	0	1816575	77287000	27958000	18368666	0.0401622	0.115465	3
DNA mismatch repair protein Msh2 (MutS protein homolog 2)	P43247	Msh2	100	1.03	100	2.52	0.43	-0.27	33103000	0	16161750	87417000	0	15263725	73669000	54639000	88722500	0.278992	0.0244544	2
Negative elongation factor B (NELF-B) (Cofactor of BRCA1)	Q8C4Y3	Nelfb	1.2	1.24	3.84	2.16	-0.59	-0.89	2974300	1290500	1263425	4525600	315730	1010825	11491000	17242000	21224000	0.700827	0.216981	2
LIM and senescent cell antigen-like-containing domain protein 1 (Particularly interesting new Cys-His protein 1) (PINCH-1)	Q99JW4	Lims1	1.07	1.69	3.04	1.24	2.03	0.82	25982000	12370000	8075500	34662000	4211500	14675925	77850000	19083000	44128833	0.0703004	0.211485	2
Protein Niban 2 (Meg-3) (Niban-like protein 1) (Protein FAM129B)	Q8R1F1	Niban2	1.79	1.63	100	2.32	1.96	-0.86	27900000	8068600	8984250	35764000	0	7160600	26475000	6823900	48005666	0.0575235	0.102787	2
KH domain-containing, RNA-binding, signal transduction-associated protein 3 (RNA-binding protein Etoile) (Sam68-like mammalian protein 2) (SLM-2)	Q9R226	Khdrbs3	3.93	1.53	5.67	2.97	1.92	1.54	1556400000	102100000	539685000	1896300000	37338000	241420750	2307600000	609300000	793158333	0.0157367	0.0121568	3
Mediator of RNA polymerase II transcription subunit 12 (Mediator complex subunit 12) (OPA-containing protein) (Thyroid hormone receptor-associated protein complex 230 kDa component) (Trap230) (Trinucleotide repeat-containing gene 11 protein)	A2AGH6	Med12	100	3.88	100	100	3.94	2.21	26088000	0	1769750	42112000	0	0	75155000	4908900	16216983	0.027691	0.0457932	3
Metastasis-associated protein MTA3	Q924K8	Mta3	100	100	100	3	2.76	1.71	13771000	0	0	55820000	0	6994425	79894000	11763000	24423000	0.0760304	0.128949	3
Exosome component 10 (EC 3.1.13.-) (Autoantigen PM/Scl 2 homolog) (Polymyositis/scleroderma autoantigen 2 homolog)	P56960	Exosc10	2.16	2.29	6.04	3.54	5.07	1.57	43666000	9777600	8928875	73627000	1122100	6342725	78042000	2324500	26313416	0.0210604	0.00404877	3
Nck-associated protein 1 (NAP 1) (Brain protein H19) (MH19) (Membrane-associated protein HEM-2) (p125Nap1)	P28660	Nckap1	100	1.11	100	1.05	1.5	0.36	9002000	0	4158325	56405000	0	27264750	110170000	39006000	85983166	0.107395	0.120669	2
Negative elongation factor A (NELF-A) (Wolf-Hirschhorn syndrome candidate 2 homolog) (mWHSC2)	Q8BG30	Nelfa	100	100	100	100	100	100	2627900	0	0	9317400	0	0	14141000	0	0	0.0876097	0.0876097	3
Anaphase-promoting complex subunit 4 (APC4) (Cyclosome subunit 4)	Q91W96	Anapc4	3.2	1.62	100	1.59	2.25	0.47	19597000	2135400	6377100	41116000	0	13695750	89801000	18940000	64980500	0.0509772	0.0808432	2
ESF1 homolog (ABT1-associated protein)	Q3V1V3	Esf1	1.05	3.7	100	100	0	-100	40465000	19576000	3105050	7356600	0	0	0	0	3015200	0.281077	0.389701	2
PDZ and LIM domain protein 7 (LIM mineralization protein) (LMP) (Protein enigma)	Q3TJD7	Pdlim7	100	1.01	100	1.3	0.23	0.51	144130000	0	71582750	302180000	0	122472500	249310000	212930000	174793166	0.323107	0.76568	2
Formin-binding protein 4 (Formin-binding protein 30)	Q6ZQ03	Fnbp4	100	2.15	100	100	100	3.45	11146000	0	2509750	3406100	0	0	20582000	0	1877350	0.113473	0.190498	3
Flap endonuclease 1 (FEN-1) (EC 3.1.-.-) (Flap structure-specific endonuclease 1)	P39749	Fen1	2.48	1.25	100	2.43	1.33	0.84	106300000	19034000	44690500	73603000	0	13642150	153890000	61071000	85742666	0.0405051	0.143801	2
Nuclear receptor corepressor 2 (N-CoR2) (Silencing mediator of retinoic acid and thyroid hormone receptor) (SMRT) (SMRTe) (T3 receptor-associating factor) (TRAC) (Thyroid-, retinoic-acid-receptor-associated corepressor)	Q9WU42	Ncor2	100	3.77	100	4.37	2.62	2.71	79462000	0	5806525	109160000	0	5278000	251500000	40978000	38413583	0.0252703	0.0760535	3
General transcription factor II-I (GTFII-I) (TFII-I) (Bruton tyrosine kinase-associated protein 135) (BAP-135) (BTK-associated protein 135)	Q9ESZ8	Gtf2i	100	1.53	100	4.16	3.09	1.83	43417000	0	15018475	131230000	0	7349025	174840000	20532000	49213500	0.0502784	0.0707121	3
Cell growth-regulating nucleolar protein (Ly1 antibody-reactive protein) (Protein expressed in male leptotene and zygotene spermatocytes 264) (MLZ-264)	Q08288	Lyar	2.15	1.41	1.71	1.88	1.19	1.51	98189000	22164000	37022250	52653000	16143000	14341575	109680000	48189000	38603000	0.177606	0.179917	3
Nuclear factor 1 A-type (NF1-A) (Nuclear factor 1/A) (CCAAT-box-binding transcription factor) (CTF) (Nuclear factor I/A) (NF-I/A) (NFI-A) (TGGCA-binding protein)	Q02780	Nfia	4.89	1.41	2.92	4.13	100	3.31	98854000	3326900	37215750	18574000	2459100	1064450	8240100	0	833500	0.33089	0.560483	3
Proliferation marker protein Ki-67 (Antigen identified by monoclonal antibody Ki-67 homolog) (Antigen KI-67 homolog) (Antigen Ki67 homolog)	E9PVX6	Mki67	1.39	1.41	3.88	2.35	1.73	1.37	1208800000	460930000	455142500	1054300000	71796000	206107500	1503400000	453900000	581588333	0.00540884	0.050675	3
Inner nuclear membrane protein Man1 (LEM domain-containing protein 3)	Q9WU40	Lemd3	4.28	1.89	100	1.68	2.89	1.61	125410000	6459400	33828750	166480000	0	52050525	203690000	27511000	66755333	0.00202653	0.00152127	3
Guanine nucleotide-binding protein G(I)/G(S)/G(T) subunit beta-1 (Transducin beta chain 1)	P62874	Gnb1	1.56	1.76	100	3.88	0.85	-0.16	74417000	25260000	21944750	92995000	0	6327575	98759000	54793000	110098833	0.136604	0.00392234	2
Leucine zipper protein 1 (Leucine zipper motif-containing protein)	Q8R4U7	Luzp1	100	2.31	100	2.41	0.92	0.81	23945000	0	4832850	32329000	0	6087400	89606000	47317000	51099666	0.0386413	0.469166	2
Mediator of RNA polymerase II transcription subunit 15 (Mediator complex subunit 15) (Positive cofactor 2 glutamine/Q-rich-associated protein) (PC2 glutamine/Q-rich-associated protein) (mPcqap)	Q924H2	Med15	100	100	100	100	0	-100	2556200	0	0	5447600	0	0	0	0	585850	0.207319	0.207319	2
Nucleolar protein 14 (Nucleolar complex protein 14)	Q8R3N1	Nop14	1.58	2.02	100	2.59	2.83	1.94	95347000	32002000	23551450	141590000	0	23496750	133570000	18795000	34926333	0.0328661	0.0110851	3
Ribosomal biogenesis protein LAS1L (Protein LAS1 homolog)	A2BE28	Las1l	100	1.41	100	2.48	2.05	1.86	24027000	0	9052550	113900000	0	20412175	124270000	29994000	34205516	0.0967042	0.131412	3
Protein MMS22-like (Methyl methanesulfonate-sensitivity protein 22-like)	B1AUR6	Mms22l	100	1.89	100	2.21	100	0.96	8692500	0	2339800	6569300	0	1417625	10359000	0	5315466	0.0215086	0.0863785	2
Metastasis-associated protein MTA2 (Metastasis-associated 1-like 1)	Q9R190	Mta2	3.38	1.41	5.98	2.17	1.86	1.1	352420000	33770000	132653750	378050000	5995600	84274250	405560000	112110000	189080000	0.0328227	0.0319588	3
Protein KRI1 homolog	Q8VDQ9	Kri1	2.96	3.18	4.18	4.78	0	0	68933000	8887900	7612500	42780000	2360600	1554675	0	0	0	0.226451	0.263812	2
RNA polymerase-associated protein LEO1	Q5XJE5	Leo1	100	1.72	100	4.28	100	100	20866000	0	6329750	27371000	0	1413175	34383000	0	0	0.00142697	0.0145945	3
Heterogeneous nuclear ribonucleoprotein U-like protein 1	Q8VDM6	Hnrnpul1	100	1.43	100	2.6	3.23	1.61	176430000	0	65588500	238750000	0	39307725	264450000	28258000	86385666	0.00348784	0.0123491	3
Nucleolar pre-ribosomal-associated protein 1 (URB1 ribosome biogenesis 1 homolog)	Q571H0	Urb1	100	2.89	100	2.31	100	1.62	22431000	0	3021400	22415000	0	4511600	15497000	0	5057733	0.0391194	0.0700351	3
Nucleolar protein 6 (Nucleolar RNA-associated protein) (Nrap)	Q8R5K4	Nol6	4.59	3.21	100	2.36	1.93	1.19	64535000	2677900	6974250	70114000	0	13672225	94888000	24915000	41497000	0.0161684	0.000258624	3
Chromosome-associated kinesin KIF4 (Chromokinesin)	P33174	Kif4	3.05	1.78	5.1	2.63	1.98	1.22	234530000	28388000	68087250	185410000	5413200	29899600	346820000	88095000	148396666	0.0168776	0.0669194	3
Protein FAM76A	Q922G2	Fam76a	100	100	100	4.05	1.63	2.96	2397900	0	0	6791600	0	411100	11024000	3558600	1414916	0.0437772	0.0690647	3
Serine/threonine-protein phosphatase 2A 65 kDa regulatory subunit A beta isoform (PP2A subunit A isoform PR65-beta) (PP2A subunit A isoform R1-beta)	Q7TNP2	Ppp2r1b	1.12	1.11	4.91	2.14	0	0	53167000	24409000	24593175	106850000	3547500	24250025	0	0	0	0.266498	0.591166	2
Lymphocyte-specific helicase (EC 3.6.4.-) (Proliferation-associated SNF2-like protein)	Q60848	Hells	3.93	1.74	100	2.29	1.4	1.21	41205000	2700900	12303150	45711000	0	9319475	74824000	28435000	32370533	0.0250622	0.0267193	3
Presenilins-associated rhomboid-like protein, mitochondrial (EC 3.4.21.105) (Mitochondrial intramembrane-cleaving protease PARL) [Cleaved into: P-beta (Pbeta)]	Q5XJY4	Parl	100	1.03	100	1.73	1.07	-1	59837000	0	29245075	106180000	0	31937500	31722000	15105000	63340500	0.161026	0.393681	2
H/ACA ribonucleoprotein complex non-core subunit NAF1	Q3UMQ8	Naf1	100	1.54	100	100	100	2.4	3735200	0	1287775	7040000	0	0	13178000	0	2497066	0.0596721	0.0811581	3
Heterogeneous nuclear ribonucleoprotein F (hnRNP F) [Cleaved into: Heterogeneous nuclear ribonucleoprotein F, N-terminally processed]	Q9Z2X1	Hnrnpf	3.18	1.34	3.21	2.8	2.19	1.81	1539500000	169600000	607842500	1960400000	211900000	282296250	2239300000	491590000	637970000	0.00654698	0.0131842	3
High mobility group protein B1 (High mobility group protein 1) (HMG-1)	P63158	Hmgb1	1.13	1.04	100	3.58	100	1.47	55606000	25423000	26967375	85021000	0	7133375	61671000	0	22203000	0.0555451	0.00312105	3
26S proteasome regulatory subunit 4 (P26s4) (26S proteasome AAA-ATPase subunit RPT2) (Proteasome 26S subunit ATPase 1)	P62192	Psmc1	100	1.08	100	4.5	4.18	1.88	6922300	0	3267575	66305000	0	2939575	73444000	4038400	19895516	0.131293	0.128667	3
Serine/threonine-protein phosphatase PP1-beta catalytic subunit (PP-1B) (EC 3.1.3.16) (EC 3.1.3.53)	P62141	Ppp1cb	100	1.1	100	2.75	0.55	0.41	26780000	0	12527575	53958000	0	8035925	20989000	14363000	15772166	0.209125	0.159049	2
DNA repair protein RAD50 (mRad50) (EC 3.6.-.-)	P70388	Rad50	3.44	2.57	1.96	4.34	1.25	1.34	58214000	5354200	9799075	130730000	33693000	6453775	55184000	23169000	21779900	0.0890719	0.083469	3
Nuclear factor 1 C-type (NF1-C) (Nuclear factor 1/C) (CCAAT-box-binding transcription factor) (CTF) (Nuclear factor I/C) (NF-I/C) (NFI-C) (TGGCA-binding protein)	P70255	Nfic	4.89	1.41	100	1.73	0.89	0.76	98854000	3326900	37215750	117820000	0	35615500	87055000	46868000	51437066	0.138964	0.112349	2
ADP-ribosylation factor GTPase-activating protein 3 (ARF GAP 3)	Q9D8S3	Arfgap3	100	1.19	4.97	1.75	1.02	0.61	38078000	0	16633800	66866000	2137300	19823025	110390000	54298000	72226666	0.0543991	0.0576733	2
Protein PRRC2C (BAT2 domain-containing protein 1) (HLA-B-associated transcript 2-like 2) (Proline-rich and coiled-coil-containing protein 2C)	Q3TLH4	Prrc2c	1.82	1.85	100	1.95	3.01	1.87	22480000	6359900	6247875	66465000	0	17261500	39535000	4921800	10825333	0.116336	0.449049	3
26S proteasome regulatory subunit 6A (26S proteasome AAA-ATPase subunit RPT5) (Proteasome 26S subunit ATPase 3) (Tat-binding protein 1) (TBP-1)	O88685	Psmc3	2.6	1.31	100	4	2.15	0.88	38273000	6299600	15435600	50230000	0	3147025	101710000	22957000	55155666	0.0112985	0.0801859	2
Protein polybromo-1 (BRG1-associated factor 180) (BAF180)	Q8BSQ9	Pbrm1	4.32	2.32	100	4.08	2.88	3.47	203840000	10209000	40916250	343650000	0	20262925	592150000	80553000	53544666	0.0199468	0.0424384	3
Ubiquitin-like protein ISG15 (Interferon-induced 15 kDa protein) (Interferon-induced 17 kDa protein) (IP17) (Ubiquitin cross-reactive protein)	Q64339	Isg15	100	100	100	3.45	1.09	-0.57	12459000	0	0	59665000	0	5446750	49095000	23037000	72910500	0.192517	0.0991391	2
Metastasis-associated protein MTA1	Q8K4B0	Mta1	3.48	1.05	6.17	2.05	2.1	1.25	378440000	33941000	183047500	496020000	6881500	119903250	615930000	143280000	259041666	0.00811934	0.0156909	3
UDP-N-acetylglucosamine--peptide N-acetylglucosaminyltransferase 110 kDa subunit (EC 2.4.1.255) (O-GlcNAc transferase subunit p110) (O-linked N-acetylglucosamine transferase 110 kDa subunit) (OGT)	Q8CGY8	Ogt	1.93	1.65	7.24	1.73	1.18	0.39	144660000	38054000	46205500	102420000	675680	30945700	309790000	136940000	235696666	0.0138593	0.129008	2
PAX3- and PAX7-binding protein 1 (PAX3/7BP) (GC-rich sequence DNA-binding factor 1)	P58501	Paxbp1	100	3.49	2.3	4.69	4.77	4.18	48127000	0	4269700	96356000	19593000	3722975	117190000	4302800	6451233	0.0330463	0.0167952	3
Lysosomal cobalamin transport escort protein LMBD1 (LMBD1) (LMBR1 domain-containing protein 1) (Protein N90b)	Q8K0B2	Lmbrd1	2.55	1.23	100	1.41	1.03	0.88	46441000	7914700	19804750	23184000	0	8702500	70938000	34693000	38637666	0.0972822	0.218775	2
Mitotic spindle assembly checkpoint protein MAD1 (Mitotic arrest deficient 1-like protein 1) (MAD1-like protein 1)	Q9WTX8	Mad1l1	100	2.65	100	2.25	100	100	9930400	0	1577525	9631400	0	2020150	49700000	0	0	0.180086	0.188359	3
Nuclear RNA export factor 1 (Tip-associated protein) (Tip-associating protein) (mRNA export factor TAP)	Q99JX7	Nxf1	4.93	1.5	5.39	2.24	1.98	0.89	63013000	2071800	22255175	125640000	2994700	26625250	219960000	55793000	118963000	0.0163608	0.0456965	2
Polyadenylate-binding protein 1 (PABP-1) (Poly(A)-binding protein 1)	P29341	Pabpc1	3.03	1.01	2.8	2.29	1.84	1.81	135660000	16618000	67377500	137680000	19750000	28192750	185240000	51645000	52695833	0.0264214	0.0616539	3
Zinc finger protein ubi-d4 (Apoptosis response zinc finger protein) (BRG1-associated factor 45D) (BAF45D) (D4, zinc and double PHD fingers family 2) (Protein requiem)	Q61103	Dpf2	3.43	2.47	100	4.44	2.22	2.5	123670000	11475000	22383000	143770000	0	6643675	188220000	40536000	33173650	0.00632364	0.00873604	3
Protein SGT1 homolog (Suppressor of G2 allele of SKP1 homolog)	Q9CX34	Sugt1	100	2.24	100	1.99	4.97	2.2	16651000	0	3519025	12375000	0	3118975	93136000	2974200	20247833	0.211258	0.254992	3
Histone-lysine N-methyltransferase SETD2 (EC 2.1.1.359) (Lysine N-methyltransferase 3A) (Protein-lysine N-methyltransferase SETD2) (EC 2.1.1.-) (SET domain-containing protein 2)	E9Q5F9	Setd2	100	4.23	5.91	3.43	5.25	4.41	43636000	0	2321475	87019000	1443300	8086875	121740000	3195700	5745166	0.0269737	0.0493925	3
Splicing factor 3A subunit 1 (SF3a120)	Q8K4Z5	Sf3a1	4.04	1.73	100	3.82	2.89	2.72	618670000	37504000	186805000	908990000	0	64306750	1067000000	144300000	162261666	0.00463651	0.00586135	3
Stromal interaction molecule 2	P83093	Stim2	1.54	1.04	3.56	1.15	1.92	0.94	31452000	10834000	15297500	51573000	4386200	23210375	87901000	23252000	45843166	0.0277819	0.058265	2
Serine/threonine-protein phosphatase 1 regulatory subunit 10 (MHC class I region proline-rich protein CAT53)	Q80W00	Ppp1r10	100	1.04	5.34	4.95	4.75	2.74	10923000	0	5321100	28522000	706000	921577	92609000	3438500	13868033	0.176654	0.219551	3
Replication termination factor 2 (RTF2) (Replication termination factor 2 domain-containing protein 1)	Q99K95	Rtf2	100	100	100	2.57	0	-100	6575600	0	0	5509900	0	926450	0	0	1724833	0.201147	0.283308	2
Structural maintenance of chromosomes protein 2 (SMC protein 2) (SMC-2) (Chromosome-associated protein E) (FGF-inducible protein 16) (XCAP-E homolog)	Q8CG48	Smc2	1.54	3.06	100	2.07	1.81	0.6	104680000	36113000	12563775	46397000	0	11058675	115770000	33019000	76541000	0.0299032	0.0983404	2
RNA-binding protein 26 (Protein expressed in male leptotene and zygotene spermatocytes 393) (MLZ-393) (RNA-binding motif protein 26)	Q6NZN0	Rbm26	2.49	1.06	100	3.9	2.04	2.48	100720000	17883000	48343000	122790000	0	8224350	338550000	82242000	60835500	0.0320818	0.170944	3
RNA-binding protein 4 (Lark homolog) (mLark) (RNA-binding motif protein 4) (RNA-binding motif protein 4a)	Q8C7Q4	Rbm4	100	100	100	100	100	2.1	6631300	0	0	22232000	0	0	30701000	0	7138800	0.0737184	0.0737184	3
Lysophosphatidylcholine acyltransferase 1 (LPC acyltransferase 1) (LPCAT-1) (LysoPC acyltransferase 1) (mLPCAT1) (EC 2.3.1.23) (1-acylglycerol-3-phosphate O-acyltransferase) (EC 2.3.1.51) (1-acylglycerophosphocholine O-acyltransferase) (1-alkenylglycerophosphocholine O-acyltransferase) (EC 2.3.1.25) (1-alkylglycerophosphocholine O-acetyltransferase) (EC 2.3.1.67) (Acetyl-CoA:lyso-platelet-activat…	Q3TFD2	Lpcat1	100	100	100	1.22	0	-100	9056400	0	0	21313000	0	9125425	0	0	16293216	0.216429	0.712175	2
Nuclear mitotic apparatus protein 1 (Nuclear mitotic apparatus protein) (NuMA protein)	E9Q7G0	Numa1	1.61	1.16	3.52	2.5	1.12	1.52	853170000	279030000	382650000	1385200000	121010000	244040750	1717300000	789430000	598628333	0.0596565	0.0190553	3
Polymerase delta-interacting protein 3 (S6K1 Aly/REF-like target) (SKAR)	Q8BG81	Poldip3	100	1.53	100	2.66	2.96	2.81	54010000	0	18736750	74503000	0	11760400	112590000	14433000	16108300	0.00159799	0.0353441	3
Cytosolic phospholipase A2 (cPLA2) (Phospholipase A2 group IVA) [Includes: Phospholipase A2 (EC 3.1.1.4) (Phosphatidylcholine 2-acylhydrolase); Lysophospholipase (EC 3.1.1.5)]	P47713	Pla2g4a	100	2.28	100	1.59	2.47	0.09	5907000	0	1212305	28520000	0	9446500	39575000	7140200	37235666	0.087794	0.0830768	2
Methyl-CpG-binding domain protein 3 (Methyl-CpG-binding protein MBD3)	Q9Z2D8	Mbd3	100	3.19	100	2.26	100	1.45	41397000	0	4541000	20807000	0	4333400	15597000	0	5706300	0.138046	0.219653	3
Nuclear receptor coactivator 5 (NCoA-5) (Coactivator independent of AF-2) (CIA)	Q91W39	Ncoa5	3.95	1.76	100	3.32	4.32	2.4	172180000	11148000	50688250	210380000	0	21080000	250930000	12562000	47672166	7.98945e-05	0.0127982	3
Double-strand break repair protein MRE11 (EC 3.1.-.-) (Double-strand break repair protein MRE11A) (MmMRE11A) (Meiotic recombination 11 homolog 1) (MRE11 homolog 1) (Meiotic recombination 11 homolog A) (MRE11 homolog A)	Q61216	Mre11	100	1.29	100	4.73	0.06	0.55	9485100	0	3876225	15879000	0	598025	6550600	6299600	4472300	0.273144	0.0528165	2
RNA-binding protein 10 (RNA-binding motif protein 10)	Q99KG3	Rbm10	7.61	2.44	6.97	6.12	4.37	4.2	358100000	1838000	66110875	351480000	2795400	5041975	528360000	25515000	28694866	0.00675089	0.0265909	3
RNA-binding protein 15 (One-twenty two protein 1) (RNA-binding motif protein 15)	Q0VBL3	Rbm15	3.35	1.51	4.65	4.52	3.42	2.54	199870000	19594000	70290000	251620000	10043000	10933975	262940000	24606000	45073500	0.00224021	0.0167259	3
Protein NipSnap homolog 3B (NipSnap3B) (NipSnap-related protein) (Protein NipSnap homolog 3A) (NipSnap3A)	Q9CQE1	Nipsnap3b	100	1.6	100	1.64	0.79	0.16	20953000	0	6919250	44061000	0	14144250	90459000	52487000	80800166	0.114765	0.0542984	2
Plasmalemma vesicle-associated protein (MECA-32 antigen) (Plasmalemma vesicle protein 1) (PV-1)	Q91VC4	Plvap	1.98	1.01	4.24	1.81	1.26	0.83	3946000000	1001100000	1959400000	5751300000	305270000	1635022500	7136900000	2987500000	4001500000	0.0450257	0.0151152	2
Myelin expression factor 2 (MEF-2) (MyEF-2)	Q8C854	Myef2	3.68	1.59	100	100	0.91	0.93	132100000	10333000	43951750	13012000	0	0	366670000	194630000	191948833	0.206072	0.312846	2
Ran-specific GTPase-activating protein (HpaII tiny fragments locus 9a protein) (Ran-binding protein 1) (RANBP1)	P34022	Ranbp1	1.91	1.03	100	1.9	0.97	0.37	32730000	8681800	16028925	24751000	0	6633250	72082000	36908000	55865666	0.038542	0.319695	2
Replication protein A 70 kDa DNA-binding subunit (RP-A p70) (Replication factor A protein 1) (RF-A protein 1)	Q8VEE4	Rpa1	3.96	1.11	100	2.44	1.26	0.74	284960000	18323000	131708500	387430000	0	71455250	542430000	227250000	325768333	0.0434408	0.0267436	2
60S ribosome subunit biogenesis protein NIP7 homolog (PEachy) (kDa93)	Q9CXK8	Nip7	1.16	1.86	2.35	1.83	2.74	0.38	35439000	15846000	9737150	28291000	5568200	7984350	23708000	3542700	18201666	0.0156192	0.118225	2
Polyglutamine-binding protein 1 (PQBP-1) (38 kDa nuclear protein containing a WW domain) (Npw38) (Polyglutamine tract-binding protein 1)	Q91VJ5	Pqbp1	100	2.14	100	4.58	2.62	4.44	33632000	0	7618700	35485000	0	1481400	48134000	7823600	2224566	0.00815772	0.0237173	3
Phosphoglycerate kinase 2 (EC 2.7.2.3) (Phosphoglycerate kinase, testis specific)	P09041	Pgk2	1.76	1.08	100	1.67	0.36	-0.35	250450000	73712000	118101000	220830000	0	69391250	322270000	250330000	411141666	0.287317	0.0786351	2
Pre-mRNA-processing factor 17 (Cell division cycle 40 homolog) (PRP17 homolog)	Q9DC48	Cdc40	5.09	1.26	100	1.47	1.13	0.62	143650000	4225900	59809000	141110000	0	50985250	216690000	99286000	140916833	0.0716117	0.0471242	2
Nuclear pore complex protein Nup88 (88 kDa nucleoporin) (Nucleoporin Nup88)	Q8CEC0	Nup88	2.77	1.82	100	1.19	1.32	0.38	23569000	3449200	6652450	46589000	0	20400250	43253000	17366000	33257666	0.0897187	0.120943	2
Ribosomal RNA-processing protein 7 homolog A (Gastric cancer antigen Zg14 homolog)	Q9D1C9	Rrp7a	100	4.38	1.31	3.72	100	4.78	21111000	0	1015000	29214000	11784000	2210825	21706000	0	790650	0.133085	0.0255587	3
RNA-binding protein 25 (RNA-binding motif protein 25)	B2RY56	Rbm25	3.08	1.35	3.75	2.9	2.16	1.76	230190000	27247000	90567250	325780000	24278000	43514750	550110000	123230000	162584333	0.00424246	0.0870526	3
Prelamin-A/C [Cleaved into: Lamin-A/C]	P48678	Lmna	2.95	1.56	4.83	2.49	2.08	1.94	8666900000	1119200000	2945625000	11338000000	398700000	2019650000	13461000000	3189500000	3497100000	0.00847948	0.0100852	3
Muscleblind-like protein 1 (Triplet-expansion RNA-binding protein)	Q9JKP5	Mbnl1	2.89	3.57	100	2.95	1.23	1.15	21406000	2887400	1805300	34729000	0	4500950	221400000	94247000	99882000	0.0903139	0.310349	3
Origin recognition complex subunit 1	Q9Z1N2	Orc1	100	2.68	100	1.39	100	2.34	36105000	0	5617825	22189000	0	8461450	6803200	0	1343466	0.168655	0.353622	3
Sister chromatid cohesion protein PDS5 homolog A	Q6A026	Pds5a	1.12	1.94	5.77	2.83	1.55	0.49	199300000	91583000	51920500	121310000	2228000	17101825	289590000	98935000	205870000	0.000680901	0.104458	2
Ran-binding protein 10 (RanBP10)	Q6VN19	Ranbp10	100	1.28	100	1.37	1.62	1.03	8991700	0	3709050	11824000	0	4558825	30725000	10019000	15063733	0.00284062	0.145999	3
Phosphoglycerate kinase 1 (EC 2.7.2.3)	P09411	Pgk1	1.76	1.08	100	1.67	0.36	-0.35	250450000	73712000	118101000	220830000	0	69391250	322270000	250330000	411141666	0.287317	0.0786351	2
Pre-mRNA-splicing factor RBM22 (RNA-binding motif protein 22)	Q8BHS3	Rbm22	100	1.32	5.39	2.11	2.69	1.95	75086000	0	30037250	114950000	2732900	26651700	190450000	29588000	49386666	0.00671674	0.0409553	3
Replication protein A 32 kDa subunit (RP-A p32) (Replication factor A protein 2) (RF-A protein 2) (Replication protein A 34 kDa subunit) (RP-A p34)	Q62193	Rpa2	100	1.34	100	100	3.06	3.24	16624000	0	6575225	12808000	0	0	57243000	6843400	6074400	0.0962742	0.205525	3
Transcriptional repressor p66-beta (GATA zinc finger domain-containing protein 2B) (p66/p68)	Q8VHR5	Gatad2b	4.11	1.32	100	2.83	2.12	2.08	154810000	8973500	61987000	172730000	0	24215825	272200000	62538000	64580833	0.00262162	0.0492639	3
Rab11 family-interacting protein 5 (Rab11-FIP5) (Rab11-interacting protein Rip11)	Q8R361	Rab11fip5	100	1.94	100	2.72	1.04	0.78	23067000	0	6026525	39103000	0	5920675	119680000	58015000	69657833	0.0115001	0.218368	2
Nucleolar protein 8	Q3UHX0	Nol8	100	1.66	3.01	1.76	1.55	1.32	12640000	0	4011500	8349400	1036600	2460650	19296000	6585700	7738300	0.0810802	0.105821	3
PCI domain-containing protein 2 (CSN12-like protein)	Q8BFV2	Pcid2	100	2.19	100	2.45	100	-0.71	6414900	0	1410175	16463000	0	3010150	44289000	0	72390283	0.14704	0.777726	2
Scaffold attachment factor B2 (SAF-B2)	Q80YR5	Safb2	2.54	1.63	100	2.25	2.9	1.43	87108000	14986000	28154250	87892000	0	18426125	167750000	22505000	62419666	0.00899652	0.0560212	3
Symplekin	Q80X82	Sympk	3.27	1.26	5.04	2.93	1.64	1.23	92562000	9591700	38606250	255470000	7764000	33626750	287800000	92383000	122556833	0.0609869	0.0513013	3
Pogo transposable element with ZNF domain	Q8BZH4	Pogz	100	1.19	4.34	3.06	3.23	1.23	13094000	0	5737480	44373000	2187400	5334470	70320000	7497900	29990000	0.0721232	0.141689	3
DNA-directed RNA polymerase II subunit RPB1 (RNA polymerase II subunit B1) (EC 2.7.7.6) (DNA-directed RNA polymerase II subunit A) (DNA-directed RNA polymerase III largest subunit)	P08775	Polr2a	4.07	2.08	4.07	3.07	2.47	1.87	515560000	30685000	121813500	505110000	30144000	60140000	1060300000	190930000	290641666	0.014929	0.0576779	3
Small ubiquitin-related modifier 2 (SUMO-2) (SMT3 homolog 2) (Ubiquitin-like protein SMT3B) (Smt3B)	P61957	Sumo2	1.83	1.46	100	1.98	1.36	1.36	28272000	7935600	10280375	31214000	0	7924575	42442000	16583000	16529500	0.0361464	0.01515	3
Asparagine--tRNA ligase, cytoplasmic (EC 6.1.1.22) (Asparaginyl-tRNA synthetase) (AsnRS) (Asparaginyl-tRNA synthetase 1)	Q8BP47	NARS1	1.05	1.08	100	1.26	1.84	0.64	12633000	6090500	5974000	74091000	0	30866000	118780000	33164000	76330666	0.144104	0.153676	2
Nucleoporin Nup43 (Nup107-160 subcomplex subunit Nup43)	P59235	Nup43	100	2.24	100	1.79	1.28	2.03	10125000	0	2146750	9347200	0	2712200	13725000	5651300	3352233	0.0676764	0.480249	3
Pre-mRNA-splicing factor SLU7	Q8BHJ9	Slu7	100	4.02	100	3.91	3.52	2.59	46213000	0	2842675	76665000	0	5082675	146630000	12803000	24271716	0.0332177	0.04667	3
Nuclear pore complex protein Nup133 (133 kDa nucleoporin) (Nucleoporin Nup133)	Q8R0G9	Nup133	2.84	1.31	4.8	1.11	1.22	0.36	363120000	50849000	146287500	400050000	14393000	184757000	550180000	236800000	429160000	0.0495167	0.0235205	2
Ras-related protein Rab-12 (Rab-13)	P35283	Rab12	100	1.31	100	1.24	0.3	-0.6	26223000	0	10583750	63324000	0	26849775	39729000	32168000	60216166	0.287791	0.32852	2
Transcription elongation factor SPT6	Q62383	Supt6h	100	3.96	100	5.87	4.67	3.37	85894000	0	5533875	163540000	0	2796807	183500000	7220200	17707583	0.0125853	0.012018	3
SURP and G-patch domain-containing protein 1 (Splicing factor 4)	Q8CH02	Sugp1	100	100	100	100	0	0	5088200	0	0	4905800	0	0	0	0	0	0.191773	0.191773	2
26S proteasome regulatory subunit 6B (26S proteasome AAA-ATPase subunit RPT3) (CIP21) (MB67-interacting protein) (MIP224) (Proteasome 26S subunit ATPase 4) (Tat-binding protein 7) (TBP-7)	P54775	Psmc4	100	2	100	5.17	2.17	-0.43	7527700	0	1883800	35691000	0	993625	16535000	3672700	22317333	0.16873	0.125066	2
Activity-dependent neuroprotector homeobox protein (Activity-dependent neuroprotective protein)	Q9Z103	Adnp	3.42	1.11	5.3	1.64	1.25	0.83	250900000	23493000	116124250	310410000	7857700	99443625	471750000	197700000	266048333	0.0347084	0.0290989	2
Afadin (Afadin adherens junction formation factor) (Protein Af-6)	Q9QZQ1	Afdn	100	100	100	2.76	2.43	-0.19	7527300	0	0	93669000	0	13810200	51034000	9469400	58061166	0.21333	0.345663	2
Aminoacyl tRNA synthase complex-interacting multifunctional protein 1 (Multisynthase complex auxiliary component p43) [Cleaved into: Endothelial monocyte-activating polypeptide 2 (EMAP-2) (Endothelial monocyte-activating polypeptide II) (EMAP-II) (Small inducible cytokine subfamily E member 1)]	P31230	Aimp1	1.12	1.95	100	1.59	2.87	0.1	15213000	6986400	3947100	16346000	0	5446125	35812000	4907900	33393833	0.0610509	0.235449	2
ATP-binding cassette sub-family E member 1 (RNase L inhibitor) (Ribonuclease 4 inhibitor) (RNS4I)	P61222	Abce1	100	1.03	100	1.27	-0.14	-0.63	32790000	0	16080750	68664000	0	28420000	43154000	47404000	66720166	0.415664	0.219693	2
Atrophin-1 (Dentatorubral-pallidoluysian atrophy protein homolog)	O35126	Atn1	100	2.01	100	100	2.52	1.8	7313700	0	1814262	7054000	0	0	11350000	1974200	3259433	0.0085976	0.060261	3
Anoctamin-10 (Transmembrane protein 16K)	Q8BH79	Ano10	3.62	1.01	4.34	1.03	0.99	0.16	172820000	14052000	85553750	172260000	8534800	84163725	258700000	129910000	231935000	0.088509	0.0522053	2
Acidic leucine-rich nuclear phosphoprotein 32 family member E (Cerebellar postnatal development protein 1) (LANP-like protein) (LANP-L)	P97822	Anp32e	3.74	2.35	3.36	2.82	2.74	1.78	117240000	8759600	22921500	129900000	12672000	18344875	147640000	22059000	42897333	0.0115011	0.0128388	3
Apoptosis inhibitor 5 (API-5) (AAC-11)	O35841	Api5	100	100	100	2.5	100	2.36	31611000	0	0	26905000	0	4752550	14423000	0	2812950	0.0802913	0.136576	3
Ferroptosis suppressor protein 1 (FSP1) (EC 1.6.5.-) (Apoptosis-inducing factor homologous mitochondrion-associated inducer of death) (AMID) (p53-responsive gene 3 protein)	Q8BUE4	Aifm2	100	2.64	100	2	1.43	0.33	12100000	0	1947425	40210000	0	10053325	79049000	29279000	63052166	0.0568375	0.115556	2
Heterogeneous nuclear ribonucleoprotein K (hnRNP K)	P61979	Hnrnpk	100	1.48	100	100	100	100	12529000	0	4483500	68419000	0	0	26437000	0	0	0.159302	0.508257	3
Heterogeneous nuclear ribonucleoprotein H (hnRNP H) [Cleaved into: Heterogeneous nuclear ribonucleoprotein H, N-terminally processed]	O35737	Hnrnph1	4	1.57	5.27	2.83	2.34	2.12	2857300000	178000000	959802500	3047500000	79166000	429634000	4782700000	947000000	1102891666	0.00312467	0.0375957	3
Importin subunit alpha-7 (Importin alpha-S2) (Karyopherin subunit alpha-6)	O35345	Kpna6	100	2.4	100	3.56	100	2.42	9764800	0	1849900	126860000	0	10785750	21425000	0	4004050	0.290825	0.352052	3
Protein IMPACT (Imprinted and ancient gene protein)	O55091	Impact	3.91	2.14	100	2.1	0.44	0.68	46760000	3114700	10614225	18805000	0	4380125	53399000	39431000	33441000	0.327269	0.159358	2
Immunity-related GTPase family M protein 1 (EC 3.6.5.-) (Interferon-inducible GTPase 3) (Interferon-inducible protein 1) (LPS-stimulated RAW 264.7 macrophage protein 47) (LRG-47)	Q60766	Irgm1	100	1.05	100	1.66	0.82	-0.03	29982000	0	14449600	21481000	0	6789225	50361000	28455000	51422166	0.140878	0.417197	2
Eyes absent homolog 3 (EC 3.1.3.48)	P97480	Eya3	100	3.11	100	3.26	3.62	3.1	4064900	0	470775	5916000	0	616150	21417000	1739500	2501183	0.127784	0.154723	3
Heterogeneous nuclear ribonucleoprotein H2 (hnRNP H2) (Heterogeneous nuclear ribonucleoprotein H') (hnRNP H') [Cleaved into: Heterogeneous nuclear ribonucleoprotein H2, N-terminally processed]	P70333	Hnrnph2	100	1.87	4.12	3.34	4.19	3.2	243660000	0	66541250	404490000	23191000	39829750	702290000	38588000	76529666	0.0344496	0.0478599	3
Integrator complex subunit 1 (Int1)	Q6P4S8	Ints1	1.86	2.87	100	2.3	1.59	-0.92	6716800	1853200	917175	25553000	0	5192575	55051000	18332000	104304650	0.0977588	0.128321	2
55 kDa erythrocyte membrane protein (p55) (Membrane protein, palmitoylated 1)	P70290	Mpp1	100	2.35	100	1.18	1.39	0.27	26113000	0	5123100	22896000	0	10090175	72831000	27794000	60414333	0.0123419	0.0775138	2
A-kinase anchor protein 8-like (AKAP8-like protein) (Neighbor of A-kinase-anchoring protein 95) (Neighbor of AKAP95)	Q9R0L7	Akap8l	100	1.11	100	100	1.65	1.58	9042600	0	4195675	17041000	0	0	24572000	7836700	8202383	0.0195541	0.0645587	3
Histone-lysine N-methyltransferase EHMT2 (EC 2.1.1.-) (Euchromatic histone-lysine N-methyltransferase 2) (HLA-B-associated transcript 8) (Histone H3-K9 methyltransferase 3) (H3-K9-HMTase 3) (Protein G9a)	Q9Z148	Ehmt2	100	1.4	2.39	3.89	1.06	1.76	24206000	0	9203500	35818000	6845300	2420100	97928000	46995000	28836000	0.014101	0.156246	3
Integrator complex subunit 9 (Int9)	Q8K114	Ints9	100	2.13	100	1.24	1.16	-2.62	9264000	0	2120150	47406000	0	20034325	6122200	2741100	37729366	0.279309	0.667115	2
Hepatocyte growth factor-regulated tyrosine kinase substrate	Q99LI8	Hgs	100	100	100	2.05	100	0.57	8319800	0	0	20915000	0	5042000	34077000	0	22993333	0.0663844	0.103767	2
Homeobox protein cut-like 2 (Homeobox protein Cux-2)	P70298	Cux2	100	2.94	100	4.43	2.68	2.53	56111000	0	7315550	40872000	0	1896350	104220000	16235000	18085833	0.0263426	0.0683948	3
Cell cycle and apoptosis regulator protein 2 (Cell division cycle and apoptosis regulator protein 2)	Q8VDP4	Ccar2	100	1.58	100	3.2	1.56	1.81	76116000	0	25540750	118940000	0	12922325	147630000	50183000	42179166	0.0293312	0.00724883	3
Casein kinase II subunit alpha' (CK II alpha') (EC 2.7.11.1)	O54833	Csnk2a2	100	100	100	100	2.36	1.01	36194000	0	0	12005000	0	0	25179000	4903500	12469883	0.152907	0.119727	3
Parafibromin (Cell division cycle protein 73 homolog) (Hyperparathyroidism 2 protein homolog)	Q8JZM7	Cdc73	100	2.46	4.33	1.26	3.9	2.04	105270000	0	19075300	123030000	6124600	51379750	50240000	3357100	12248283	0.0799272	0.313806	3
Cyclin-K	O88874	Ccnk	100	1.26	100	4.53	3.52	2.55	24616000	0	10284000	50092000	0	2160900	103280000	8990800	17592050	0.0600163	0.103101	3
ATP-dependent RNA helicase DDX50 (EC 3.6.4.13) (DEAD box protein 50) (Gu-beta) (Nucleolar protein Gu2)	Q99MJ9	Ddx50	4.89	1.41	2.56	2.21	1.95	1.2	100130000	3383100	37682250	161160000	27256000	34797725	176410000	45521000	76949000	0.00671562	0.00190471	3
Tyrosine-protein kinase BAZ1B (EC 2.7.10.2) (Bromodomain adjacent to zinc finger domain protein 1B) (Williams syndrome transcription factor homolog) (Williams-Beuren syndrome chromosomal region 9 protein homolog)	Q9Z277	Baz1b	2.36	1.69	3.45	1.97	1.21	1.51	1312500000	254980000	407070000	967000000	88702000	247494250	2164700000	935220000	758825000	0.0471797	0.0892261	3
Probable ATP-dependent RNA helicase DDX6 (EC 3.6.4.13) (ATP-dependent RNA helicase p54) (DEAD box protein 6) (Oncogene RCK homolog)	P54823	Ddx6	100	1.1	100	2.01	2.03	1.14	21651000	0	10098150	27260000	0	6776250	138410000	33934000	62916333	0.114976	0.279153	3
Chromosome transmission fidelity protein 18 homolog	Q8BIW9	Chtf18	100	1.54	100	2.47	3.12	2.12	4674900	0	1613050	3904100	0	703900	26150000	2997500	6014033	0.178018	0.289832	3
Calponin-3 (Calponin, acidic isoform)	Q9DAW9	Cnn3	100	2.99	100	1.93	1.31	3.19	23052000	0	2902925	40568000	0	10675525	26546000	10687000	2903400	0.103264	0.159299	3
Histone lysine acetyltransferase CREBBP (EC 2.3.1.48) (Protein-lysine acetyltransferase CREBBP) (EC 2.3.1.-)	P45481	Crebbp	100	100	100	4.18	3.25	1.42	6134700	0	0	32865000	0	1812850	110680000	11666000	41247450	0.200652	0.234511	3
Calcium homeostasis endoplasmic reticulum protein (SR-related CTD-associated factor 6)	Q8CGZ0	Cherp	2.3	1.48	5.36	3.68	1.91	1.78	145830000	29625000	52148500	353750000	8618700	27526200	365120000	96935000	106012000	0.0588797	0.0398789	3
Probable ATP-dependent RNA helicase DDX52 (EC 3.6.4.13) (ATP-dependent RNA helicase ROK1-like) (DEAD box protein 52)	Q8K301	Ddx52	100	100	100	100	0	-100	4982800	0	0	6970000	0	0	0	0	7721533	0.18421	0.190625	2
Aurora kinase A (EC 2.7.11.1) (Aurora 2) (Aurora family kinase 1) (Aurora/IPL1-related kinase 1) (ARK-1) (Aurora-related kinase 1) (Ipl1- and aurora-related kinase 1) (Serine/threonine-protein kinase 6) (Serine/threonine-protein kinase Ayk1) (Serine/threonine-protein kinase aurora-A)	P97477	Aurka	3.2	2.6	100	1.7	1.15	0.75	68214000	7406400	11275925	8855700	0	2719625	41723000	18854000	24739666	0.28299	0.288561	2
Dehydrogenase/reductase SDR family member 4 (EC 1.1.1.184) (NADPH-dependent carbonyl reductase/NADP-retinol dehydrogenase) (CR) (PHCR) (NADPH-dependent retinol dehydrogenase/reductase) (NDRD) (mouNRDR) (Peroxisomal short-chain alcohol dehydrogenase) (PSCD)	Q99LB2	Dhrs4	100	1.9	100	1.31	-0.9	-1.26	11866000	0	3178475	39600000	0	16021675	9264600	17252000	22128500	0.486937	0.518952	2
Acetyl-coenzyme A transporter 1 (AT-1) (Acetyl-CoA transporter 1) (Solute carrier family 33 member 1)	Q99J27	Slc33a1	2.85	1.43	100	1.53	1.34	0.2	68224000	9429700	25268750	43574000	0	15048750	108840000	43010000	94855500	0.0437885	0.137809	2
Cleavage and polyadenylation specificity factor subunit 2 (Cleavage and polyadenylation specificity factor 100 kDa subunit) (CPSF 100 kDa subunit)	O35218	Cpsf2	100	2.66	100	3.89	1.64	0.76	34868000	0	5521825	38688000	0	2612500	55544000	17873000	32694850	0.0252595	0.0137165	2
AP-2 complex subunit alpha-1 (100 kDa coated vesicle protein A) (Adaptor protein complex AP-2 subunit alpha-1) (Adaptor-related protein complex 2 subunit alpha-1) (Alpha-adaptin A) (Alpha1-adaptin) (Clathrin assembly protein complex 2 alpha-A large chain) (Plasma membrane adaptor HA2/AP2 adaptin alpha A subunit)	P17426	Ap2a1	1.29	2.03	100	2.24	100	-0.6	9591700	3916800	2347400	28552000	0	6031125	14771000	0	22317833	0.129943	0.217254	2
Cell division cycle and apoptosis regulator protein 1 (Cell cycle and apoptosis regulatory protein 1) (CARP-1)	Q8CH18	Ccar1	2.94	1.66	8.22	3.42	2.72	2.22	170410000	22235000	53895500	395730000	1330200	37062000	496770000	75242000	106329833	0.0376868	0.038358	3
Chromodomain-helicase-DNA-binding protein 9 (CHD-9) (EC 3.6.4.12) (ATP-dependent helicase CHD9) (PPAR-alpha-interacting complex protein 320 kDa) (Peroxisomal proliferator-activated receptor A-interacting complex 320 kDa protein)	Q8BYH8	Chd9	100	2.19	100	2.28	0	0	7397200	0	1626500	7318300	0	1503675	0	0	0	0.190396	0.347353	2
tRNA-dihydrouridine(47) synthase [NAD(P)(+)]-like (EC 1.3.1.-) (tRNA-dihydrouridine synthase 3-like)	Q91XI1	Dus3l	100	1.58	100	2.93	1.15	1.01	20444000	0	6819200	29197000	0	3843250	31279000	14092000	15535500	0.0789994	0.00181225	3
CCAAT/enhancer-binding protein beta (C/EBP beta) (AGP/EBP) (Interleukin-6-dependent-binding protein) (IL-6DBP) (Liver-enriched transcriptional activator) (LAP)	P28033	Cebpb	100	2.99	100	2.86	100	3.08	29116000	0	3661225	18853000	0	2602600	59410000	0	7021766	0.0646068	0.0909762	3
Annexin A1 (Annexin I) (Annexin-1) (Calpactin II) (Calpactin-2) (Chromobindin-9) (Lipocortin I) (Phospholipase A2 inhibitory protein) (p35)	P10107	Anxa1	2.24	1.35	100	1.23	1.15	-0.32	194050000	41078000	75956250	214710000	0	91667400	256150000	115160000	320176666	0.0695001	0.0331271	2
Clathrin light chain A (Lca)	O08585	Clta	100	4.36	100	4.12	100	3.79	21364000	0	1042075	24333000	0	1396850	40428000	0	2925866	0.0129968	0.0689077	3
Cullin-2 (CUL-2)	Q9D4H8	Cul2	100	1.18	3.81	1.97	1.26	0.68	35061000	0	15472675	59854000	4277700	15305175	139710000	58392000	87243833	0.00159404	0.111641	2
Heterogeneous nuclear ribonucleoprotein D-like (hnRNP D-like) (hnRNP DL) (JKT41-binding protein)	Q9Z130	Hnrnpdl	100	1.31	100	3.75	3.13	3.58	177000000	0	71587250	177100000	0	13145275	332580000	38111000	27862000	0.00823056	0.0826643	3
Heterogeneous nuclear ribonucleoprotein M (hnRNP M)	Q9D0E1	Hnrnpm	1.98	1.01	4.24	1.81	1.26	0.83	3946000000	1001100000	1959400000	5751300000	305270000	1635022500	7136900000	2987500000	4001500000	0.0450257	0.0151152	2
Heat shock 70 kDa protein 1A (Heat shock 70 kDa protein 3) (HSP70.3) (Hsp68)	Q61696	Hspa1a	2.01	1.07	2.97	1.46	1.09	0.15	11289000	2804400	5388800	742810000	94823000	269865000	1045100000	491550000	940395000	0.217844	0.188483	2
Kinesin-like protein KIFC1	Q9QWT9	Kifc1	4.56	1.34	100	1.27	0.82	1.21	90634000	3851100	35849250	53847000	0	22266925	100710000	56860000	43684500	0.173815	0.161229	2
Fatty acid desaturase 3 (EC 1.14.19.-) (Delta(13) fatty acid desaturase) (Delta(13) desaturase)	Q9JJE7	Fads3	2.42	1.38	100	1.24	1.17	-0.07	44988000	8385400	17341500	164530000	0	69500250	131800000	58644000	138184000	0.180658	0.63996	2
LEM domain-containing protein 2 (Nuclear envelope transmembrane protein 25) (NET25)	Q6DVA0	Lemd2	100	1.32	100	2.16	100	3.18	22578000	0	9014000	52141000	0	11631275	67022000	0	7382950	0.0355863	0.0164061	3
Importin subunit alpha-1 (Importin alpha P1) (Karyopherin subunit alpha-2) (Pendulin) (Pore targeting complex 58 kDa subunit) (PTAC58) (RAG cohort protein 1) (SRP1-alpha)	P52293	Kpna2	2.11	1.32	100	2.8	1.25	1.24	322330000	74618000	129523250	240900000	0	34632875	388870000	163020000	164542333	0.0531154	0.106464	3
Integrator complex subunit 10 (Int10)	Q8K2A7	Ints10	100	2.07	100	3.05	1.94	2.02	21427000	0	5098750	40322000	0	4871375	20138000	5242700	4948650	0.0923672	0.0762995	3
Nuclear factor 1 B-type (NF1-B) (Nuclear factor 1/B) (CCAAT-box-binding transcription factor) (CTF) (Nuclear factor I/B) (NF-I/B) (NFI-B) (TGGCA-binding protein)	P97863	Nfib	100	1.67	100	2.2	1.92	1.09	52850000	0	16636500	40334000	0	8788525	132910000	35032000	62295833	0.0251184	0.136431	3
RNA-binding protein FUS (Protein pigpen)	P56959	Fus	4.61	1.71	4.71	3.03	3.11	2.68	1954300000	80207000	598975000	1902600000	72552000	233382500	3704900000	430470000	578716666	0.0145909	0.0609721	3
Histone deacetylase 3 (HD3) (EC 3.5.1.98)	O88895	Hdac3	100	100	100	5.73	100	3.5	11236000	0	0	24427000	0	459100	24815000	0	2194266	0.0210769	0.0208153	3
Activating transcription factor 7-interacting protein 1 (ATFa-associated modulator) (mAM) (MBD1-containing chromatin-associated factor 1)	Q7TT18	Atf7ip	100	1.58	100	2.56	100	1.96	8107100	0	2719500	19827000	0	3373000	53689000	0	13753100	0.144326	0.186946	3
Myeloid cell nuclear differentiation antigen-like protein	D0QMC3	Mndal	100	1.5	100	1.3	1.58	0.58	14332000	0	5061375	46362000	0	18880000	121740000	40632000	81397333	0.0654656	0.126366	2
ELAV-like protein 1 (Elav-like generic protein) (Hu-antigen R) (HuR) (MelG)	P70372	Elavl1	3.24	1.33	3.79	2.19	1.99	1.14	289840000	30714000	114999500	308640000	22384000	67640750	393280000	99005000	178566666	0.0153719	0.0354592	3
Lysine-specific demethylase 3B (EC 1.14.11.65) (JmjC domain-containing histone demethylation protein 2B) (Jumonji domain-containing protein 1B) ([histone H3]-dimethyl-L-lysine(9) demethylase 3B)	Q6ZPY7	Kdm3b	2.1	2.24	100	2.51	2.13	0.77	17640000	4104900	3744300	47612000	0	8370575	125070000	28505000	73558500	0.103899	0.137532	2
Protein FAM98A	Q3TJZ6	Fam98a	2.67	1.1	100	1.81	0.51	0.96	45798000	7201900	21320500	69080000	0	19690025	175920000	123240000	90352166	0.267075	0.185087	2
Guanine nucleotide-binding protein-like 3 (Nucleolar GTP-binding protein 3) (Nucleostemin)	Q8CI11	Gnl3	1.51	1.39	2.43	1.2	1.71	1.47	268750000	94224000	102578500	327710000	60811000	142862500	352550000	108040000	127460666	0.00515604	0.031496	3
Lamina-associated polypeptide 2, isoforms alpha/zeta (Thymopoietin isoforms alpha/zeta) (TP alpha/zeta)	Q61033	Tmpo	2.43	1.24	6.4	2.68	2.64	2.22	1746600000	322990000	737587500	2041200000	24158000	318942500	3353300000	539090000	718328333	0.00399031	0.054499	3
7SK snRNA methylphosphate capping enzyme (MePCE) (EC 2.1.1.-)	Q8K3A9	Mepce	100	1.06	4.59	2.26	1.37	1.13	36004000	0	17222700	14593000	605220	3053375	59829000	23192000	27285000	0.111809	0.278292	3
Nucleolar protein 58 (MSSP) (Nucleolar protein 5) (SIK-similar protein)	Q6DFW4	Nop58	1.95	1.17	2.71	2.01	0.93	0.88	752910000	194660000	334645000	803060000	122490000	200070000	992200000	520330000	539546666	0.0913279	0.0263645	2
Lysocardiolipin acyltransferase 1 (EC 2.3.1.-) (1-acylglycerol-3-phosphate O-acyltransferase 8) (1-AGP acyltransferase 8) (1-AGPAT 8) (EC 2.3.1.51) (Acyl-CoA:lysocardiolipin acyltransferase 1)	Q3UN02	Lclat1	3.73	2.4	3.38	1.11	0.76	-0.16	125600000	9482100	23800750	159730000	15349000	73830500	97212000	57209000	108331333	0.159844	0.360291	2
Matrin-3	Q8K310	Matr3	3.27	1.86	6.42	3.1	2.56	2.32	3129800000	323450000	861495000	3620700000	42157000	422483750	5091600000	865600000	1023013333	0.000476534	0.0172544	3
DNA mismatch repair protein Msh6 (G/T mismatch-binding protein) (GTBP) (GTMBP) (MutS protein homolog 6) (MutS-alpha 160 kDa subunit) (p160)	P54276	Msh6	100	1.49	4.73	1.74	1.04	-0.3	87346000	0	31151675	154590000	5840400	46226625	171600000	83610000	211678333	0.0848904	0.00610712	2
Elongin-A (EloA) (Elongin 110 kDa subunit) (RNA polymerase II transcription factor SIII subunit A1) (SIII p110) (Transcription elongation factor B polypeptide 3)	Q8CB77	Eloa	1.52	1.56	6.46	3.34	3.78	2.77	59944000	20969000	20364250	142240000	1611700	14024850	107140000	7821700	15750716	0.0766732	0.0264835	3
Anaphase-promoting complex subunit 1 (APC1) (Cyclosome subunit 1) (Mitotic checkpoint regulator) (Testis-specific gene 24 protein)	P53995	Anapc1	100	1.27	6.79	1.8	1.32	0.4	43805000	0	18225500	148590000	1340700	42623050	241690000	96542000	183510000	0.0690098	0.0902555	2
Lamin-B1	P14733	Lmnb1	2.81	1.4	6.23	2.7	1.91	1.62	2329100000	331160000	884802500	4529100000	60441000	699230000	3638400000	969250000	1180851666	0.0588813	0.0289362	3
FYVE and coiled-coil domain-containing protein 1	Q8VDC1	Fyco1	100	1.16	100	2.93	2.22	0.58	7523100	0	3369950	39745000	0	5208100	33051000	7100800	22132166	0.121356	0.193805	2
Interferon regulatory factor 2-binding protein 2 (IRF-2-binding protein 2) (IRF-2BP2)	E9Q1P8	Irf2bp2	2.92	1.01	100	2.77	1.14	0.34	23027000	3034400	11436200	35372000	0	5188575	64158000	29019000	50516333	0.0361655	0.0632231	2
Kinesin-like protein KIF11 (Kinesin-related motor protein Eg5)	Q6P9P6	Kif11	3.17	1.3	100	2.09	1.59	1.3	105170000	11663000	42702500	53499000	0	12570575	154390000	51440000	62800416	0.0569524	0.210123	3
Integrator complex subunit 12 (Int12) (PHD finger protein 22)	Q9D168	Ints12	100	3.37	100	100	100	100	8416900	0	812700	4926200	0	0	9032300	0	0	0.0435261	0.0662	3
Enhancer of rudimentary homolog (Mer)	P84089	Erh	2.69	1.34	2.72	3.3	3.19	3.8	195530000	30214000	77003750	264410000	40038000	26886325	366730000	40132000	26286133	0.014494	0.0300389	3
Gelsolin (Actin-depolymerizing factor) (ADF) (Brevin)	P13020	Gsn	1.14	1.61	100	2.62	1.93	0.04	19320000	8793200	6314500	23210000	0	3765750	38950000	10256000	38007166	0.0283532	0.0521113	2
Heparan-alpha-glucosaminide N-acetyltransferase (EC 2.3.1.78) (Transmembrane protein 76)	Q3UDW8	Hgsnat	100	2.3	100	2.38	2.34	1.46	10791000	0	2194450	50931000	0	9811750	55820000	11021000	20225333	0.0908331	0.0827829	3
Nucleus accumbens-associated protein 1 (NAC-1) (BTB/POZ domain-containing protein 14B)	Q7TSZ8	Nacc1	100	2.37	100	1.9	2.05	2.12	36596000	0	7093750	36011000	0	9638400	54235000	13098000	12445950	0.0166876	0.0278832	3
Pre-mRNA 3'-end-processing factor FIP1 (FIP1-like 1 protein)	Q9D824	Fip1l1	3.76	1.47	6.1	4.23	5.15	3.04	323530000	23844000	116392000	382090000	5557800	20316300	365030000	10282000	44269333	0.00428587	0.0303774	3
KH domain-containing, RNA-binding, signal transduction-associated protein 1 (GAP-associated tyrosine phosphoprotein p62) (Src-associated in mitosis 68 kDa protein) (Sam68) (p21 Ras GTPase-activating protein-associated p62) (p68)	Q60749	Khdrbs1	3.93	1.53	5.67	2.97	1.92	1.54	1556400000	102100000	539685000	1896300000	37338000	241420750	2307600000	609300000	793158333	0.0157367	0.0121568	3
Guanine nucleotide-binding protein G(I)/G(S)/G(T) subunit beta-3 (Transducin beta chain 3)	Q61011	Gnb3	1.56	1.76	100	3.88	0.85	-0.16	74417000	25260000	21944750	92995000	0	6327575	98759000	54793000	110098833	0.136604	0.711561	2
Integrator complex subunit 4 (Int4)	Q8CIM8	Ints4	2.86	1.24	5.58	2.26	100	3.79	15617000	2144500	6617675	69105000	1449300	14424350	67102000	0	4862833	0.0901837	0.122354	3
RNA helicase aquarius (EC 3.6.4.13) (Intron-binding protein of 160 kDa)	Q8CFQ3	Aqr	100	1.28	100	1.63	0.43	-0.32	64440000	0	26577750	112130000	0	36311250	65172000	48488000	81158166	0.224282	0.169237	2
Probable ATP-dependent RNA helicase DDX17 (EC 3.6.4.13) (DEAD box protein 17)	Q501J6	Ddx17	3.93	1.61	7.12	3.05	2.8	2.01	1028700000	67554000	335902500	1246500000	8940200	150737500	1619000000	232240000	401770000	0.000996255	0.0151825	3
DnaJ homolog subfamily C member 7 (Cytoplasmic CAR retention protein) (CCRP) (MDj11) (Tetratricopeptide repeat protein 2) (TPR repeat protein 2)	Q9QYI3	Dnajc7	3.69	1.04	100	1.27	1.84	1.01	50009000	3880300	24252250	35431000	0	14656500	140900000	39312000	70108000	0.0347071	0.219547	3
Tyrosine-protein kinase Fyn (EC 2.7.10.2) (Proto-oncogene c-Fyn) (p59-Fyn)	P39688	Fyn	100	1.65	100	1.09	1.66	-0.54	28766000	0	9191250	33347000	0	15695500	10169000	3219700	14758966	0.134479	0.456146	2
Cell division cycle 5-like protein (Cdc5-like protein)	Q6A068	Cdc5l	6.43	2.21	100	4.91	3.28	3.48	535670000	6200300	115649250	760970000	0	25384300	1095900000	113010000	98264833	0.00264565	0.0179347	3
ATP-dependent RNA helicase DDX3X (EC 3.6.4.13) (D1Pas1-related sequence 2) (DEAD box RNA helicase DEAD3) (mDEAD3) (DEAD box protein 3, X-chromosomal) (Embryonic RNA helicase)	Q62167	Ddx3x	2.84	1.66	5.62	2.22	1.89	0.91	525650000	73302000	166787250	504430000	10240000	108603250	570400000	153970000	302853333	0.0311439	0.0458566	2
Serine-protein kinase ATM (EC 2.7.11.1) (Ataxia telangiectasia mutated homolog) (A-T mutated homolog)	Q62388	Atm	100	3.73	100	3.11	2.04	1.44	7086500	0	533575	7582300	0	875350	45973000	11189000	16888300	0.133828	0.227487	3
DAZ-associated protein 1 (Deleted in azoospermia-associated protein 1)	Q9JII5	Dazap1	100	2.35	100	5.06	3.08	2.22	33001000	0	6480275	103280000	0	3085750	57447000	6776100	12319433	0.0924647	0.0675135	3
AT-rich interactive domain-containing protein 1B (ARID domain-containing protein 1B) (BRG1-associated factor 250b) (BAF250B)	E9Q4N7	Arid1b	100	4.29	100	4.29	4.43	3.68	67893000	0	3459425	164250000	0	8409000	165610000	7669500	12888216	0.028893	0.026549	3
Eukaryotic translation initiation factor 3 subunit L (eIF3l) (66 kDa tyrosine-rich heat shock protein) (67 kDa polymerase-associated factor) (Eukaryotic translation initiation factor 3 subunit 6-interacting protein) (Eukaryotic translation initiation factor 3 subunit E-interacting protein) (HSP-66Y) (PAF67)	Q8QZY1	Eif3l	100	2.68	4.46	1.15	2.73	-0.05	13322000	0	2083000	47925000	2173800	21627750	79451000	11938000	82435500	0.0734077	0.190039	2
Heat shock 70 kDa protein 1B (Heat shock 70 kDa protein 1) (HSP70.1)	P17879	Hspa1b	2.01	1.07	2.97	1.46	1.09	0.15	11289000	2804400	5388800	742810000	94823000	269865000	1045100000	491550000	940395000	0.217844	0.188483	2
AT-hook DNA-binding motif-containing protein 1	Q6PAL7	Ahdc1	5.45	1.98	7.18	2.88	2.37	2.56	148910000	3398000	37698250	158750000	1098400	21607625	272220000	52488000	46017333	0.00265341	0.0323253	3
Actin filament-associated protein 1 (110 kDa actin filament-associated protein) (AFAP-110)	Q80YS6	Afap1	100	1.32	100	2.16	1.14	0.28	6488200	0	2603450	17550000	0	3927950	21745000	9851000	17924033	0.094792	0.279981	2
ATP-dependent RNA helicase DDX24 (EC 3.6.4.13) (DEAD box protein 24)	Q9ESV0	Ddx24	2.6	1.06	3.62	3.95	0.98	1.08	36679000	6045400	17597775	44798000	3637000	2903675	35736000	18092000	16883650	0.113284	0.0170314	2
Condensin-2 complex subunit H2 (Kleisin-beta) (Non-SMC condensin II complex subunit H2)	Q8BSP2	Ncaph2	100	3.02	100	2.41	100	4.68	16793000	0	2065575	45097000	0	8464500	41178000	0	1607133	0.0375774	0.0457773	3
CXXC-type zinc finger protein 1 (CpG-binding protein) (PHD finger and CXXC domain-containing protein 1)	Q9CWW7	Cxxc1	100	1.69	100	100	100	4.84	6345200	0	1967175	11348000	0	0	18338000	0	639416	0.0360384	0.0512529	3
Homeobox protein cut-like 1 (CCAAT displacement protein) (CDP) (Homeobox protein cux-1) [Cleaved into: CDP/Cux p110]	P53564	Cux1	100	2.94	100	4.43	2.68	2.53	56111000	0	7315550	40872000	0	1896350	104220000	16235000	18085833	0.0263426	0.0683948	3
CTD small phosphatase-like protein 2 (CTDSP-like 2) (EC 3.1.3.-)	Q8BG15	Ctdspl2	1.8	1.16	100	3.11	3.04	3.03	7065600	2028900	3164875	19834000	0	2297625	20834000	2537800	2547733	0.0751592	0.0569684	3
Catenin delta-1 (Cadherin-associated Src substrate) (CAS) (p120 catenin) (p120(ctn)) (p120(cas))	P30999	Ctnnd1	2.24	1.08	100	2.15	2.37	0.48	124310000	26375000	58695250	381850000	0	85863500	335210000	65003000	239635000	0.0892327	0.0474983	2
Death-inducer obliterator 1 (DIO-1) (Death-associated transcription factor 1) (DATF-1)	Q8C9B9	Dido1	2.63	2.38	6.29	3.74	2.39	2.52	106070000	17144000	20339500	97198000	1243000	7255975	196050000	37421000	34223833	0.00553723	0.0557276	3
Chromobox protein homolog 8 (Polycomb 3 homolog) (Pc3) (mPc3)	Q9QXV1	Cbx8	100	100	100	100	100	3.34	18041000	0	0	9028400	0	0	20992000	0	2078633	0.0558021	0.0558021	3
Histone acetyltransferase p300 (p300 HAT) (EC 2.3.1.48) (E1A-associated protein p300) (Histone butyryltransferase p300) (EC 2.3.1.-) (Histone crotonyltransferase p300) (EC 2.3.1.-) (Protein 2-hydroxyisobutyryltransferase p300) (EC 2.3.1.-) (Protein lactyltransferas p300) (EC 2.3.1.-) (Protein propionyltransferase p300) (EC 2.3.1.-)	B2RWS6	Ep300	100	1.05	100	1.43	4.15	1.71	57861000	0	28034950	97300000	0	36021750	58502000	3301900	17898283	0.0373543	0.188707	3
Probable dimethyladenosine transferase (EC 2.1.1.183) (DIM1 dimethyladenosine transferase 1 homolog) (DIM1 dimethyladenosine transferase 1-like) (Probable 18S rRNA (adenine(1779)-N(6)/adenine(1780)-N(6))-dimethyltransferase) (Probable 18S rRNA dimethylase) (Probable S-adenosylmethionine-6-N',N'-adenosyl(rRNA) dimethyltransferase)	Q9D0D4	Dimt1	100	1.51	100	1.83	4.75	2.39	32633000	0	11495325	23364000	0	6593750	139980000	5216900	26636000	0.166517	0.290026	3
Cell division cycle protein 23 homolog (Anaphase-promoting complex subunit 8) (APC8) (Cyclosome subunit 8)	Q8BGZ4	Cdc23	2.75	1.16	100	2.69	0.9	0.38	12944000	1918900	5773000	68448000	0	10570700	72462000	38822000	55847666	0.231499	0.187107	2
Probable ATP-dependent RNA helicase DDX27 (EC 3.6.4.13) (DEAD box protein 27)	Q921N6	Ddx27	2.01	1.64	4.02	2.39	1.99	1.69	177510000	43947000	56885500	183720000	11287000	34943000	240230000	60275000	74549333	0.00506149	0.0176351	3
Putative ATP-dependent RNA helicase Pl10 (EC 3.6.4.13)	P16381	D1Pas1	2.84	1.66	5.62	2.22	1.89	0.91	525650000	73302000	166787250	504430000	10240000	108603250	570400000	153970000	302853333	0.0311439	0.0458566	2
Cleavage stimulation factor subunit 2 (CF-1 64 kDa subunit) (Cleavage stimulation factor 64 kDa subunit) (CSTF 64 kDa subunit) (CstF-64)	Q8BIQ5	Cstf2	100	2.38	100	3.79	2.37	2.34	99705000	0	19096850	95357000	0	6881900	173050000	33363000	34285333	0.00748149	0.0366946	3
A-kinase anchor protein 8 (AKAP-8) (A-kinase anchor protein 95 kDa) (AKAP 95)	Q9DBR0	Akap8	5.04	2.57	100	4.39	2.28	2.62	175220000	5338300	29575750	224350000	0	10722225	312230000	64083000	50797333	0.00261191	0.00981819	3
Probable ATP-dependent RNA helicase DDX5 (EC 3.6.4.13) (DEAD box RNA helicase DEAD1) (mDEAD1) (DEAD box protein 5) (RNA helicase p68)	Q61656	Ddx5	3.31	1.66	4.82	2.86	2.43	2.03	4447700000	449960000	1406942500	3914300000	138260000	539470000	6276100000	1167900000	1531916666	0.0108879	0.0539668	3
Probable ATP-dependent RNA helicase DDX41 (EC 3.6.4.13) (DEAD box protein 41)	Q91VN6	Ddx41	100	100	2.12	2.36	0	-100	14644000	0	0	11885000	2731000	2315230	0	0	1924383	0.274183	0.300389	2
Far upstream element-binding protein 1 (FBP) (FUSE-binding protein 1)	Q91WJ8	Fubp1	100	1.63	100	3.13	2.63	1.93	63451000	0	20562250	63549000	0	7274150	75156000	12113000	19775333	0.019304	0.0506214	3
Dehydrogenase/reductase SDR family member 7 (EC 1.1.-.-) (Retinal short-chain dehydrogenase/reductase 4) (retSDR4)	Q9CXR1	Dhrs7	100	1.07	100	1.7	1.42	-0.31	21366000	0	10177000	68457000	0	21032050	54473000	20413000	67688833	0.121062	0.374939	2
Enhancer of mRNA-decapping protein 4	Q3UJB9	Edc4	2.47	1.01	4.26	1.29	1.23	0.03	167030000	30231000	82842750	252410000	13147000	103434500	372290000	158450000	364111666	0.0318093	0.585557	2
Constitutive coactivator of PPAR-gamma-like protein 1 (Oxidative stress-associated Src activator) (Protein FAM120A)	Q6A0A9	FAM120A	100	1.16	3.58	1.53	1.37	1.04	8369300	0	3735150	25486000	2133200	8830800	51305000	19806000	25034166	0.0320038	0.136143	3
Actin-like protein 6B (53 kDa BRG1-associated factor B) (Actin-related protein Baf53b) (ArpN-alpha) (ArpNa) (BRG1-associated factor 53B) (BAF53B)	Q99MR0	Actl6b	100	1.93	100	2.99	0.9	2.51	12984000	0	3406075	27552000	0	3474100	55017000	29479000	9679016	0.0803823	0.225345	2
14-3-3 protein eta	P68510	Ywhah	100	1.24	4.01	1.58	-0.24	-0.38	19475000	0	8247150	57056000	3535700	19134000	12891000	15222000	16807300	0.326454	0.435715	2
Endoplasmic reticulum-Golgi intermediate compartment protein 2	Q9CR89	Ergic2	100	1.07	100	1.24	1.07	0.1	53497000	0	25514250	119080000	0	50501000	80329000	38140000	74902000	0.137099	0.214525	2
Pre-mRNA-splicing regulator WTAP (Female-lethal(2)D homolog) (WT1-associated protein) (Wilms tumor 1-associating protein)	Q9ER69	Wtap	100	2.47	5.29	100	100	100	17463000	0	3152875	106900000	2732900	0	34037000	0	0	0.177666	0.192524	3
Set1/Ash2 histone methyltransferase complex subunit ASH2 (ASH2-like protein)	Q91X20	Ash2l	100	100	100	5.87	100	2.03	32676000	0	0	23629000	0	402975	49557000	0	12175250	0.0296831	0.0290464	3
CKLF-like MARVEL transmembrane domain-containing protein 3 (Chemokine-like factor superfamily member 3)	Q99LJ5	Cmtm3	100	1.58	100	1.2	2.15	0.55	15548000	0	5211000	19911000	0	8665700	39678000	8958100	27186166	0.00227999	0.0245478	2
Histone-lysine N-methyltransferase EHMT1 (EC 2.1.1.-) (Euchromatic histone-lysine N-methyltransferase 1) (Eu-HMTase1) (G9a-like protein 1) (GLP) (GLP1) (Lysine N-methyltransferase 1D)	Q5DW34	Ehmt1	100	1.33	3.62	3.68	2.69	2.61	18401000	0	7343050	46718000	3810500	3639575	60302000	9376100	9897566	0.023302	0.106573	3
AT-rich interactive domain-containing protein 2 (ARID domain-containing protein 2) (BRG1-associated factor 200) (BAF200) (Zinc finger protein with activation potential) (Zipzap/p200)	E9Q7E2	Arid2	1.92	1.5	5	2.06	2.31	1.41	71748000	18998000	25373250	109000000	3399400	26186900	272500000	54821000	102706166	0.0638948	0.178808	3
Type-1 angiotensin II receptor-associated protein (AT1 receptor-associated protein)	Q9WVK0	Agtrap	100	1.46	100	2.42	-0.2	-1.04	21275000	0	7738000	61962000	0	11544000	20857000	23957000	42810166	0.367612	0.245768	2
Bone morphogenetic protein receptor type-1A (BMP type-1A receptor) (BMPR-1A) (EC 2.7.11.30) (Activin receptor-like kinase 3) (ALK-3) (BMP-2/BMP-4 receptor) (Serine/threonine-protein kinase receptor R5) (SKR5) (CD antigen CD292)	P36895	Bmpr1a	100	1.06	100	2.25	2.51	0.14	17314000	0	8298400	15484000	0	3258250	46444000	8180800	42258833	0.0326509	0.154923	2
Bromodomain-containing protein 7 (75 kDa bromodomain protein)	O88665	Brd7	2.12	3.31	100	4.62	100	4.33	17928000	4123200	1812875	19773000	0	803275	34154000	0	1697266	0.0293397	0.0397272	3
Cullin-associated NEDD8-dissociated protein 2 (Cullin-associated and neddylation-dissociated protein 2) (TBP-interacting protein of 120 kDa B) (TBP-interacting protein 120B) (p120 CAND2)	Q6ZQ73	Cand2	2.58	2.68	100	2.97	1.82	0.07	38703000	6453900	6059325	40567000	0	5172975	65812000	18682000	62737166	0.00446545	0.0169079	2
Cullin-4B (CUL-4B)	A2A432	Cul4b	100	1.69	4.46	2.36	1.31	-0.04	10593000	0	3286925	29813000	1354100	5823875	50945000	20529000	52451666	0.0393075	0.0912883	2
E3 ubiquitin-protein ligase ARIH1 (EC 2.3.2.31) (Protein ariadne-1 homolog) (ARI-1) (RING-type E3 ubiquitin transferase ARIH1) (UbcH7-binding protein) (UbcM4-interacting protein 77) (Ubiquitin-conjugating enzyme E2-binding protein 1)	Q9Z1K5	Arih1	100	1.29	100	4.34	2.13	1.82	13514000	0	5525675	44635000	0	2211175	66378000	15117000	18741816	0.0555602	0.0790647	3
Aurora kinase B (EC 2.7.11.1) (Aurora 1) (Aurora- and IPL1-like midbody-associated protein 1) (Aurora/IPL1-related kinase 2) (ARK-2) (Aurora-related kinase 2) (STK-1) (Serine/threonine-protein kinase 12) (Serine/threonine-protein kinase 5) (Serine/threonine-protein kinase aurora-B)	O70126	Aurkb	3.2	2.6	100	1.7	1.15	0.75	68214000	7406400	11275925	8855700	0	2719625	41723000	18854000	24739666	0.28299	0.288561	2
AT-rich interactive domain-containing protein 1A (ARID domain-containing protein 1A) (BRG1-associated factor 250) (BAF250) (BRG1-associated factor 250a) (BAF250A) (Osa homolog 1) (SWI-like protein) (SWI/SNF complex protein p270) (SWI/SNF-related, matrix-associated, actin-dependent regulator of chromatin subfamily F member 1)	A2BH40	Arid1a	3.95	2.84	2.17	3.09	3.92	3.19	505880000	32780000	70597250	548960000	122130000	64560000	949490000	62560000	103960166	0.0573965	0.0189701	3
Chromodomain-helicase-DNA-binding protein 8 (CHD-8) (EC 3.6.4.12) (ATP-dependent helicase CHD8) (Axis duplication inhibitor) (Duplin)	Q09XV5	Chd8	100	2.19	100	2.28	3.42	1.14	7397200	0	1626500	7318300	0	1503675	22111000	2069200	10026716	0.0586529	0.0969845	3
RNA polymerase-associated protein CTR9 homolog (SH2 domain-binding protein 1) (Tetratricopeptide repeat-containing, SH2-binding phosphoprotein of 150 kDa) (TPR-containing, SH2-binding phosphoprotein of 150 kDa) (p150TSP)	Q62018	Ctr9	100	2.48	100	6.1	2.45	4.24	33104000	0	5920250	67575000	0	986925	87799000	16028000	4639000	0.0165574	0.0252765	3
Caprin-1 (Cytoplasmic activation- and proliferation-associated protein 1) (GPI-anchored membrane protein 1) (GPI-anchored protein p137) (GPI-p137) (p137GPI) (Membrane component chromosome 11 surface marker 1) (RNA granule protein 105)	Q60865	Caprin1	100	1.8	100	1.62	2.76	2.71	51912000	0	14861850	49670000	0	16210550	90593000	13348000	13859500	0.00727148	0.0379648	3
DDB1- and CUL4-associated factor 13 (WD repeat and SOF domain-containing protein 1)	Q6PAC3	Dcaf13	2.9	1.12	3.35	1.89	1.14	0.79	69380000	9286500	31976575	77550000	7616100	20990650	79585000	36141000	45899000	0.0821975	0.0708713	2
Bromodomain adjacent to zinc finger domain protein 1A (Cbp146)	O88379	Baz1a	100	100	100	1.05	100	4.41	6568500	0	0	4982000	0	2400650	37555000	0	1766166	0.221624	0.203376	3
Condensin-2 complex subunit G2 (Chromosome-associated protein G2) (CAP-G2) (Leucine zipper protein 5) (More than blood protein) (Non-SMC condensin II complex subunit G2)	Q6DFV1	Ncapg2	100	4.78	100	1.53	2.67	0.81	41735000	0	1518850	9930900	0	3432250	67866000	10681000	38728166	0.113616	0.128229	2
Cleavage and polyadenylation specificity factor subunit 4 (Cleavage and polyadenylation specificity factor 30 kDa subunit) (CPSF 30 kDa subunit) (Clipper homolog) (Clipper/CPSF 30K)	Q8BQZ5	Cpsf4	100	1.93	100	1.81	1.38	0.87	65061000	0	17090175	44673000	0	12718275	85812000	32943000	46924833	0.0766387	0.0623758	2
Coatomer subunit zeta-1 (Zeta-1-coat protein) (Zeta-1 COP)	P61924	Copz1	100	2.12	100	1.87	-0.08	-0.41	9120200	0	2093450	20917000	0	5740250	20435000	21614000	27221166	0.523019	0.0339556	2
Serine/threonine-protein phosphatase 2A 65 kDa regulatory subunit A alpha isoform (PP2A subunit A isoform PR65-alpha) (PP2A subunit A isoform R1-alpha)	Q76MZ3	Ppp2r1a	1.12	1.11	4.91	2.14	1.2	0.48	53167000	24409000	24593175	106850000	3547500	24250025	194730000	84925000	139312833	0.0787628	0.148461	2
Receptor of activated protein C kinase 1 (12-3) (Guanine nucleotide-binding protein subunit beta-2-like 1) (Receptor for activated C kinase) (Receptor of activated protein kinase C 1) (p205) [Cleaved into: Receptor of activated protein C kinase 1, N-terminally processed (Guanine nucleotide-binding protein subunit beta-2-like 1, N-terminally processed)]	P68040	Rack1	100	1.48	100	2.53	0.13	-0.59	48474000	0	17377000	68989000	0	11956000	62722000	57446000	94196333	0.335834	0.0148899	2
Heterogeneous nuclear ribonucleoprotein A3 (hnRNP A3)	Q8BG05	Hnrnpa3	3.29	1.04	5.61	2.67	2.13	1.23	4063300000	416190000	1980002500	5928100000	121620000	934690000	5395700000	1231000000	2302833333	0.0265954	0.011078	3
Histone deacetylase complex subunit SAP18 (18 kDa Sin3-associated polypeptide) (Sin3-associated polypeptide p18)	O55128	Sap18	100	2.13	100	2.72	3.22	2.6	22278000	0	5074525	33542000	0	5103500	68762000	7376100	11330033	0.0300731	0.113162	3
Regulation of nuclear pre-mRNA domain-containing protein 2	Q6NXI6	Rprd2	100	100	100	100	100	100	5662700	0	0	23319000	0	0	16694000	0	0	0.0825861	0.0825861	3
Solute carrier family 12 member 9 (Cation-chloride cotransporter-interacting protein 1) (Potassium-chloride transporter 9)	Q99MR3	Slc12a9	100	1.34	100	2.35	1.01	-0.13	7267300	0	2876500	65632000	0	12833200	53193000	26402000	58202333	0.257531	0.16232	2
Sodium bicarbonate cotransporter 3 (Solute carrier family 4 member 7)	Q8BTY2	Slc4a7	100	1.03	100	1.74	1.94	0.51	36386000	0	17792325	149720000	0	44899875	151200000	39488000	106442166	0.0929464	0.201922	2
Splicing factor 3B subunit 6 (Pre-mRNA branch site protein p14) (SF3b 14 kDa subunit)	P59708	Sf3b6	100	100	100	3.65	1.34	1.32	26341000	0	0	37955000	0	3026225	33516000	13282000	13378333	0.075722	0.0133252	3
Transcriptional repressor p66 alpha (GATA zinc finger domain-containing protein 2A)	Q8CHY6	Gatad2a	100	1.62	100	2.8	4.01	3.11	12232000	0	3982150	24496000	0	3514950	73862000	4575400	8528933	0.128945	0.182078	3
Poly(rC)-binding protein 1 (Alpha-CP1) (Heterogeneous nuclear ribonucleoprotein E1) (hnRNP E1)	P60335	Pcbp1	2.81	1.02	4.96	1.9	1.33	1	1054900000	150100000	521232500	1178300000	37791000	315289250	1379100000	546820000	690950000	0.050846	0.0341717	2
Protein PML	Q60953	Pml	2.77	1.44	8.83	1.74	1.23	0.77	768750000	112930000	283605000	795960000	1747200	238241500	1062900000	453700000	622810000	0.0560717	0.0178893	2
SAP30-binding protein (Transcriptional regulator protein HCNGP)	Q02614	Sap30bp	100	3.27	100	100	0	0	12072000	0	1253175	8540000	0	0	0	0	0	0.21594	0.239457	2
Predicted gene 9040 (Predicted gene 9044)	A0A1W2P6Q8	Gm9044	6.43	2.21	100	4.91	3.28	3.48	535670000	6200300	115649250	760970000	0	25384300	1095900000	113010000	98264833	0.00264565	0.0179347	3
Zinc finger protein 638 (Fragment)	Q3TZK9	Zfp638	1.84	2.06	2.67	2.66	2.13	1.92	222800000	62139000	53577750	280680000	43972000	44377250	436200000	99732000	114931000	0.00849828	0.0166502	3
TAF15 RNA polymerase II, TATA box binding protein (TBP)-associated factor (TATA-box-binding protein-associated factor 15)	Q8BQ46	Taf15	100	3.52	100	3.44	3.9	3.33	340690000	0	29661550	238280000	0	21900750	626000000	41904000	62343166	0.0375689	0.0577563	3
Ceroid-lipofuscinosis, neuronal 6	Q3U466	Cln6	100	1.06	100	1.2	0.62	0.49	12877000	0	6189750	20979000	0	9119000	30598000	19854000	21762833	0.180315	0.00760604	2
Polyadenylate-binding protein (PABP)	Q62029	Pabpc2	3.03	1.01	2.8	2.29	1.84	1.81	135660000	16618000	67377500	137680000	19750000	28192750	185240000	51645000	52695833	0.0264214	0.0616539	3
Predicted gene 9045 (Predicted gene 9049)	A0A1W2P7Z8	Gm9045	6.43	2.21	100	4.91	3.28	3.48	535670000	6200300	115649250	760970000	0	25384300	1095900000	113010000	98264833	0.00264565	0.0179347	3
PHD finger protein 3	B2RQG2	Phf3	100	1.04	100	2.63	2.17	1.22	17185000	0	8340025	30039000	0	4868615	73703000	16380000	31533333	0.0349326	0.156357	3
Sec24-related gene family, member B (S. cerevisiae)	Q80ZX0	Sec24b	100	1.02	100	2.33	0.07	-1.12	4591000	0	2270000	19498000	0	3878625	9799300	9359400	21254833	0.400725	0.312994	2
Solute carrier family 4 (anion exchanger), member 1, adaptor protein	E9Q585	Slc4a1ap	100	2.03	100	100	0.71	0.26	16020000	0	3920575	5479400	0	0	7523000	4588600	6299100	0.280605	0.267592	2
RNA-binding motif protein 6	Q3ULB0	Rbm6	1.51	3.54	2.21	3.37	1.38	0.82	130120000	45695000	11212325	160470000	34588000	15482750	128300000	49363000	72787666	0.0417491	0.0173052	2
Splicing factor 3b, subunit 2	Q3UJB0	Sf3b2	1.51	1.37	5.6	3.79	2.56	2.74	694870000	243830000	269355000	791170000	16301000	57362000	724390000	122910000	108412166	0.0195834	0.0356299	3
MRE11A homolog A, double strand break repair nuclease (Fragment)	B2KF76	Mre11a	100	1.29	100	4.73	0.06	0.55	9485100	0	3876225	15879000	0	598025	6550600	6299600	4472300	0.273144	0.0528165	2
Kinesin-like protein	E9PX57	Kif6	3.05	1.78	5.1	2.63	1.98	1.22	234530000	28388000	68087250	185410000	5413200	29899600	346820000	88095000	148396666	0.0168776	0.0773797	3
Predicted gene 9048	A0A1W2P7H4	Gm9048	6.43	2.21	100	4.91	3.28	3.48	535670000	6200300	115649250	760970000	0	25384300	1095900000	113010000	98264833	0.00264565	0.0179347	3
Predicted gene 7324	A0A2I3BRL8	Gm7324	4.31	1.85	5.58	3.27	3.41	2.7	2088400000	105500000	579087500	1801000000	37648000	187309750	2445100000	229480000	375946666	0.0152885	0.0524673	3
Kinesin-like protein	E9PUA5	Kifc5b	4.56	1.34	100	1.27	0.82	1.21	90634000	3851100	35849250	53847000	0	22266925	100710000	56860000	43684500	0.173815	0.161229	2
Asparaginyl-tRNA synthetase	A0A494BB89	Nars	1.05	1.08	100	1.26	1.84	0.64	12633000	6090500	5974000	74091000	0	30866000	118780000	33164000	76330666	0.144104	0.153676	2
Tensin 1 (Fragment)	A0A087WP40	Tns1	100	1.69	100	1.21	100	0.87	3540500	0	1096975	38803000	0	16740700	39879000	0	21752666	0.137511	0.68104	2
Suppressor of Ty 5, DSIF elongation factor subunit (Fragment)	A0A140LJ34	Supt5	6.17	1.55	8.61	2.24	2.86	1.08	354750000	4938800	120736750	402260000	1032300	85243800	549320000	75609000	259490000	0.00237524	0.0268447	3
Nucleoporin 153 (Fragment)	A0A286YCY7	Nup153	3.94	1.45	4.69	2.63	2.33	2.33	223040000	14571000	81862500	267820000	10402000	43270250	522150000	104050000	103949500	0.00645222	0.0576071	3
Zinc finger protein 512 (Fragment)	A0A0J9YU29	Zfp512	3.72	1.98	100	2.27	0.81	1.61	68277000	5185700	17300500	51151000	0	10590100	76911000	43749000	25273133	0.15112	0.086325	2
RAD21-like (S. pombe)	R4GML2	Rad21l	3.04	1.08	7	2.46	1.92	1.22	160810000	19559000	75819250	305320000	2390500	55429122	351900000	92847000	151462000	0.0298992	0.00180788	3
Predicted gene, 32717 (Predicted gene, 32802)	A0A1W2P7S8	Gm32717	6.43	2.21	100	4.91	3.28	3.48	535670000	6200300	115649250	760970000	0	25384300	1095900000	113010000	98264833	0.00264565	0.0179347	3
Transformation-related protein 53-binding protein 1 (Fragment)	F6QNC8	Trp53bp1	4.88	1.51	5.2	2.71	1.8	1.71	122910000	4169100	43137750	243200000	6598800	37164075	596340000	171150000	182553333	0.032303	0.142104	3
Predicted gene, 49388 (Fragment)	A0A0U1RNP2	Gm49388	5.25	2.71	100	3.97	100	3.8	50641000	1329000	7723075	46832000	0	2993150	93504000	0	6726700	0.024626	0.0408772	3
HEAT repeat-containing protein 1	G3X9B1	Heatr1	2.76	1.28	5.66	3.25	1.86	0.42	248810000	36617000	102370250	1179600000	23402000	124307750	338870000	93234000	253688333	0.226894	0.276458	2
Predicted gene 21992 (Transcriptional coactivator CoAZ)	B0LM42	Gm21992	100	100	100	100	100	2.1	6631300	0	0	22232000	0	0	30701000	0	7138800	0.0737184	0.0737184	3
Far upstream element (FUSE)-binding protein 3 (Fragment)	F7AM43	Fubp3	2.9	1.65	100	3.14	2.24	2.5	126110000	16845000	40059375	183420000	0	20819400	244460000	51689000	43126500	0.00778629	0.0147645	3
Zinc finger protein 800 (Fragment)	D3YZL3	Zfp800	100	2.97	100	2.85	0.93	0.85	6566600	0	835475	16839000	0	2337600	10377000	5430000	5749500	0.171499	0.0778119	2
Zinc finger, MYND-type-containing 8	Q3U1M7	Zmynd8	100	3.33	6.18	4.02	4.2	1.87	43776000	0	4351925	95668000	1322900	5892125	107960000	5871300	29550433	0.0201055	0.0375545	3
Zinc finger protein 326	A0A0R4J098	Zfp326	5.36	2.39	100	3.87	3.25	3.08	541940000	13216000	103186750	512960000	0	34961825	788070000	82785000	93428333	0.00653762	0.0286066	3
Polyadenylate-binding protein (PABP)	Q9D4E6	Pabpc6	3.03	1.01	2.8	2.29	1.84	1.81	135660000	16618000	67377500	137680000	19750000	28192750	185240000	51645000	52695833	0.0264214	0.0616539	3
THO complex subunit 2	E9Q5E2	Thoc2l	1.26	1.65	2.46	2.26	2.95	1.15	41088000	17168000	13106925	167850000	30439000	35049250	183020000	23665000	82501833	0.102091	0.100412	3
Midasin	J3QMC5	Mdn1	5.63	1.58	100	2.81	1.56	0.72	84678000	1711000	28315425	154640000	0	22114225	132830000	45205000	80534833	0.0646206	0.0194174	2
Mutated in colorectal cancers	E9PWI3	Mcc	100	1.65	100	2.7	100	0.25	6726100	0	2146425	27827000	0	4273750	21551000	0	18157666	0.0792571	0.167458	2
B-TFIID TATA-box-binding protein-associated factor 1	E9QAE3	Btaf1	2.1	100	100	2.02	0.69	0.37	9716700	2259900	0	7109800	0	1747125	28846000	17882000	22327166	0.123989	0.0923077	2
Small nucleolar RNA host gene 4 (Fragment)	A0A494B9X1	Snhg4	3.27	1.86	6.42	3.1	2.56	2.32	3129800000	323450000	861495000	3620700000	42157000	422483750	5091600000	865600000	1023013333	0.000476534	0.0172544	3
URB2 ribosome biogenesis 2 homolog (S. cerevisiae)	E9Q7L1	Urb2	100	100	100	3.83	100	2.05	4678400	0	0	21010000	0	1476175	29913000	0	7209900	0.0997171	0.127616	3
Predicted gene, 49325	G3UZ60	Gm49325	1.83	1.46	100	1.98	1.36	1.36	28272000	7935600	10280375	31214000	0	7924575	42442000	16583000	16529500	0.0361464	0.01515	3
Synaptophysin-like protein	D6RFU9	Sypl	100	1.24	100	1.24	1.19	0.57	24007000	0	10148700	100290000	0	42585250	99189000	43523000	67018166	0.149976	0.2216	2
Fibrocystin (Polycystic kidney and hepatic disease 1 protein) (Polyductin)	E9PZ36	Pkhd1	100	2.24	100	100	2.43	0.44	13557000	0	2864150	9307600	0	0	2388000	443290	1757450	0.17716	0.217396	2
Zinc finger protein 148	A0A338P6K3	Zfp148	100	2.82	100	5.93	5.51	3.85	51554000	0	7291000	173590000	0	2837700	183960000	4030800	12777300	0.0579322	0.0602642	3
Predicted gene 17190	V9GX38	Gm17190	3.29	1.04	5.61	2.67	0	0	4063300000	416190000	1980002500	5928100000	121620000	934690000	0	0	0	0.187499	0.354578	2
Predicted gene 9046	A0A1W2P855	Gm9046	6.43	2.21	100	4.91	3.28	3.48	535670000	6200300	115649250	760970000	0	25384300	1095900000	113010000	98264833	0.00264565	0.0179347	3
Quaking, KH domain-containing RNA-binding (Fragment)	A0A3B2WCH2	Qk	100	1.72	100	2.89	3.21	1.7	19328000	0	5872625	40179000	0	5427825	60414000	6545500	18630950	0.0254962	0.0297217	3

## Sheet: H3K9me3
Table S1 Identified proximal interactome at H3K27me3, H3K9me3, H3K4me3, H4K5ac, and H4K12ac
Identified proximal interactome atH3K9me3
Note: Identified proteins from pA-APEX2 experiments, including protein names, gene names, UniProt accessions, Log2 FC compared to without H2O2 (– H2O2 ) and IgG negative controls and corresponding p-values calculated by t-test, intensities of proteins identified by quantitative LC-MS/MS, as well as times identifed in three parallel replicats.
Proximal interactors were determined using the transformed protein intensities fold change Log2 FC >1 and permutation-based FDR = 0.01 values (see "Protein identification and label-free protein quantification" and "Interacting proteins detection of each specific histone mark" methods section).
Protein names	UniProt Access	Gene Names	pA-APEX2_vs_–H2O2_1_Log2 FC	pA-APEX2_vs_IgG_1_Log2 FC	pA-APEX2_vs_–H2O2_2_Log2 FC	pA-APEX2_vs_IgG_2_Log2 FC	pA-APEX2_vs_–H2O2_3_Log2 FC	pA-APEX2_vs_IgG_3_Log2 FC	pA-APEX2_rep1	–H2O2_rep1	IgG_rep1	pA-APEX2_rep2	–H2O2_rep2	IgG_rep_2	pA-APEX2_rep3	–H2O2_rep3	IgG_rep3	P_value_with_–H2O2	P_value_with_IgG	Identified times
Transmembrane protein 160	Q9D938	Tmem160	100	3.01	2.26	2.8	-0.5	0.46	11768000	0	1461533	10186000	2133000	1461533	2013600	2848800	1461533	0.228898	0.0742804	2
WD repeat and HMG-box DNA-binding protein 1 (Acidic nucleoplasmic DNA-binding protein 1) (And-1)	P59328	Wdhd1	3.46	2.26	4.32	2.5	0.58	0.96	67711000	6163500	14117333	80056000	4006700	14117333	27486000	18398000	14117333	0.062045	0.0190048	2
Beta-soluble NSF attachment protein (SNAP-beta) (Brain protein I47) (N-ethylmaleimide-sensitive factor attachment protein beta)	P28663	Napb	100	2.39	100	2.58	-0.85	1.39	16824000	0	3209133	19215000	0	3209133	8412800	15156000	3209133	0.23656	0.00798687	2
Vesicle-associated membrane protein 3 (VAMP-3) (Cellubrevin) (CEB) (Synaptobrevin-3)	P63024	Vamp3	1.75	1.31	100	1.3	-2.71	0.41	3801800	1130900	1537933	3774400	0	1537933	2043900	13366000	1537933	0.726451	0.15164	2
Zinc finger MYM-type protein 5	Q3U2E2	Zmym5	1.85	100	100	100	100	100	14174000	3937400	0	32531000	0	0	8544400	0	0	0.0920412	0.0343216	3
Transcription factor 20 (TCF-20) (Nuclear factor SPBP) (Stromelysin-1 PDGF-responsive element-binding protein) (SPRE-binding protein)	Q9EPQ8	Tcf20	2.49	2.32	2.96	2.93	-2.16	-0.14	40422000	7211400	8067666	61500000	7900000	8067666	7338500	32724000	8067666	0.457813	0.0779583	2
Ras-related GTP-binding protein C (Rag C) (RagC) (EC 3.6.5.-) (GTPase-interacting protein 2) (TIB929)	Q99K70	Rragc	100	1.84	2.21	2.15	0.59	0.62	36741000	0	10285066	45614000	9844600	10285066	15785000	10462000	10285066	0.0820704	0.0291208	2
General transcription factor 3C polypeptide 4 (EC 2.3.1.48) (TF3C-delta) (Transcription factor IIIC 90 kDa subunit) (TFIIIC 90 kDa subunit) (TFIIIC90) (Transcription factor IIIC subunit delta)	Q8BMQ2	Gtf3c4	100	1.67	2.82	2.17	2.14	1.71	20729000	0	6499166	29184000	4140600	6499166	21291000	4840100	6499166	0.011667	0.00822401	3
Transmembrane protein 245	B1AZA5	Tmem245	100	1.86	100	3.5	2.8	1.15	11994000	0	3303423	37432000	0	3303423	7341500	1054300	3303423	0.0865664	0.164743	3
Transmembrane protein 208	Q9CR96	Tmem208	100	1.87	100	2.59	2.04	1.63	17287000	0	4732000	28452000	0	4732000	14645000	3561900	4732000	0.00159748	0.079038	3
TP53-binding protein 1 (53BP1) (p53-binding protein 1) (p53BP1)	P70399	Tp53bp1	4.79	1.39	2.12	1.71	2.38	0.27	90450000	3271500	34563666	113290000	26050000	34563666	41596000	7986300	34563666	0.0320125	0.0411151	2
DNA topoisomerase 2-binding protein 1 (DNA topoisomerase II-beta-binding protein 1) (TopBP1) (DNA topoisomerase II-binding protein 1)	Q6ZQF0	Topbp1	100	4.81	100	5.68	100	3.78	18343000	0	652733	33481000	0	652733	8981900	0	652733	0.0282889	0.0229921	3
YTH domain-containing protein 1	E9Q5K9	Ythdc1	100	1.68	1.1	2.76	0.21	1.7	12772000	0	3977666	26970000	12567000	3977666	12888000	11161000	3977666	0.0260282	0.117175	2
Sorting nexin-27	Q3UHD6	Snx27	100	2.42	100	4.94	100	3.44	4522300	0	843700	25928000	0	843700	9151700	0	843700	0.0891936	0.0993528	3
Ubiquitin carboxyl-terminal hydrolase 36 (EC 3.4.19.12) (Deubiquitinating enzyme 36) (Ubiquitin thioesterase 36) (Ubiquitin-specific-processing protease 36)	B1AQJ2	Usp36	100	1.32	1.81	2.79	-1.59	-1.03	19716000	0	7898800	54487000	15542000	7898800	3875900	11644000	7898800	0.277421	0.257395	2
Palmitoyltransferase ZDHHC13 (EC 2.3.1.225) (Huntingtin-interacting protein 14-related protein) (HIP14-related protein) (Zinc finger DHHC domain-containing protein 13) (DHHC-13)	Q9CWU2	Zdhhc13	100	1.19	100	2.19	100	2.07	6538600	0	2868766	13052000	0	2868766	12007000	0	2868766	0.0643897	0.232891	3
Structural maintenance of chromosomes protein 1A (SMC protein 1A) (SMC-1-alpha) (SMC-1A) (Chromosome segregation protein SmcB) (Sb1.8)	Q9CU62	Smc1a	3.24	2.86	1.23	2.77	0.91	2.52	65532000	6959800	9006033	61445000	26185000	9006033	51718000	27494000	9006033	0.049937	0.0547632	2
Zinc finger MYM-type protein 2 (Zinc finger protein 198)	Q9CU65	Zmym2	1.85	100	100	100	100	100	14174000	3937400	0	32531000	0	0	8544400	0	0	0.0920412	0.0343216	3
Pentatricopeptide repeat domain-containing protein 3, mitochondrial (28S ribosomal protein S39, mitochondrial) (MRP-S39)	Q14C51	Ptcd3	100	1.46	3.26	1.83	-0.55	-0.46	39111000	0	14190666	50621000	5301000	14190666	10328000	15145000	14190666	0.18137	0.0326692	2
Telomere-associated protein RIF1 (Rap1-interacting factor 1 homolog) (mRif1)	Q6PR54	Rif1	1.95	1.81	1.71	1.21	-0.05	0.55	45049000	11659000	12830866	29612000	9046900	12830866	18777000	19487000	12830866	0.0770346	0.00511971	2
D-3-phosphoglycerate dehydrogenase (3-PGDH) (EC 1.1.1.95) (A10)	Q61753	Phgdh	1.26	1.02	2.15	1.98	-0.56	-0.24	53904000	22498000	26651333	105350000	23666000	26651333	22624000	33256000	26651333	0.291047	0.0300646	2
Solute carrier family 35 member F6 (ANT2-binding protein) (ANT2BP) (Transport and Golgi organization 9 homolog)	Q8VE96	Slc35f6	100	100	100	100	0.79	100	11034000	0	0	19585000	0	0	8322800	4822500	0	0.0282016	0.00254303	2
Transcription elongation regulator 1 (Formin-binding protein 28) (FBP 28) (TATA box-binding protein-associated factor 2S) (Transcription factor CA150) (p144)	Q8CGF7	Tcerg1	100	1.46	100	2.12	-100	-100	8373900	0	3041833	13184000	0	3041833	0	4362900	3041833	0.381596	0.349357	2
TBC1 domain family member 1	Q60949	Tbc1d1	100	100	100	100	100	100	2745700	0	0	3818300	0	0	2921000	0	0	0.0168108	0.0168108	3
Testis-expressed protein 10	Q3URQ0	Tex10	3.06	3.22	2.11	2.56	2.84	3.98	41501000	4990700	4447633	26262000	6096200	4447633	69995000	9759300	4447633	0.176675	0.170996	3
Transmembrane protein 41A	Q9D8U2	Tmem41a	3.03	1.11	100	3.81	-0.4	0.66	4676900	572480	2171200	30540000	0	2171200	3431700	4519100	2171200	0.306977	0.134636	2
Transportin-1 (Importin beta-2) (Karyopherin beta-2)	Q8BFY9	Tnpo1	100	2.69	1.14	2.49	100	0.55	23684000	0	3676400	20639000	9352900	3676400	5386800	0	3676400	0.154968	0.13801	2
Palmitoyltransferase ZDHHC17 (EC 2.3.1.225) (Acyltransferase ZDHHC17) (EC 2.3.1.-) (DHHC domain-containing cysteine-rich protein 17) (DHHC-17) (Huntingtin-interacting protein 14) (Zinc finger DHHC domain-containing protein 17)	Q80TN5	Zdhhc17	100	1.53	100	2.62	1.83	3.13	3690800	0	1279733	7884100	0	1279733	11167000	3131000	1279733	0.111418	0.242419	3
Tripartite motif-containing protein 59 (RING finger protein 1)	Q922Y2	Trim59	100	1.73	100	1.86	0.11	0.29	10076000	0	3046133	11023000	0	3046133	3722600	3451500	3046133	0.114642	0.0506749	2
39S ribosomal protein L46, mitochondrial (L46mt) (MRP-L46)	Q9EQI8	Mrpl46	100	1.59	100	1.94	-1.48	-1.41	22275000	0	7390833	28409000	0	7390833	2785200	7789300	7390833	0.246003	0.208334	2
SNW domain-containing protein 1 (Nuclear protein SkiP) (Ski-interacting protein)	Q9CSN1	Snw1	3.12	1.65	1.02	1.72	0.25	-0.27	54027000	6223900	17255433	56741000	28008000	17255433	14290000	11985000	17255433	0.152047	0.0829685	2
Multifunctional protein ADE2 [Includes: Phosphoribosylaminoimidazole-succinocarboxamide synthase (EC 6.3.2.6) (SAICAR synthetase); Phosphoribosylaminoimidazole carboxylase (EC 4.1.1.21) (AIR carboxylase) (AIRC)]	Q9DCL9	Paics	3	1.97	2.53	1.96	1.41	1.97	50972000	6388200	12997566	50600000	8782400	12997566	50950000	19232000	12997566	0.0291502	0.0511667	3
Zinc finger protein 462 (Zinc finger PBX1-interacting protein) (ZFPIP)	B1AWL2	Znf462	100	2.03	100	3.46	-0.67	1.28	14668000	0	3589400	39604000	0	3589400	8735000	13857000	3589400	0.211797	0.128722	2
UDP-glucose 6-dehydrogenase (UDP-Glc dehydrogenase) (UDP-GlcDH) (UDPGDH) (EC 1.1.1.22)	O70475	Ugdh	4.11	2.23	1.67	1.21	-100	-100	40021000	2319400	8524433	19720000	6189600	8524433	0	7702800	8524433	0.41162	0.485237	2
Protein regulator of cytokinesis 1	Q99K43	Prc1	100	2.55	100	4.76	0	-100	4834500	0	824000	22392000	0	824000	0	0	824000	0.268445	0.322076	2
Ubiquitin-like modifier-activating enzyme 1 (EC 6.2.1.45) (Ubiquitin-activating enzyme E1) (Ubiquitin-activating enzyme E1 X) (Ubiquitin-like modifier-activating enzyme 1 X)	Q02053	Uba1	100	2.62	3.21	2.79	100	1.7	14203000	0	2308900	15965000	1727500	2308900	7500500	0	2308900	0.021482	0.0118483	3
E3 ubiquitin-protein ligase TRIM33 (EC 2.3.2.27) (Ectodermin homolog) (RING-type E3 ubiquitin transferase TRIM33) (Transcription intermediary factor 1-gamma) (TIF1-gamma) (Tripartite motif-containing protein 33)	Q99PP7	Trim33	100	2.58	100	2.79	1.18	1.42	26933000	0	4517466	31300000	0	4517466	12097000	5346600	4517466	0.0512976	0.0836039	3
Zinc finger X-chromosomal protein	P17012	Zfx	100	100	100	100	100	100	4817000	0	0	9420500	0	0	4614300	0	0	0.00473544	0.00473544	3
Structural maintenance of chromosomes protein 3 (SMC protein 3) (SMC-3) (Basement membrane-associated chondroitin proteoglycan) (Bamacan) (Chondroitin sulfate proteoglycan 6) (Chromosome segregation protein SmcD) (Mad member-interacting protein 1)	Q9CW03	Smc3	100	2.94	100	1.63	2.72	2.44	35115000	0	4562100	14091000	0	4562100	24696000	3759500	4562100	0.0905971	0.155845	3
T-complex protein 1 subunit epsilon (TCP-1-epsilon) (CCT-epsilon)	P80316	Cct5	2.25	1.67	3.57	2.8	1.76	1.09	66575000	14003000	20898333	145460000	12271000	20898333	44347000	13096000	20898333	0.0556394	0.0423232	3
Exportin-5 (Exp5) (Ran-binding protein 21)	Q924C1	Xpo5	3.89	1.62	1.28	1.78	1.03	1.08	154980000	10437000	50316333	173340000	71465000	50316333	106290000	52212000	50316333	0.0433662	0.025804	3
Thioredoxin-related transmembrane protein 4 (Thioredoxin domain-containing protein 13)	Q8C0L0	Tmx4	100	1.34	100	2.47	100	0.49	19108000	0	7567666	42033000	0	7567666	10609000	0	7567666	0.0358874	0.212969	2
Ubiquitin-like modifier-activating enzyme 1 Y (EC 6.2.1.45) (Ubiquitin-activating enzyme E1) (Ubiquitin-activating enzyme E1 Y)	P31254	Uba1y	100	2.62	3.21	2.79	100	1.7	14203000	0	2308900	15965000	1727500	2308900	7500500	0	2308900	0.021482	0.0118483	3
Probable global transcription activator SNF2L1 (EC 3.6.4.-) (ATP-dependent helicase SMARCA1) (DNA-dependent ATPase SNF2L) (Nucleosome-remodeling factor subunit SNF2L) (SWI/SNF-related matrix-associated actin-dependent regulator of chromatin subfamily A member 1)	Q6PGB8	Smarca1	5.13	1.78	2.29	1.97	0.93	0.85	432430000	12347000	125992666	494840000	101050000	125992666	227860000	119940000	125992666	0.0476795	0.0086077	2
Protein Wiz (Widely-interspaced zinc finger-containing protein)	O88286	Wiz	100	3.17	1.37	2.96	-0.35	2.93	27089000	0	3005700	23423000	9043800	3005700	22854000	29112000	3005700	0.172217	0.0300396	2
Zinc finger protein 521 (Ecotropic viral integration site 3 protein)	Q6KAS7	Znf521	3.35	4.21	2.27	5.82	-3.65	1.09	8689300	851240	468906	26529000	5494500	468906	1000000	12515000	468906	0.619214	0.183607	2
Histone-binding protein RBBP7 (Histone acetyltransferase type B subunit 2) (Nucleosome-remodeling factor subunit RBAP46) (Retinoblastoma-binding protein 7) (RBBP-7) (Retinoblastoma-binding protein p46)	Q60973	Rbbp7	100	1.63	1.54	3.36	0.79	1.53	23404000	0	7557000	77341000	26618000	7557000	21799000	12644000	7557000	0.0267356	0.0730539	2
RNA binding protein fox-1 homolog 2 (Fox-1 homolog B) (Fox-1 homolog Fxh) (Hexaribonucleotide-binding protein 2) (RNA-binding motif protein 9) (RNA-binding protein 9)	Q8BP71	Rbfox2	100	2.87	100	3.41	0	-100	6911300	0	946533	10085000	0	946533	0	0	946533	0.183973	0.344225	2
Alpha-soluble NSF attachment protein (SNAP-alpha) (N-ethylmaleimide-sensitive factor attachment protein alpha)	Q9DB05	Napa	100	2.39	100	2.58	-0.85	1.39	16824000	0	3209133	19215000	0	3209133	8412800	15156000	3209133	0.23656	0.00798687	2
Transcription intermediary factor 1-alpha (TIF1-alpha) (EC 2.3.2.27) (E3 ubiquitin-protein ligase Trim24) (RING-type E3 ubiquitin transferase TIF1-alpha) (Tripartite motif-containing protein 24)	Q64127	Trim24	100	5.02	3.64	5.16	0.88	4.04	6656100	0	205476	7331900	587870	205476	3374200	1832900	205476	0.0539178	0.0245638	2
Transmembrane protein 50A (Small membrane protein 1)	Q9CXL1	Tmem50a	100	2.36	2.82	3.01	0.3	0.64	9896700	0	1924233	15502000	2197000	1924233	2998300	2427000	1924233	0.112057	0.0786427	2
Serine/threonine-protein kinase TBK1 (EC 2.7.11.1) (T2K) (TANK-binding kinase 1)	Q9WUN2	Tbk1	100	1.54	100	1.57	1.45	0.29	19029000	0	6562933	19529000	0	6562933	8045000	2952700	6562933	0.055282	0.167042	2
Solute carrier family 12 member 4 (Electroneutral potassium-chloride cotransporter 1) (Erythroid K-Cl cotransporter 1) (mKCC1)	Q9JIS8	Slc12a4	3.93	1.16	1.9	1.5	2.13	-0.36	67453000	4418500	30107966	85439000	22900000	30107966	23488000	5381100	30107966	0.0507229	0.0169824	2
Tonsoku-like protein (Inhibitor of kappa B-related protein) (I-kappa-B-related protein) (IkappaBR) (NF-kappa-B inhibitor-like protein 2) (Nuclear factor of kappa light polypeptide gene enhancer in B-cells inhibitor-like 2)	Q6NZL6	Tonsl	100	2.37	2.27	3.07	100	1.63	10092000	0	1949733	16422000	3412700	1949733	6047000	0	1949733	0.00676556	0.0290677	3
Vacuolar protein sorting-associated protein 35 (Maternal-embryonic 3) (Vesicle protein sorting 35)	Q9EQH3	Vps35	100	1.33	100	1.81	100	0.54	8774600	0	3488666	12248000	0	3488666	5071400	0	3488666	0.00732626	0.257049	2
DNA-directed RNA polymerase I subunit RPA1 (RNA polymerase I subunit A1) (EC 2.7.7.6) (DNA-directed RNA polymerase I largest subunit) (DNA-directed RNA polymerase I subunit A) (RNA polymerase I 194 kDa subunit) (RPA194)	O35134	Polr1a	100	4.37	100	3.64	100	1.83	20548000	0	991833	12365000	0	991833	3518300	0	991833	0.153133	0.191123	3
UDP-xylose and UDP-N-acetylglucosamine transporter (Solute carrier family 35 member B4)	Q8CIA5	Slc35b4	100	2.8	100	3.92	-0.11	1.28	12314000	0	1772100	26807000	0	1772100	4293200	4629700	1772100	0.149456	0.102497	2
Structural maintenance of chromosomes flexible hinge domain-containing protein 1 (SMC hinge domain-containing protein 1) (EC 3.6.1.-)	Q6P5D8	Smchd1	5.42	1.78	2.31	2.04	0.84	0.86	264880000	6199400	77184333	316890000	63849000	77184333	140100000	78351000	77184333	0.0488037	0.00492289	2
Transducin-like enhancer protein 3 (ESG) (Grg-3)	Q08122	Tle3	100	100	100	100	0	0	1854500	0	0	5307600	0	0	0	0	0	0.216641	0.216641	2
Two pore calcium channel protein 1 (Voltage-dependent calcium channel protein TPC1)	Q9EQJ0	Tpcn1	100	1.22	100	1.8	100	0.97	4365400	0	1867800	6511300	0	1867800	3659700	0	1867800	0.00115679	0.203727	2
Protein transport protein Sec23A (SEC23-related protein A)	Q01405	Sec23a	100	2.85	100	4.36	100	0.19	16322000	0	2260866	46361000	0	2260866	2573900	0	2260866	0.163713	0.177521	2
E3 UFM1-protein ligase 1 (EC 2.3.2.-) (E3 UFM1-protein transferase 1) (Multiple alpha-helix protein located at ER) (Regulator of C53/LZAP and DDRGK1)	Q8CCJ3	Ufl1	100	100	100	100	0	0	14305000	0	0	8091400	0	0	0	0	0	0.260547	0.260547	2
Probable ubiquitin carboxyl-terminal hydrolase FAF-X (EC 3.4.19.12) (Deubiquitinating enzyme FAF-X) (Fat facets homolog) (Fat facets protein-related, X-linked) (Ubiquitin carboxyl-terminal hydrolase FAM) (Ubiquitin thioesterase FAF-X) (Ubiquitin-specific protease 9, X chromosome) (Ubiquitin-specific-processing protease FAF-X)	P70398	Usp9x	100	1.31	3.6	2.51	1.32	1.15	46633000	0	18860733	107080000	8809200	18860733	41752000	16766000	18860733	0.0179355	0.0137216	3
Phenylalanine--tRNA ligase alpha subunit (EC 6.1.1.20) (Phenylalanyl-tRNA synthetase alpha subunit) (PheRS)	Q8C0C7	Farsa	100	1.44	1.03	1.66	100	1.62	19163000	0	7080333	22417000	10984000	7080333	21825000	0	7080333	0.0975489	0.189902	3
WD repeat domain phosphoinositide-interacting protein 2 (WIPI-2)	Q80W47	Wipi2	100	2	1.76	2.5	100	2.31	20122000	0	5033000	28401000	8365200	5033000	24907000	0	5033000	0.0619852	0.000895916	3
U2 small nuclear ribonucleoprotein A' (U2 snRNP A')	P57784	Snrpa1	100	100	100	100	-2.62	100	3346400	0	0	3335400	0	0	1414400	8692000	0	0.977162	0.0350318	2
Splicing factor 45 (45 kDa-splicing factor) (RNA-binding motif protein 17)	Q8JZX4	Rbm17	2.08	1.45	2.05	2.23	-1.23	-0.93	28213000	6664900	10343033	48454000	11673000	10343033	5435600	12713000	10343033	0.272783	0.101738	2
Transcription elongation regulator 1-like protein	Q3B807	Tcerg1l	100	1.46	100	2.12	-100	-100	8373900	0	3041833	13184000	0	3041833	0	4362900	3041833	0.381596	0.349357	2
Transmembrane protein 47 (Transmembrane 4 superfamily member 10)	Q9JJG6	Tmem47	100	1.23	100	1.56	100	0.75	3467900	0	1481033	4354300	0	1481033	2488800	0	1481033	0.00390241	0.141758	2
Tight junction protein ZO-1 (Tight junction protein 1) (Zona occludens protein 1) (Zonula occludens protein 1)	P39447	Tjp1	1.88	2.53	100	1.22	100	-0.42	8084600	2201800	1394966	3257800	0	1394966	1042900	0	1394966	0.0854693	0.116493	2
Zinc finger protein 62 (Zfp-62) (ZT3)	Q8C827	Zfp62	100	100	100	100	0	0	4827200	0	0	8509100	0	0	0	0	0	0.184992	0.184992	2
Nucleoprotein TPR (NPC-associated intranuclear protein) (Translocated promoter region and nuclear basket protein)	F6ZDS4	Tpr	1.86	1.77	1.73	2.46	-0.07	0.63	107930000	29634000	31625433	173670000	52354000	31625433	48905000	51405000	31625433	0.0893612	0.0154401	2
SWI/SNF-related matrix-associated actin-dependent regulator of chromatin subfamily A member 5 (EC 3.6.4.-) (Sucrose nonfermenting protein 2 homolog) (mSnf2h)	Q91ZW3	Smarca5	5.13	1.78	2.29	1.97	0.93	0.85	432430000	12347000	125992666	494840000	101050000	125992666	227860000	119940000	125992666	0.0476795	0.0086077	2
Serrate RNA effector molecule homolog (Arsenite-resistance protein 2)	Q99MR6	Srrt	1.7	1.71	1.46	1.88	0.67	0.25	59350000	18311000	18144000	66859000	24317000	18144000	21603000	13604000	18144000	0.0173127	0.0888407	2
Exportin-1 (Exp1) (Chromosome region maintenance 1 protein homolog)	Q6P5F9	Xpo1	100	2.65	3.79	4.12	2.87	1.48	32761000	0	5202000	90698000	6579000	5202000	14558000	1988200	5202000	0.0830275	0.129909	3
Putative adenosylhomocysteinase 3 (AdoHcyase 3) (EC 3.3.1.1) (Long-IRBIT) (S-adenosyl-L-homocysteine hydrolase 3) (S-adenosylhomocysteine hydrolase-like protein 2)	Q68FL4	Ahcyl2	100	1.6	3.61	3.64	3.58	2.75	22804000	0	7522900	93526000	7650500	7522900	50693000	4231200	7522900	0.0602965	0.0862997	3
Succinate--CoA ligase [GDP-forming] subunit beta, mitochondrial (EC 6.2.1.4) (GTP-specific succinyl-CoA synthetase subunit beta) (G-SCS) (GTPSCS) (Succinyl-CoA synthetase beta-G chain) (SCS-betaG)	Q9Z2I8	Suclg2	100	100	100	100	100	100	6567700	0	0	5242100	0	0	5246300	0	0	0.0368818	0.0368818	3
Small subunit processome component 20 homolog (Down-regulated in metastasis protein)	Q5XG71	Utp20	3.78	1.28	1.48	1.66	2.44	1.3	142310000	10372000	58694333	185180000	66266000	58694333	144680000	26696000	58694333	0.0435317	0.0930045	3
Vesicle-associated membrane protein 2 (VAMP-2) (Synaptobrevin-2)	P63044	Vamp2	1.75	1.31	100	1.3	-2.71	0.41	3801800	1130900	1537933	3774400	0	1537933	2043900	13366000	1537933	0.726451	0.15164	2
Ubiquitin carboxyl-terminal hydrolase 4 (EC 3.4.19.12) (Deubiquitinating enzyme 4) (Ubiquitin thioesterase 4) (Ubiquitin-specific-processing protease 4) (Ubiquitous nuclear protein)	P35123	Usp4	3.88	1.78	5.48	2.33	100	2.48	10763000	732080	3126266	15696000	351790	3126266	17483000	0	3126266	0.0830385	0.0728802	3
Zinc finger autosomal protein	P23607	Zfa	100	100	100	100	100	100	4817000	0	0	9420500	0	0	4614300	0	0	0.00473544	0.00473544	3
E3 ubiquitin-protein ligase RNF213 (EC 2.3.2.27) (EC 3.6.4.-) (Mysterin) (RING finger protein 213) (RING-type E3 ubiquitin transferase RNF213)	E9Q555	Rnf213	5.51	1.39	2.38	1.46	1.96	0.54	240320000	5286500	91456666	251350000	48404000	91456666	133070000	34137000	91456666	0.0344779	0.00360371	2
Zinc finger protein 800	Q0VEE6	Znf800	100	1.59	100	3.23	100	1.97	6713100	0	2225933	20943000	0	2225933	8702400	0	2225933	0.0338107	0.0706015	3
General transcription factor 3C polypeptide 2 (TF3C-beta) (Transcription factor IIIC 110 kDa subunit) (TFIIIC 110 kDa subunit) (TFIIIC110) (Transcription factor IIIC subunit beta)	Q8BL74	Gtf3c2	1.89	2.02	3.32	4.01	100	0.77	2328600	630210	574653	9250900	927230	574653	977620	0	574653	0.202357	0.146299	2
Zinc fingers and homeoboxes protein 2 (Alpha-fetoprotein regulator 1) (AFP regulator 1) (Regulator of AFP) (Zinc finger and homeodomain protein 2)	Q8C0C0	Zhx2	100	3.02	100	3.8	0	-100	991490	0	122546	1708500	0	122546	0	0	122546	0.184488	0.203447	2
Proton-coupled amino acid transporter 1 (Proton/amino acid transporter 1) (Solute carrier family 36 member 1)	Q8K4D3	Slc36a1	100	1.01	100	1.89	0	-100	3925500	0	1955733	7244400	0	1955733	0	0	1955733	0.18632	0.536886	2
E3 ubiquitin-protein ligase TRIM56 (EC 2.3.2.27) (RING-type E3 ubiquitin transferase TRIM56) (Tripartite motif-containing protein 56)	Q80VI1	Trim56	100	1.46	3.03	1.81	100	1.02	6973800	0	2528690	8857600	1083400	2528690	5127300	0	2528690	0.00998342	0.2052	3
WD repeat-containing protein 43	Q6ZQL4	Wdr43	100	1.02	1.83	1.58	-0.72	0.04	106020000	0	52141666	155560000	43802000	52141666	53618000	88016000	52141666	0.211892	0.0518309	2
60S acidic ribosomal protein P0 (60S ribosomal protein L10E)	P14869	Rplp0	3.37	2.19	1.2	2.71	-0.27	1.42	58547000	5667200	12833100	83856000	36420000	12833100	34341000	41425000	12833100	0.114074	0.000832603	2
Thioredoxin-like protein 1 (32 kDa thioredoxin-related protein)	Q8CDN6	Txnl1	4.01	1.27	1.89	1.78	1.35	0.88	51880000	3210100	21558000	73999000	20028000	21558000	39605000	15511000	21558000	0.00775942	0.0141273	2
Radixin (ESP10)	P26043	Rdx	7.16	1.01	3.32	1.65	0.5	-1.37	732060000	5109600	362853333	1137000000	113700000	362853333	140640000	99710000	362853333	0.130159	0.333957	2
39S ribosomal protein L3, mitochondrial (L3mt) (MRP-L3)	Q99N95	Mrpl3	100	100	100	100	-1.91	100	8412000	0	0	8447400	0	0	1821400	6824300	0	0.415343	0.0918823	2
RNA binding protein fox-1 homolog 1 (Ataxin-2-binding protein 1) (Fox-1 homolog A)	Q9JJ43	Rbfox1	100	2.87	100	3.41	0	-100	6911300	0	946533	10085000	0	946533	0	0	946533	0.183973	0.344225	2
Threonine--tRNA ligase 1, cytoplasmic (EC 6.1.1.3) (Threonine--tRNA ligase, cytoplasmic) (Threonyl-tRNA synthetase) (ThrRS) (Threonyl-tRNA synthetase 1)	Q9D0R2	Tars1	100	100	100	100	0	0	8390700	0	0	7945600	0	0	0	0	0	0.206968	0.206968	2
Sodium/myo-inositol cotransporter (Na(+)/myo-inositol cotransporter) (Sodium/myo-inositol transporter 1) (SMIT1) (Solute carrier family 5 member 3)	Q9JKZ2	Slc5a3	100	3.3	1.87	3.66	0.66	3.03	23471000	0	2385400	30098000	8243400	2385400	19499000	12374000	2385400	0.0297479	0.0113646	2
Syntaxin-5	Q8K1E0	Stx5	100	1.7	1.54	2.15	0.62	-0.53	52237000	0	16032900	70922000	24452000	16032900	11131000	7245600	16032900	0.142514	0.123483	2
Ubiquitin carboxyl-terminal hydrolase 7 (EC 3.4.19.12) (Deubiquitinating enzyme 7) (Herpesvirus-associated ubiquitin-specific protease) (mHAUSP) (Ubiquitin thioesterase 7) (Ubiquitin-specific-processing protease 7)	Q6A4J8	Usp7	2	2.22	100	2.43	-0.54	-0.14	73897000	18457000	15863033	85633000	0	15863033	14418000	20968000	15863033	0.182493	0.0838436	2
Ras-related protein Rab-31	Q921E2	Rab31	100	3.29	100	3.47	100	0.91	17423000	0	1786333	19802000	0	1786333	3348900	0	1786333	0.0963168	0.19541	2
Wings apart-like protein homolog (Dioxin-inducible factor 2) (DIF-2) (WAPL cohesin release factor)	Q65Z40	Wapl	100	4.93	3.57	5.23	100	3.33	25649000	0	843566	31597000	2662200	843566	8510900	0	843566	0.0500119	0.0407326	3
Histone-lysine N-methyltransferase NSD2 (EC 2.1.1.357) (Multiple myeloma SET domain-containing protein) (MMSET) (Nuclear SET domain-containing protein 2) (Wolf-Hirschhorn syndrome candidate 1 protein homolog)	Q8BVE8	Nsd2	1.84	1.23	1.22	1.97	1.76	1.06	51025000	14261000	21730266	84989000	36514000	21730266	45191000	13344000	21730266	0.0398791	0.0468238	3
ORM1-like protein 2	Q9CQZ0	Ormdl2	100	2.12	100	3.44	100	2.18	6107100	0	1401933	15267000	0	1401933	6359000	0	1401933	0.0171108	0.0450343	3
Oxysterol-binding protein-related protein 8 (ORP-8) (OSBP-related protein 8)	B9EJ86	Osbpl8	100	1.59	2.2	2.31	2.73	2.36	13822000	0	4578700	22720000	4955700	4578700	23498000	3543000	4578700	0.0722899	0.157535	3
Mediator of RNA polymerase II transcription subunit 16 (Mediator complex subunit 16) (Thyroid hormone receptor-associated protein 5) (Thyroid hormone receptor-associated protein complex 95 kDa component) (Trap95) (Vitamin D3 receptor-interacting protein complex 92 kDa component) (DRIP92)	Q6PGF3	Med16	100	3.1	100	1.62	1.94	1.91	35981000	0	4188533	12863000	0	4188533	15776000	4097300	4188533	0.130935	0.103981	3
Tyrosine-protein phosphatase non-receptor type 2 (Protein-tyrosine phosphatase PTP-2) (EC 3.1.3.48) (MPTP)	Q06180	Ptpn2	100	1.34	3.55	1.82	1.21	0.23	48892000	0	19252000	67773000	5785700	19252000	22563000	9767800	19252000	0.0470682	0.0565143	2
Nuclear valosin-containing protein-like (NVLp) (Nuclear VCP-like protein)	Q9DBY8	Nvl	2.74	100	100	100	-100	0	9372900	1401800	0	4752200	0	0	0	5006300	0	0.608308	0.272585	2
PHD finger protein 14	Q9D4H9	Phf14	100	2.52	100	3.06	-100	-100	8630000	0	1503166	12565000	0	1503166	0	1848900	1503166	0.263108	0.205629	2
Pre-mRNA-processing factor 6 (PRP6 homolog) (U5 snRNP-associated 102 kDa protein) (U5-102 kDa protein)	Q91YR7	Prpf6	2.08	1.17	2.37	1.25	-0.09	-0.2	65778000	15510000	29255333	69392000	13411000	29255333	25415000	27132000	29255333	0.0829664	0.0330591	2
Meiosis regulator and mRNA stability factor 1 (Limkain-b1) (Meiosis arrest female protein 1)	Q8BJ34	Marf1	100	1.41	100	1.98	100	1.93	6848600	0	2577500	10203000	0	2577500	9819100	0	2577500	0.0477451	0.19969	3
Oxysterol-binding protein-related protein 5 (ORP-5) (OSBP-related protein 5) (Oxysterol-binding protein homolog 1)	Q9ER64	Osbpl5	100	1.59	2.2	2.31	2.73	2.36	13822000	0	4578700	22720000	4955700	4578700	23498000	3543000	4578700	0.0722899	0.157535	3
Mothers against decapentaplegic homolog 2 (MAD homolog 2) (Mothers against DPP homolog 2) (Mad-related protein 2) (mMad2) (SMAD family member 2) (SMAD 2) (Smad2)	Q62432	Smad2	100	1.25	100	2.56	100	2.26	3311500	0	1397133	8247000	0	1397133	6706500	0	1397133	0.0651932	0.211719	3
TATA box-binding protein-like 2 (TBP-like 2) (TATA box-binding protein-related factor 3) (TBP-related factor 3)	Q6SJ95	Tbpl2	100	100	100	100	0	0	2492200	0	0	4755000	0	0	0	0	0	0.187539	0.187539	2
Transgelin-2 (SM22-beta)	Q9WVA4	Tagln2	2.3	1.27	1.68	1.87	100	0.6	9588000	1952200	3984900	14573000	4551400	3984900	6048000	0	3984900	0.00720154	0.0935429	2
E3 ubiquitin-protein ligase TRIM47 (EC 2.3.2.27) (Tripartite motif-containing protein 47)	Q8C0E3	Trim47	100	1.16	2.28	1.43	2.24	0.26	101410000	0	45471333	122870000	25382000	45471333	54608000	11525000	45471333	0.0310548	0.00726757	2
Transmembrane protein 192	Q9CXT7	Tmem192	100	100	100	100	0	0	4648600	0	0	4365400	0	0	0	0	0	0.207692	0.207692	2
S-adenosylhomocysteine hydrolase-like protein 1 (IP3R-binding protein released with inositol 1,4,5-trisphosphate) (Putative adenosylhomocysteinase 2) (S-adenosyl-L-homocysteine hydrolase 2) (AdoHcyase 2)	Q80SW1	Ahcyl1	100	1.6	3.61	3.64	3.58	2.75	22804000	0	7522900	93526000	7650500	7522900	50693000	4231200	7522900	0.0602965	0.0862997	3
Protein Red (Cytokine IK) (IK factor) (Protein RER)	Q9Z1M8	Ik	2.83	1.68	1.61	2.01	0.07	0.57	51323000	7213200	16050766	64467000	21140000	16050766	23789000	22598000	16050766	0.0740893	0.0382008	2
Probable arginine--tRNA ligase, mitochondrial (EC 6.1.1.19) (Arginyl-tRNA synthetase) (ArgRS)	Q3U186	Rars2	100	2.31	100	2.69	100	-1.1	15647000	0	3164700	20451000	0	3164700	1473500	0	3164700	0.137016	0.142606	2
THUMP domain-containing protein 1	Q99J36	Thumpd1	100	100	100	100	0	0	59695000	0	0	2779600	0	0	0	0	0	0.4057	0.4057	2
TBC1 domain family member 15 (GTPase-activating protein RAB7) (GAP for RAB7) (Rab7-GAP)	Q9CXF4	Tbc1d15	100	2.13	100	1.56	100	2.73	7304900	0	1664600	4909100	0	1664600	11011000	0	1664600	0.124396	0.20123	3
Spermatid perinuclear RNA-binding protein	Q91WM1	Strbp	4.18	1.44	1.31	1.71	1.16	0.54	159030000	8765900	58587000	191220000	76948000	58587000	85130000	37995000	58587000	0.0508314	0.0527721	2
SWI/SNF-related matrix-associated actin-dependent regulator of chromatin subfamily B member 1 (BRG1-associated factor 47) (BAF47) (Integrase interactor 1 protein) (SNF5 homolog) (mSNF5)	Q9Z0H3	Smarcb1	100	100	100	100	0	0	7396500	0	0	3390200	0	0	0	0	0	0.283427	0.283427	2
Stomatin-like protein 2, mitochondrial (SLP-2) (mslp2)	Q99JB2	Stoml2	5.1	1.02	2.7	1.58	0.27	-0.28	69778000	2030700	34337933	102460000	15746000	34337933	28288000	23419000	34337933	0.0889921	0.0854429	2
Transcription intermediary factor 1-beta (TIF1-beta) (E3 SUMO-protein ligase TRIM28) (EC 2.3.2.27) (KRAB-A-interacting protein) (KRIP-1) (RING-type E3 ubiquitin transferase TIF1-beta) (Tripartite motif-containing protein 28)	Q62318	Trim28	2.87	1.36	1.5	1.96	-0.01	0.51	1408800000	192860000	548276666	2128500000	752440000	548276666	779050000	782200000	548276666	0.0650557	0.0222368	2
TATA-box-binding protein (TATA sequence-binding protein) (TATA-binding factor) (TATA-box factor) (Transcription initiation factor TFIID TBP subunit)	P29037	Tbp	100	100	100	100	0	0	2492200	0	0	4755000	0	0	0	0	0	0.187539	0.187539	2
BUB3-interacting and GLEBS motif-containing protein ZNF207 (BuGZ) (49 kDa zinc finger protein) (Zinc finger protein 207)	Q9JMD0	Znf207	100	3.53	100	3.97	-1.97	0.27	22662000	0	1962500	30818000	0	1962500	2373800	9300900	1962500	0.279651	0.141998	2
Ubiquitin carboxyl-terminal hydrolase 3 (EC 3.4.19.12) (Deubiquitinating enzyme 3) (Ubiquitin thioesterase 3) (Ubiquitin-specific-processing protease 3)	Q91W36	Usp3	100	100	100	100	100	100	4354800	0	0	7375500	0	0	3020000	0	0	0.00329724	0.00329724	3
Translocating chain-associated membrane protein 2	Q924Z5	Tram2	100	1.49	100	2.9	0	-100	1587900	0	567033	4236700	0	567033	0	0	567033	0.210082	0.381406	2
BRCA1-A complex subunit RAP80 (Receptor-associated protein 80) (Ubiquitin interaction motif-containing protein 1)	Q5U5Q9	Uimc1	100	1.14	1.21	1.51	-100	-100	5056000	0	2300100	6571300	2831000	2300100	0	4961900	2300100	0.718422	0.652142	2
E3 ubiquitin-protein ligase UHRF1 (EC 2.3.2.27) (Nuclear protein 95) (Nuclear zinc finger protein Np95) (RING-type E3 ubiquitin transferase UHRF1) (Ubiquitin-like PHD and RING finger domain-containing protein 1) (mUhrf1) (Ubiquitin-like-containing PHD and RING finger domains protein 1)	Q8VDF2	Uhrf1	4.13	2.42	1.82	2.45	0.98	1.24	115000000	6551600	21416933	116950000	33097000	21416933	50574000	25633000	21416933	0.0680435	0.029694	2
Zinc finger E-box-binding homeobox 1 (Delta EF1) (Transcription factor 8) (TCF-8) (Zinc finger homeobox protein 1a) (MEB1)	Q64318	Zeb1	1.94	1.72	2.03	2.16	-0.38	-0.05	11009000	2872800	3346133	14908000	3639500	3346133	3232900	4218200	3346133	0.14579	0.0942332	2
X-ray repair cross-complementing protein 6 (EC 3.6.4.-) (EC 4.2.99.-) (5'-deoxyribose-5-phosphate lyase Ku70) (5'-dRP/AP lyase Ku70) (ATP-dependent DNA helicase 2 subunit 1) (ATP-dependent DNA helicase II 70 kDa subunit) (CTC box-binding factor 75 kDa subunit) (CTC75) (CTCBF) (DNA repair protein XRCC6) (Ku autoantigen protein p70 homolog) (Ku70)	P23475	Xrcc6	100	1.09	100	1.3	0.96	0.26	13072000	0	6145133	15167000	0	6145133	7361700	3787000	6145133	0.0375819	0.194022	2
E3 ubiquitin-protein ligase UBR2 (EC 2.3.2.27) (N-recognin-2) (RING-type E3 ubiquitin transferase UBR2) (Ubiquitin-protein ligase E3-alpha-2) (Ubiquitin-protein ligase E3-alpha-II)	Q6WKZ8	Ubr2	2.62	1.45	100	1.65	0.18	-2.42	36336000	5907200	13290833	41712000	0	13290833	2489500	2191000	13290833	0.162251	0.40811	2
Histone-lysine N-methyltransferase NSD3 (EC 2.1.1.370) (EC 2.1.1.371) (Nuclear SET domain-containing protein 3) (Wolf-Hirschhorn syndrome candidate 1-like protein 1 homolog) (WHSC1-like protein 1)	Q6P2L6	Nsd3	100	100	100	100	100	100	4390200	0	0	3881400	0	0	6273100	0	0	0.0925137	0.0925137	3
Splicing factor 3B subunit 4	Q8QZY9	Sf3b4	100	3.36	100	1.93	100	1.11	26205000	0	2556400	9719900	0	2556400	5501100	0	2556400	0.181444	0.300358	3
Kinesin-like protein KIF2A (Kinesin-2)	P28740	Kif2a	100	1.27	1.53	1.96	-0.05	-0.08	31835000	0	13238533	51518000	17826000	13238533	12487000	12917000	13238533	0.125611	0.281364	2
Kinesin-like protein KIF2C (Mitotic centromere-associated kinesin) (MCAK)	Q922S8	Kif2c	100	1.67	100	2	0.16	0.61	21610000	0	6805133	27237000	0	6805133	10421000	9306400	6805133	0.0871244	0.0199537	2
Serine/threonine-protein phosphatase PP1-alpha catalytic subunit (PP-1A) (EC 3.1.3.16)	P62137	Ppp1ca	100	1.91	1.07	2.17	0.02	0.01	40176000	0	10721400	48121000	22845000	10721400	10771000	10591000	10721400	0.189981	0.0694442	2
Solute carrier family 23 member 2 (Na(+)/L-ascorbic acid transporter 2) (Sodium-dependent vitamin C transporter 2) (SVCT-2) (mSVCT2) (Yolk sac permease-like molecule 2)	Q9EPR4	Slc23a2	100	1.76	100	1.79	0	-100	9125100	0	2703166	9322200	0	2703166	0	0	2703166	0.200785	0.243669	2
Sigma intracellular receptor 2 (Sigma-2 receptor) (Sigma2 receptor) (Transmembrane protein 97)	Q8VD00	Tmem97	100	2.01	1.3	2.69	0.31	1.76	13936000	0	3448333	22249000	9030600	3448333	11679000	9412900	3448333	0.0419886	0.0625331	2
Shugoshin 2 (Shugoshin-2) (Shugoshin-like 2)	Q7TSY8	Sgo2	100	2.37	2.59	2.34	3.66	2.77	6804500	0	1320726	6671800	1108500	1320726	9003700	711110	1320726	0.0807305	0.0914216	3
Transcription factor Sp1 (Specificity protein 1)	O89090	Sp1	100	1.64	100	2.33	100	0.67	8276800	0	2654533	13384000	0	2654533	4230400	0	2654533	0.0179071	0.115355	2
RNA binding protein fox-1 homolog 3 (Fox-1 homolog C) (Hexaribonucleotide-binding protein 3) (Fox-3) (Neuronal nuclei antigen) (NeuN antigen)	Q8BIF2	Rbfox3	100	2.87	100	3.41	0	-100	6911300	0	946533	10085000	0	946533	0	0	946533	0.183973	0.344225	2
DNA-directed RNA polymerase I subunit RPA34 (A34.5) (DNA-directed RNA polymerase I subunit G) (RNA polymerase I-associated factor PAF49)	Q76KJ5	Polr1g	1.66	1.58	1.41	2.78	0.01	0.57	12164000	3838900	4060766	27796000	10446000	4060766	6040200	6007000	4060766	0.121068	0.16365	2
Heterogeneous nuclear ribonucleoprotein A/B (hnRNP A/B) (CArG-binding factor-A) (CBF-A)	Q99020	Hnrnpab	3.55	1.34	2.35	1.64	0.79	-0.07	262320000	22446000	103809333	323100000	63594000	103809333	98597000	56901000	103809333	0.0624412	0.0715814	2
Phosphoserine aminotransferase (PSAT) (EC 2.6.1.52) (Endometrial progesterone-induced protein) (EPIP) (Phosphohydroxythreonine aminotransferase)	Q99K85	Psat1	100	100	100	100	100	100	2468400	0	0	7425200	0	0	2375500	0	0	0.0380243	0.0380243	3
Transcription elongation factor SPT5 (DRB sensitivity-inducing factor large subunit) (DSIF large subunit)	O55201	Supt5h	100	1.3	5.26	1.85	2.09	0.16	114660000	0	46572000	168180000	4380500	46572000	51857000	12164000	46572000	0.0360539	0.0465722	2
39S ribosomal protein L16, mitochondrial (L16mt) (MRP-L16)	Q99N93	Mrpl16	100	2.58	1.91	3.83	-0.98	1.87	15508000	0	2596800	36940000	9837800	2596800	9485600	18685000	2596800	0.265167	0.0770453	2
H/ACA ribonucleoprotein complex subunit 2 (Nucleolar protein family A member 2) (snoRNP protein NHP2)	Q9CRB2	Nhp2	100	100	100	100	-100	0	10534000	0	0	15430000	0	0	0	9319300	0	0.543803	0.183922	2
Ran GTPase-activating protein 1 (RanGAP1)	P46061	Rangap1	4.25	1.29	2.8	2.22	3.08	0.92	66153000	3467700	27096333	125830000	18114000	27096333	51362000	6077500	27096333	0.00190354	0.0863328	2
28S ribosomal protein S7, mitochondrial (MRP-S7) (S7mt)	Q80X85	Mrps7	100	1.57	3.03	2.28	-100	-100	22999000	0	7741766	37646000	4610100	7741766	0	5561000	7741766	0.275279	0.22855	2
Palmitoyltransferase ZDHHC5 (EC 2.3.1.225) (Zinc finger DHHC domain-containing protein 5) (DHHC-5)	Q8VDZ4	Zdhhc5	100	2.18	100	1.12	100	1.03	18884000	0	4180366	9065500	0	4180366	8561300	0	4180366	0.0890125	0.051617	3
DBIRD complex subunit ZNF326 (Zinc finger protein 326) (Zinc finger protein interacting with mRNPs) (Zinc finger protein-associated with nuclear matrix of 75 kDa)	O88291	Znf326	5.73	2.41	1.94	2.63	0.41	0.67	79744000	1506300	15052000	92984000	24290000	15052000	23902000	18019000	15052000	0.123384	0.0784903	2
Asparagine synthetase [glutamine-hydrolyzing] (EC 6.3.5.4) (Glutamine-dependent asparagine synthetase)	Q61024	Asns	1.26	1.44	1.2	1.64	0.73	0.86	89135000	37331000	32918166	102400000	44568000	32918166	59944000	36187000	32918166	0.0572819	0.0250149	2
RNA-binding protein EWS	Q61545	Ewsr1	3.12	1.18	1.92	1.46	1.46	0.03	84853000	9779000	37535000	102910000	27109000	37535000	38433000	13941000	37535000	0.0260335	0.0890194	2
Probable E3 ubiquitin-protein ligase IRF2BPL (EC 2.3.2.27) (Enhanced at puberty protein 1) (Interferon regulatory factor 2-binding protein-like)	Q8K3X4	Irf2bpl	100	4.06	100	3.78	100	0.56	12740000	0	765533	10535000	0	765533	1126300	0	765533	0.16602	0.200078	2
Ataxin-2-like protein	Q7TQH0	Atxn2l	1.94	1.4	100	2.1	4.1	1.61	16091000	4192400	6114633	26282000	0	6114633	18711000	1094200	6114633	0.0659172	0.0563221	3
Crooked neck-like protein 1 (Crooked neck homolog)	P63154	Crnkl1	3.01	100	100	100	2.06	100	10933000	1356900	0	5062000	0	0	9212900	2209600	0	0.0714777	0.0860887	3
ATP-dependent RNA helicase DDX42 (EC 3.6.4.13) (DEAD box protein 42)	Q810A7	Ddx42	100	2.44	100	1.62	100	0.72	23995000	0	4413466	13521000	0	4413466	7261600	0	4413466	0.107976	0.168934	2
E3 ubiquitin-protein ligase DTX3L (EC 2.3.2.27) (Protein deltex-3-like) (RING-type E3 ubiquitin transferase DTX3L)	Q3UIR3	Dtx3l	100	100	100	100	100	100	4572700	0	0	4236100	0	0	1555000	0	0	0.0566871	0.0566871	3
AH receptor-interacting protein (AIP) (Aryl-hydrocarbon receptor-interacting protein)	O08915	Aip	100	3.6	2.53	4.32	-100	-100	10807000	0	892266	17822000	3078500	892266	0	2487900	892266	0.274207	0.186438	2
Serine protease FAM111A (EC 3.4.21.-)	Q9D2L9	Fam111a	100	4.02	100	5.18	0.16	3.37	16844000	0	1040233	37592000	0	1040233	10734000	9586100	1040233	0.0969243	0.0353262	2
Hemoglobin subunit epsilon-Y2 (Epsilon-Y2-globin) (Hemoglobin epsilon-Y2 chain)	P02104	Hbb-y	100	100	100	100	0	0	8212200	0	0	6966400	0	0	0	0	0	0.217087	0.217087	2
Anillin	Q8K298	Anln	3.61	1.1	2.18	1.5	1.25	0.3	276040000	22627000	128780333	364110000	80397000	128780333	158660000	66648000	128780333	0.016823	0.00466369	2
Protein ELYS (Embryonic large molecule derived from yolk sac) (Protein MEL-28) (Putative AT-hook-containing transcription factor 1)	Q8CJF7	Ahctf1	5.1	1.9	1.7	2.65	1.54	1	101240000	2942300	27050333	170160000	52256000	27050333	54178000	18609000	27050333	0.0247325	0.0297192	2
Forkhead box protein K1 (Myocyte nuclear factor) (MNF)	P42128	Foxk1	100	100	100	100	100	100	3049100	0	0	4106600	0	0	1041500	0	0	0.0455304	0.0455304	3
HEAT repeat-containing protein 3	Q8BQM4	Heatr3	100	100	100	100	0	0	10335000	0	0	10726000	0	0	0	0	0	0.199596	0.199596	2
ATPase family AAA domain-containing protein 3 (AAA-ATPase TOB3)	Q925I1	Atad3	100	1.24	2.73	2.5	-0.78	0.27	16300000	0	6887766	38874000	5862800	6887766	8305900	14225000	6887766	0.209342	0.222769	2
Chloride intracellular channel protein 1 (Nuclear chloride ion channel 27) (NCC27)	Q9Z1Q5	Clic1	3.55	1.23	100	1.8	1.5	0.16	31498000	2693300	13432433	46921000	0	13432433	15056000	5339600	13432433	0.034625	0.0148299	2
Adenylate kinase 2, mitochondrial (AK 2) (EC 2.7.4.3) (ATP-AMP transphosphorylase 2) (ATP:AMP phosphotransferase) (Adenylate monophosphate kinase)	Q9WTP6	Ak2	100	2.29	100	2.71	0	-100	8425000	0	1721633	11269000	0	1721633	0	0	1721633	0.185933	0.210226	2
Electron transfer flavoprotein subunit alpha, mitochondrial (Alpha-ETF)	Q99LC5	Etfa	100	1.83	1.75	2.23	-0.73	0.66	80861000	0	22694000	106500000	31631000	22694000	35815000	59221000	22694000	0.223943	0.0215991	2
Inhibitor of nuclear factor kappa-B kinase subunit alpha (I-kappa-B kinase alpha) (IKK-A) (IKK-alpha) (IkBKA) (IkappaB kinase) (EC 2.7.11.10) (Conserved helix-loop-helix ubiquitous kinase) (I-kappa-B kinase 1) (IKK1) (Nuclear factor NF-kappa-B inhibitor kinase alpha) (NFKBIKA)	Q60680	Chuk	100	2.31	100	2.22	100	1.12	3207800	0	647400	3017000	0	647400	1405000	0	647400	0.035724	0.174705	3
Interleukin enhancer-binding factor 3	Q9Z1X4	Ilf3	4.18	1.44	1.31	1.71	1.16	0.54	159030000	8765900	58587000	191220000	76948000	58587000	85130000	37995000	58587000	0.0508314	0.0527721	2
Heterogeneous nuclear ribonucleoprotein D0 (hnRNP D0) (AU-rich element RNA-binding protein 1)	Q60668	Hnrnpd	3.58	1.65	1.74	1.83	0.19	0.17	169560000	14215000	54182333	192670000	57537000	54182333	61058000	53694000	54182333	0.107355	0.0625787	2
DNA replication licensing factor MCM2 (EC 3.6.4.12) (Minichromosome maintenance protein 2 homolog) (Nuclear protein BM28)	P97310	Mcm2	4.15	2.29	1.11	1.56	1.45	0.96	109230000	6152800	22397000	65839000	30468000	22397000	43590000	15990000	22397000	0.13951	0.0843071	2
Calcium uptake protein 1, mitochondrial (Calcium-binding atopy-related autoantigen 1 homolog)	Q8VCX5	Micu1	100	1.25	100	2.87	0.94	1.52	8487600	0	3561733	26107000	0	3561733	10210000	5331500	3561733	0.0524524	0.047206	2
Protein phosphatase 1 regulatory subunit 12A (Myosin phosphatase-targeting subunit 1) (Myosin phosphatase target subunit 1)	Q9DBR7	Ppp1r12a	1.89	1.49	1.12	2.68	-0.46	0.87	21669000	5848600	7714000	49505000	22722000	7714000	14086000	19376000	7714000	0.138574	0.00666617	2
Kinesin light chain 1 (KLC 1)	O88447	Klc1	100	100	100	100	1.05	100	7705000	0	0	57467000	0	0	8320100	4005100	0	0.217852	0.185104	3
KH domain-containing, RNA-binding, signal transduction-associated protein 3 (RNA-binding protein Etoile) (Sam68-like mammalian protein 2) (SLM-2)	Q9R226	Khdrbs3	3.93	1.24	1.72	1.58	0.61	0.16	492660000	32256000	208083333	621690000	188660000	208083333	232600000	152580000	208083333	0.0600046	0.0486365	2
Exosome component 10 (EC 3.1.13.-) (Autoantigen PM/Scl 2 homolog) (Polymyositis/scleroderma autoantigen 2 homolog)	P56960	Exosc10	100	2.52	100	1.19	100	1.43	11576000	0	2021600	4611500	0	2021600	5435000	0	2021600	0.102711	0.31362	3
Far upstream element-binding protein 2 (FUSE-binding protein 2) (KH type-splicing regulatory protein) (KSRP)	Q3U0V1	Khsrp	3.32	1.36	1.93	1.59	0.56	0.24	320930000	32185000	125014666	376390000	98657000	125014666	148020000	100070000	125014666	0.0539338	0.0443217	2
Protein HIRA (TUP1-like enhancer of split protein 1)	Q61666	Hira	100	100	100	100	100	100	8085100	0	0	11925000	0	0	3958200	0	0	0.0179279	0.0179279	3
Anaphase-promoting complex subunit 4 (APC4) (Cyclosome subunit 4)	Q91W96	Anapc4	100	3.51	2.43	4.37	1.92	2.94	33690000	0	2959033	61058000	11350000	2959033	22703000	5995100	2959033	0.00910981	0.0146054	3
Cyclin-G-associated kinase (EC 2.7.11.1)	Q99KY4	Gak	100	1.05	100	3.76	0.45	2.3	5300800	0	2558033	34733000	0	2558033	12584000	9193300	2558033	0.145025	0.214245	2
Hepatoma-derived growth factor (HDGF)	P51859	Hdgf	100	3.04	1.83	3.93	0	-100	26349000	0	3213533	49077000	13783000	3213533	0	0	3213533	0.186555	0.185206	2
Nucleoporin Nup37 (Nup107-160 subcomplex subunit Nup37)	Q9CWU9	Nup37	100	1.94	100	1.7	-0.28	0.23	29069000	0	7592300	24662000	0	7592300	8905700	10840000	7592300	0.173825	0.108155	2
Proline-, glutamic acid- and leucine-rich protein 1 (Modulator of non-genomic activity of estrogen receptor)	Q9DBD5	Pelp1	2.44	1.6	1.33	1.47	0.41	1.68	23308000	4308700	7665133	21216000	8430600	7665133	24504000	18422000	7665133	0.0383804	0.101257	2
NADH dehydrogenase [ubiquinone] iron-sulfur protein 3, mitochondrial (EC 7.1.1.2) (Complex I-30kD) (CI-30kD) (NADH-ubiquinone oxidoreductase 30 kDa subunit)	Q9DCT2	Ndufs3	100	100	100	100	-100	0	3762800	0	0	6799600	0	0	0	3675900	0	0.541668	0.18566	2
PDZ and LIM domain protein 7 (LIM mineralization protein) (LMP) (Protein enigma)	Q3TJD7	Pdlim7	3.63	2.26	3.1	2.56	3.12	0.91	96692000	7815400	20117666	118630000	13799000	20117666	37702000	4344500	20117666	0.0268586	0.040928	2
MICOS complex subunit Mic25 (Coiled-coil-helix-coiled-coil-helix domain-containing protein 6)	Q91VN4	Chchd6	1.14	1.75	100	1.73	100	0.52	43966000	19907000	13094066	43410000	0	13094066	18720000	0	13094066	0.100847	0.12255	2
Heat shock 70 kDa protein 4 (Heat shock 70-related protein APG-2)	Q61316	Hspa4	100	1.61	1.73	1.41	2.48	0.7	31940000	0	10473700	27797000	8357000	10473700	17071000	3062900	10473700	0.0670988	0.143946	2
Heat shock 70 kDa protein 12A	Q8K0U4	Hspa12a	100	2.39	100	2.11	1.06	1.49	1992300	0	380133	1635400	0	380133	1069700	512520	380133	0.0567964	0.00805911	3
Kinetochore-associated protein 1	Q8C3Y4	Kntc1	100	2.83	100	2.33	0	-100	14647000	0	2060066	10324000	0	2060066	0	0	2060066	0.236258	0.197124	2
Fermitin family homolog 2 (Kindlin-2) (Pleckstrin homology domain-containing family C member 1)	Q8CIB5	Fermt2	100	1.63	100	2.02	1.6	0.36	30015000	0	9708566	39243000	0	9708566	12419000	4105000	9708566	0.0490939	0.0105018	2
DNA replication licensing factor MCM4 (EC 3.6.4.12) (CDC21 homolog) (P1-CDC21)	P49717	Mcm4	4.29	1.31	2.5	1.94	0.95	-0.03	86787000	4422700	34979000	133990000	23666000	34979000	34339000	17720000	34979000	0.0587522	0.135289	2
Glutaredoxin-related protein 5, mitochondrial (Monothiol glutaredoxin-5)	Q80Y14	Glrx5	100	2.44	1.87	2.8	-0.47	1.37	10617000	0	1951900	13569000	3722700	1951900	5043700	6980600	1951900	0.174399	0.0149129	2
General transcription factor II-I (GTFII-I) (TFII-I) (Bruton tyrosine kinase-associated protein 135) (BAP-135) (BTK-associated protein 135)	Q9ESZ8	Gtf2i	1.18	2.9	100	3.35	100	-0.38	13784000	6093100	1842400	18807000	0	1842400	1413300	0	1842400	0.250142	0.203068	2
Glia-derived nexin (GDN) (Peptidase inhibitor 7) (PI-7) (Protease nexin 1) (PN-1) (Protease nexin I) (Serine protease-inhibitor 4) (Serpin E2)	Q07235	Serpine2	100	100	100	100	0	0	3686400	0	0	13204000	0	0	0	0	0	0.240015	0.240015	2
Golgi integral membrane protein 4 (Decapacitation factor 10) (Golgi phosphoprotein 4)	Q8BXA1	Golim4	2.52	2.75	100	1.87	-1.01	-0.14	15167000	2650900	2247233	8204800	0	2247233	2033700	4099900	2247233	0.259328	0.271114	2
Heat shock 70 kDa protein 4L (Heat shock 70-related protein APG-1) (Osmotic stress protein 94)	P48722	Hspa4l	100	1.61	1.73	1.41	2.48	0.7	31940000	0	10473700	27797000	8357000	10473700	17071000	3062900	10473700	0.0670988	0.143946	2
Proliferation marker protein Ki-67 (Antigen identified by monoclonal antibody Ki-67 homolog) (Antigen KI-67 homolog) (Antigen Ki67 homolog)	E9PVX6	Mki67	1.31	1.06	1.1	1.49	0.71	0.77	575120000	231760000	275136666	774630000	361650000	275136666	470500000	286650000	275136666	0.064937	0.00774438	2
Krueppel-like factor 4 (Epithelial zinc finger protein EZF) (Gut-enriched krueppel-like factor)	Q60793	Klf4	100	2.97	2.02	3.42	-100	-100	13803000	0	1762800	18909000	4668500	1762800	0	3632100	1762800	0.315265	0.189416	2
Inactive hydroxysteroid dehydrogenase-like protein 1	Q8BTX9	Hsdl1	100	2.65	100	3.51	100	3.45	12257000	0	1952233	22226000	0	1952233	21407000	0	1952233	0.0634135	0.0357417	3
Mediator of RNA polymerase II transcription subunit 23 (Cofactor required for Sp1 transcriptional activation subunit 3) (CRSP complex subunit 3) (Mediator complex subunit 23) (Protein sur-2 homolog) (mSur-2)	Q80YQ2	Med23	100	2.53	100	2.36	100	0.07	16608000	0	2883000	14754000	0	2883000	3024900	0	2883000	0.11372	0.183033	2
Calcium uptake protein 2, mitochondrial (EF-hand domain-containing family member A1)	Q8CD10	Micu2	100	1.91	100	2.39	0.04	0.64	18352000	0	4878133	25556000	0	4878133	7615100	7431400	4878133	0.107406	0.0435287	2
Protein MMS22-like (Methyl methanesulfonate-sensitivity protein 22-like)	B1AUR6	Mms22l	100	100	100	100	1.71	100	4883200	0	0	10304000	0	0	14031000	4292700	0	0.0995568	0.139196	3
NADH dehydrogenase [ubiquinone] 1 alpha subcomplex subunit 10, mitochondrial (Complex I-42kD) (CI-42kD) (NADH-ubiquinone oxidoreductase 42 kDa subunit)	Q99LC3	Ndufa10	100	1.75	100	2.86	-0.29	1.12	11225000	0	3338800	24312000	0	3338800	7235100	8829800	3338800	0.135615	0.0215807	2
Myeloid-derived growth factor (MYDGF)	Q9CPT4	Mydgf	100	100	100	100	0	0	1469000	0	0	5754500	0	0	0	0	0	0.249894	0.249894	2
Nucleolar protein 6 (Nucleolar RNA-associated protein) (Nrap)	Q8R5K4	Nol6	100	100	1.19	100	0.64	100	17732000	0	0	26696000	11671000	0	15581000	9981300	0	0.0356363	0.0022267	2
Lysine-specific demethylase 2A (EC 1.14.11.27) (F-box and leucine-rich repeat protein 11) (F-box/LRR-repeat protein 11) (JmjC domain-containing histone demethylation protein 1A) ([Histone-H3]-lysine-36 demethylase 1A)	P59997	Kdm2a	100	4.67	100	6.15	100	3.85	14043000	0	552700	39155000	0	552700	7964300	0	552700	0.0663458	0.0737569	3
NADPH--cytochrome P450 reductase (CPR) (P450R) (EC 1.6.2.4)	P37040	Por	7.7	3.02	2.15	1.29	0.04	-0.04	1666700000	8027800	205663333	502650000	113090000	205663333	199360000	193920000	205663333	0.311188	0.337656	2
Chromosome-associated kinesin KIF4 (Chromokinesin)	P33174	Kif4	4.31	2.54	1.68	3.34	2.3	2.4	79573000	4008800	13695466	138830000	43424000	13695466	72380000	14711000	13695466	0.00737544	0.00638949	3
Casein kinase I isoform alpha (CKI-alpha) (EC 2.7.11.1) (CK1)	Q8BK63	Csnk1a1	100	1.62	2.93	3	-100	-100	1807400	0	589953	4733400	619690	589953	0	552850	589953	0.285082	0.304511	2
Exosome RNA helicase MTR4 (EC 3.6.4.13) (ATP-dependent helicase SKIV2L2) (Superkiller viralicidic activity 2-like 2) (TRAMP-like complex helicase)	Q9CZU3	Mtrex	100	1.75	3.12	2.07	100	-0.34	34106000	0	10148300	42752000	4901800	10148300	7997600	0	10148300	0.0810342	0.187089	2
Nuclear receptor corepressor 1 (N-CoR) (N-CoR1) (Retinoid X receptor-interacting protein 13) (RIP13)	Q60974	Ncor1	100	2.5	100	2.57	0.53	1.5	12684000	0	2249400	13375000	0	2249400	6358600	4391700	2249400	0.0664615	0.111699	2
Actin-related protein 2/3 complex subunit 2 (Arp2/3 complex 34 kDa subunit) (p34-ARC)	Q9CVB6	Arpc2	100	1.53	100	2.01	2.23	2.04	9235700	0	3187966	12804000	0	3187966	13124000	2789000	3187966	0.0323215	0.169418	3
Protein kish-A (Transmembrane protein 167) (Transmembrane protein 167A)	Q9CR64	Tmem167a	5.01	1.34	4.36	2.01	0.43	-2.65	229980000	7116200	91122000	368240000	17901000	91122000	14549000	10816000	91122000	0.165731	0.327396	2
Lymphocyte-specific helicase (EC 3.6.4.-) (Proliferation-associated SNF2-like protein)	Q60848	Hells	3.06	6.36	100	5.49	100	5.05	26210000	3143900	319703	14408000	0	319703	10565000	0	319703	0.0466063	0.0937757	3
Interleukin-1 receptor accessory protein (IL-1 receptor accessory protein) (IL-1RAcP) (EC 3.2.2.6) (Interleukin-33 receptot beta chain)	Q61730	Il1rap	100	1.43	100	1.09	0.09	-0.3	10367000	0	3835566	8176500	0	3835566	3106400	2920300	3835566	0.152326	0.269827	2
Phosphatidylinositol 4-kinase type 2-alpha (EC 2.7.1.67) (Phosphatidylinositol 4-kinase type II-alpha)	Q2TBE6	Pi4k2a	100	2.92	100	3.09	0.64	3.07	8671700	0	1148766	9796600	0	1148766	9660000	6216700	1148766	0.00862124	0.0603058	2
NudC domain-containing protein 1	Q6PIP5	Nudcd1	100	100	100	100	-100	0	2533400	0	0	13156000	0	0	0	1669200	0	0.376791	0.28084	2
E3 ubiquitin-protein ligase listerin (EC 2.3.2.27) (RING finger protein 160) (RING-type E3 ubiquitin transferase listerin) (Zinc finger protein 294) (Zfp-294)	Q6A009	Ltn1	2.8	2.42	1.11	2.55	-100	-100	36872000	5287600	6893666	40311000	18683000	6893666	0	11074000	6893666	0.424957	0.439666	2
Nuclear factor 1 C-type (NF1-C) (Nuclear factor 1/C) (CCAAT-box-binding transcription factor) (CTF) (Nuclear factor I/C) (NF-I/C) (NFI-C) (TGGCA-binding protein)	P70255	Nfic	100	1.64	100	2.42	100	-0.45	31624000	0	10156700	54496000	0	10156700	7421200	0	10156700	0.0864369	0.129077	2
Pyroglutamyl-peptidase 1 (EC 3.4.19.3) (5-oxoprolyl-peptidase) (Pyroglutamyl aminopeptidase I) (PAP-I) (Pyroglutamyl-peptidase I) (PGP-I) (Pyrrolidone-carboxylate peptidase)	Q9ESW8	Pgpep1	100	2.62	100	2.03	0	-100	15061000	0	2457766	10052000	0	2457766	0	0	2457766	0.242213	0.194911	2
ADP-ribosylation factor GTPase-activating protein 3 (ARF GAP 3)	Q9D8S3	Arfgap3	100	100	100	100	0	0	4385800	0	0	6628900	0	0	0	0	0	0.183613	0.183613	2
Hexokinase HKDC1 (EC 2.7.1.1) (Hexokinase domain-containing protein 1)	Q91W97	Hkdc1	100	1.3	2.47	1.79	1.8	-0.26	49119000	0	19956633	69146000	12475000	19956633	16657000	4789900	19956633	0.0653405	0.0448891	2
Alpha-1,3-mannosyl-glycoprotein 2-beta-N-acetylglucosaminyltransferase (EC 2.4.1.101) (N-glycosyl-oligosaccharide-glycoprotein N-acetylglucosaminyltransferase I) (GNT-I) (GlcNAc-T I)	P27808	Mgat1	100	1.78	2.16	1.5	100	0.02	26762000	0	7798000	22094000	4938700	7798000	7909700	0	7798000	0.0996044	0.130603	2
Protein phosphatase 1 regulatory subunit 12B (Myosin phosphatase-targeting subunit 2) (Myosin phosphatase target subunit 2)	Q8BG95	Ppp1r12b	1.89	1.49	1.12	2.68	-0.46	0.87	21669000	5848600	7714000	49505000	22722000	7714000	14086000	19376000	7714000	0.138574	0.00666617	2
MORC family CW-type zinc finger protein 3 (Nuclear matrix protein 2) (Zinc finger CW-type coiled-coil domain protein 3)	F7BJB9	Morc3	100	2.16	3.59	2.67	1	0.96	24335000	0	5453466	34817000	2899400	5453466	10611000	5312100	5453466	0.0573156	0.0108284	2
Protein mono-ADP-ribosyltransferase PARP12 (EC 2.4.2.-) (ADP-ribosyltransferase diphtheria toxin-like 12) (ARTD12) (Poly [ADP-ribose] polymerase 12) (PARP-12) (Zinc finger CCCH domain-containing protein 1)	Q8BZ20	Parp12	100	1.8	2.67	2.06	2.86	1.84	18411000	0	5299600	22072000	3473000	5299600	19033000	2627400	5299600	0.0291108	0.0608855	3
DNA helicase MCM8 (EC 3.6.4.12) (Minichromosome maintenance 8)	Q9CWV1	Mcm8	4.29	1.31	2.5	1.94	0.95	-0.03	86787000	4422700	34979000	133990000	23666000	34979000	34339000	17720000	34979000	0.0587522	0.135289	2
Nuclear pore complex protein Nup98-Nup96 (EC 3.4.21.-) [Cleaved into: Nuclear pore complex protein Nup98 (98 kDa nucleoporin) (Nucleoporin Nup98) (Nup98); Nuclear pore complex protein Nup96 (96 kDa nucleoporin) (Nucleoporin Nup96) (Nup96)]	Q6PFD9	Nup98	3	1.94	3.95	2.53	2.01	1.74	72102000	9017200	18843666	108730000	7046300	18843666	62777000	15539000	18843666	0.00380079	0.000308005	3
Polyadenylate-binding protein 1 (PABP-1) (Poly(A)-binding protein 1)	P29341	Pabpc1	3.27	1.34	1.03	1.92	-2.16	-2.1	48115000	4979600	18979000	71663000	34998000	18979000	4437700	19815000	18979000	0.362134	0.251148	2
Protein transport protein Sec31A (SEC31-like protein 1) (SEC31-related protein A)	Q3UPL0	Sec31a	100	100	100	100	100	100	1012700	0	0	474640	0	0	358310	0	0	0.110678	0.110678	3
SH3 and PX domain-containing protein 2A (Five SH3 domain-containing protein) (SH3 multiple domains protein 1) (Tyrosine kinase substrate with five SH3 domains)	O89032	Sh3pxd2a	100	2.33	100	2.82	0	-100	1057800	0	209723	1476300	0	209723	0	0	209723	0.184788	0.211435	2
Syntaxin-8 (Syntaxin-like protein 3I35)	O88983	Stx8	100	100	100	100	0	0	1817500	0	0	6340500	0	0	0	0	0	0.237141	0.237141	2
Ras-related protein Rab-9A (Sid 99)	Q9R0M6	Rab9a	100	1.56	1.23	1.49	2.37	0.87	18842000	0	6387700	17963000	7662800	6387700	11701000	2256500	6387700	0.0714789	0.00982681	2
Splicing factor 3A subunit 1 (SF3a120)	Q8K4Z5	Sf3a1	3.11	2.9	1.16	2.06	2.05	0.6	106150000	12328000	14192333	59041000	26474000	14192333	21460000	5168500	14192333	0.17567	0.185084	2
Stromal interaction molecule 2	P83093	Stim2	3.86	1.35	3.82	1.78	1.56	0.86	49498000	3408700	19428333	66697000	4713700	19428333	35338000	12007000	19428333	0.00303224	0.0305752	2
Serine/threonine-protein phosphatase 1 regulatory subunit 10 (MHC class I region proline-rich protein CAT53)	Q80W00	Ppp1r10	100	1.07	3.56	2.57	100	1.33	6698200	0	3191266	18917000	1608300	3191266	8032400	0	3191266	0.0198878	0.0221247	3
Structural maintenance of chromosomes protein 2 (SMC protein 2) (SMC-2) (Chromosome-associated protein E) (FGF-inducible protein 16) (XCAP-E homolog)	Q8CG48	Smc2	1.4	4.32	100	3.74	100	4.91	12980000	4908700	649533	8699100	0	649533	19483000	0	649533	0.235597	0.149399	3
40S ribosomal protein S29	P62274	Rps29	100	1.98	100	3	0	-100	19601000	0	4966000	39763000	0	4966000	0	0	4966000	0.190321	0.283577	2
Nuclear mitotic apparatus protein 1 (Nuclear mitotic apparatus protein) (NuMA protein)	E9Q7G0	Numa1	2.52	1.19	1.24	1.35	0.43	0.24	385390000	67360000	169008666	429340000	181700000	169008666	199720000	148460000	169008666	0.0413501	0.0563375	2
Oxysterol-binding protein-related protein 11 (ORP-11) (OSBP-related protein 11)	Q8CI95	Osbpl11	100	1.44	100	1.88	100	0.66	5764500	0	2129400	7854800	0	2129400	3357400	0	2129400	0.00701659	0.140258	2
RING-type E3 ubiquitin-protein ligase PPIL2 (EC 2.3.2.27) (CYC4) (Probable inactive peptidyl-prolyl cis-trans isomerase-like 2) (PPIase)	Q9D787	Ppil2	100	3.79	100	2.74	1.56	2.72	23110000	0	1670333	11185000	0	1670333	10978000	3720900	1670333	0.10313	0.138906	3
Methyl-CpG-binding domain protein 3 (Methyl-CpG-binding protein MBD3)	Q9Z2D8	Mbd3	100	100	100	100	0	0	5678200	0	0	14040000	0	0	0	0	0	0.203552	0.203552	2
Pyruvate dehydrogenase protein X component, mitochondrial (Dihydrolipoamide dehydrogenase-binding protein of pyruvate dehydrogenase complex) (Lipoyl-containing pyruvate dehydrogenase complex component X)	Q8BKZ9	Pdhx	3.82	1.03	2.99	1.01	-1.92	-1.51	23551000	1672500	11544466	23213000	2930200	11544466	4053000	15322000	11544466	0.402214	0.402212	2
Polycomb group RING finger protein 2 (DNA-binding protein Mel-18) (Melanoma nuclear protein 18) (RING finger protein 110) (Zinc finger protein 144) (Zfp-144)	P23798	Pcgf2	100	2.62	100	2.25	-100	-100	10381000	0	1684500	8012700	0	1684500	0	4083500	1684500	0.414708	0.187509	2
Receptor-type tyrosine-protein phosphatase S (R-PTP-S) (EC 3.1.3.48) (PTPNU-3) (Receptor-type tyrosine-protein phosphatase sigma) (R-PTP-sigma)	B0V2N1	Ptprs	100	1.99	1.31	2.97	0	-100	3588500	0	905333	7083500	2861200	905333	0	0	905333	0.193509	0.279941	2
RNA-binding protein 10 (RNA-binding motif protein 10)	Q99KG3	Rbm10	100	2.27	2.85	2.07	-0.69	-0.99	37981000	0	7853000	32939000	4563600	7853000	3948500	6348500	7853000	0.232051	0.144907	2
Mitochondrial folate transporter/carrier (Solute carrier family 25 member 32)	Q8BMG8	Slc25a32	100	1.09	2.01	1.37	-0.73	0.6	18765000	0	8822466	22807000	5674600	8822466	13330000	22118000	8822466	0.234616	0.148608	2
Protein NipSnap homolog 3B (NipSnap3B) (NipSnap-related protein) (Protein NipSnap homolog 3A) (NipSnap3A)	Q9CQE1	Nipsnap3b	100	1.77	1.3	3.32	100	2.88	10989000	0	3224033	32270000	13124000	3224033	23654000	0	3224033	0.106627	0.15175	3
Serine/threonine-protein phosphatase PGAM5, mitochondrial (EC 3.1.3.16) (Phosphoglycerate mutase family member 5)	Q8BX10	Pgam5	100	1.21	100	2.05	0	-100	5062800	0	2190133	9039200	0	2190133	0	0	2190133	0.185321	0.406181	2
DNA replication licensing factor MCM7 (EC 3.6.4.12) (CDC47 homolog)	Q61881	Mcm7	100	100	100	100	100	100	23734000	0	0	32533000	0	0	7538700	0	0	0.0520854	0.0520854	3
Replication factor C subunit 4 (Activator 1 subunit 4)	Q99J62	Rfc4	100	1.09	100	1.88	-100	-100	5276300	0	2473166	9071700	0	2473166	0	5853000	2473166	0.600065	0.487007	2
Hexokinase-2 (EC 2.7.1.1) (Hexokinase type II) (HK II)	O08528	Hk2	100	1.3	2.47	1.79	1.8	-0.26	49119000	0	19956633	69146000	12475000	19956633	16657000	4789900	19956633	0.0653405	0.0448891	2
Polyglutamine-binding protein 1 (PQBP-1) (38 kDa nuclear protein containing a WW domain) (Npw38) (Polyglutamine tract-binding protein 1)	Q91VJ5	Pqbp1	100	100	100	100	0	0	4804100	0	0	7603200	0	0	0	0	0	0.183521	0.183521	2
26S proteasome non-ATPase regulatory subunit 13 (26S proteasome regulatory subunit RPN9) (26S proteasome regulatory subunit S11) (26S proteasome regulatory subunit p40.5)	Q9WVJ2	Psmd13	100	1.81	100	1.33	100	-2.27	33227000	0	9487133	23890000	0	9487133	1972900	0	9487133	0.196173	0.554829	2
Nuclear pore complex protein Nup88 (88 kDa nucleoporin) (Nucleoporin Nup88)	Q8CEC0	Nup88	100	1.55	100	2.85	100	-0.39	6990800	0	2395700	17322000	0	2395700	1825300	0	2395700	0.114789	0.26194	2
Prelamin-A/C [Cleaved into: Lamin-A/C]	P48678	Lmna	2.62	1.24	1.4	1.46	0.21	0.3	3852300000	628680000	1628233333	4486300000	1699600000	1628233333	2006800000	1738300000	1628233333	0.0514491	0.029865	2
Ras-related protein Rab-9B	Q8BHH2	Rab9b	100	1.56	1.23	1.49	2.37	0.87	18842000	0	6387700	17963000	7662800	6387700	11701000	2256500	6387700	0.0714789	0.00982681	2
Replication factor C subunit 2 (Activator 1 40 kDa subunit) (A1 40 kDa subunit) (Activator 1 subunit 2) (Replication factor C 40 kDa subunit) (RF-C 40 kDa subunit) (RFC40)	Q9WUK4	Rfc2	100	1.13	100	2.5	-0.38	-0.08	6969300	0	3191766	18027000	0	3191766	3028800	3938200	3191766	0.178864	0.0706182	2
Protein PIMREG (CALM-interactor expressed in thymus and spleen homolog) (PICALM-interacting mitotic regulator) (Regulator of chromosome segregation protein 1)	Q8BFY7	Pimreg	100	100	100	100	0	0	3101800	0	0	10237000	0	0	0	0	0	0.23118	0.23118	2
Pre-mRNA-splicing factor RBM22 (RNA-binding motif protein 22)	Q8BHS3	Rbm22	3.53	2.5	100	2.85	100	1.3	36388000	3142200	6437333	46530000	0	6437333	15840000	0	6437333	0.014654	0.0332396	3
Sodium/potassium/calcium exchanger 3 (Na(+)/K(+)/Ca(2+)-exchange protein 3) (Solute carrier family 24 member 3)	Q99PD7	Slc24a3	100	2.2	100	1.48	1.76	2.44	2901600	0	630203	1754300	0	630203	3421300	1009200	630203	0.0738567	0.139281	3
Pericentrin	P48725	Pcnt	100	1.81	1.83	2.85	100	1.35	7677400	0	2186966	15785000	4439600	2186966	5564600	0	2186966	0.000645799	0.0722493	3
Palladin	Q9ET54	Palld	100	100	100	100	0	0	3111600	0	0	6654900	0	0	0	0	0	0.193254	0.193254	2
Transcriptional repressor p66-beta (GATA zinc finger domain-containing protein 2B) (p66/p68)	Q8VHR5	Gatad2b	2.24	1.38	100	1.6	2.33	1.87	26805000	5690800	10277233	31201000	0	10277233	37537000	7440100	10277233	0.0846904	0.203745	3
Nucleolar protein 8	Q3UHX0	Nol8	4.95	3.54	1.38	2.27	0.2	0.01	20595000	667280	1776570	8580400	3301500	1776570	1786600	1555300	1776570	0.305079	0.252584	2
Nuclear pore complex protein Nup93 (93 kDa nucleoporin) (CBP-interacting protein 4) (Nucleoporin Nup93)	Q8BJ71	Nup93	3.93	1.09	3.37	1.93	1.98	1.04	129510000	8501300	60720333	231540000	22449000	60720333	124830000	31545000	60720333	0.00283893	0.0620929	3
PCI domain-containing protein 2 (CSN12-like protein)	Q8BFV2	Pcid2	100	1.89	100	1.03	100	0.43	9848100	0	2649800	5404600	0	2649800	3559100	0	2649800	0.0944169	0.20976	2
Scaffold attachment factor B2 (SAF-B2)	Q80YR5	Safb2	2.52	2.82	1.8	2.89	-0.23	1.7	58450000	10168000	8292466	61310000	17651000	8292466	27015000	31639000	8292466	0.103257	0.0253228	2
STARD3 N-terminal-like protein (MLN64 N-terminal domain homolog)	Q9DCI3	Stard3nl	100	1.72	100	2.63	0	-100	6377700	0	1930300	11981000	0	1930300	0	0	1930300	0.186944	0.313648	2
Single-stranded DNA-binding protein, mitochondrial (Mt-SSB) (MtSSB)	Q9CYR0	Ssbp1	100	2.55	100	2.34	0.55	-0.31	38348000	0	6534433	33134000	0	6534433	5262700	3604400	6534433	0.168154	0.193711	2
Squamous cell carcinoma antigen recognized by T-cells 3 (SART-3) (mSART-3) (Tumor-rejection antigen SART3)	Q9JLI8	Sart3	100	100	100	100	-100	0	3488200	0	0	14745000	0	0	0	2562600	0	0.390093	0.258345	2
Nibrin (Cell cycle regulatory protein p95) (Nijmegen breakage syndrome protein 1 homolog)	Q9R207	Nbn	4.26	4.76	100	5.63	100	3.59	18164000	944850	670033	33287000	0	670033	8058100	0	670033	0.0373297	0.0371795	3
Phosphatidylcholine:ceramide cholinephosphotransferase 1 (EC 2.7.8.27) (Protein Mob) (Sphingomyelin synthase 1) (Transmembrane protein 23)	Q8VCQ6	Sgms1	100	1.36	100	4.27	0	-100	2423200	0	947166	18268000	0	947166	0	0	947166	0.317535	0.417343	2
39S ribosomal protein L44, mitochondrial (L44mt) (MRP-L44) (EC 3.1.26.-)	Q9CY73	Mrpl44	100	100	100	100	100	100	3404000	0	0	6455400	0	0	2913200	0	0	0.00314282	0.00314282	3
H(+)/Cl(-) exchange transporter 3 (Chloride channel protein 3) (ClC-3) (Chloride transporter ClC-3)	P51791	Clcn3	100	1.42	1.37	1.9	100	1.18	47940000	0	17964666	67172000	26074000	17964666	40763000	0	17964666	0.0370657	0.0809806	3
H(+)/Cl(-) exchange transporter 5 (Chloride channel protein 5) (ClC-5) (Chloride transporter ClC-5)	Q9WVD4	Clcn5	100	1.42	1.37	1.9	100	1.18	47940000	0	17964666	67172000	26074000	17964666	40763000	0	17964666	0.0370657	0.0809806	3
Cleft lip and palate transmembrane protein 1-like protein (CLPTM1-like protein)	Q8BXA5	Clptm1l	100	1.02	2.18	1.56	1.62	0.62	22706000	0	11214666	33017000	7284600	11214666	17207000	5586200	11214666	0.0108871	0.0909912	2
AFG1-like ATPase (EC 3.6.-.-) (Lactation elevated protein 1)	Q3V384	Afg1l	100	1.76	100	2.56	100	1.15	2703800	0	795900	4698900	0	795900	1762000	0	795900	0.00672279	0.0935653	3
CLIP-associating protein 1 (Cytoplasmic linker-associated protein 1)	Q80TV8	Clasp1	100	100	1.13	100	-0.41	100	997360	0	0	11906000	5426900	0	3561300	4720200	0	0.207955	0.148711	2
BRISC and BRCA1-A complex member 2 (BRCA1-A complex subunit BRE) (BRCA1/BRCA2-containing complex subunit 45) (Brain and reproductive organ-expressed protein)	Q8K3W0	Babam2	100	100	100	100	0	0	3292500	0	0	6368500	0	0	0	0	0	0.1881	0.1881	2
Cap-specific mRNA (nucleoside-2'-O-)-methyltransferase 1 (EC 2.1.1.57) (Cap methyltransferase 1) (Cap1 2'O-ribose methyltransferase 1) (MTr1) (FtsJ methyltransferase domain-containing protein 2)	Q9DBC3	Cmtr1	100	1.87	100	2.22	-0.62	1.9	6047400	0	1650633	7671500	0	1650633	6155800	9487600	1650633	0.17316	0.153949	2
Serine/threonine-protein phosphatase 2A 55 kDa regulatory subunit B delta isoform (PP2A subunit B isoform B55-delta) (PP2A subunit B isoform PR55-delta) (PP2A subunit B isoform R2-delta) (PP2A subunit B isoform delta)	Q925E7	Ppp2r2d	2.71	1.68	100	2.1	1.37	0.93	14369000	2188800	4486666	19175000	0	4486666	8529100	3295200	4486666	0.0126319	0.186989	2
Polycomb complex protein BMI-1 (Polycomb group RING finger protein 4)	P25916	Bmi1	100	2.62	100	2.25	-100	-100	10381000	0	1684500	8012700	0	1684500	0	4083500	1684500	0.414708	0.187509	2
BCLAF1 and THRAP3 family member 3	A2AG58	Bclaf3	100	1.16	1.04	1.71	100	0.85	20801000	0	9296666	30432000	14792000	9296666	16751000	0	9296666	0.0467714	0.209939	2
CASP8-associated protein 2 (FLICE-associated huge protein)	Q9WUF3	Casp8ap2	100	4.68	100	3.22	0	-100	8750500	0	340666	3178700	0	340666	0	0	340666	0.306862	0.297089	2
Anaphase-promoting complex subunit 5 (APC5) (Cyclosome subunit 5)	Q8BTZ4	Anapc5	100	100	100	100	0	0	3077800	0	0	7226900	0	0	0	0	0	0.199532	0.199532	2
Bromodomain-containing protein 1 (Bromodomain and PHD finger-containing protein 2)	G5E8P1	Brd1	100	1.95	1.59	2.42	100	2.03	9029500	0	2342333	12528000	4158300	2342333	9560300	0	2342333	0.0488851	0.0930801	3
Progressive ankylosis protein (Fn54 protein)	Q9JHZ2	Ankh	1.12	100	100	100	-0.71	100	3466200	1595400	0	30058000	0	0	3845100	6282100	0	0.41447	0.208835	2
CWF19-like protein 1	Q8CI33	Cwf19l1	100	100	100	100	100	100	21293000	0	0	15493000	0	0	8609300	0	0	0.0602651	0.0602651	3
Biorientation of chromosomes in cell division protein 1-like 1	E9Q6J5	Bod1l	2.7	2.1	1.41	2.07	0.77	1.66	55239000	8497200	12921000	54213000	20370000	12921000	40969000	24108000	12921000	0.028167	0.0358781	2
Mitotic checkpoint protein BUB3 (WD repeat type I transmembrane protein A72.5)	Q9WVA3	Bub3	4.46	1.54	4.84	2.33	0.57	0.38	40743000	1852000	13996666	70438000	2467500	13996666	18157000	12222000	13996666	0.076016	0.0390559	2
Serine/threonine-protein phosphatase 2A 55 kDa regulatory subunit B alpha isoform (PP2A subunit B isoform B55-alpha) (PP2A subunit B isoform PR55-alpha) (PP2A subunit B isoform R2-alpha) (PP2A subunit B isoform alpha)	Q6P1F6	Ppp2r2a	2.71	1.68	100	2.1	1.37	0.93	14369000	2188800	4486666	19175000	0	4486666	8529100	3295200	4486666	0.0126319	0.186989	2
Glycine--tRNA ligase (EC 6.1.1.14) (Diadenosine tetraphosphate synthetase) (Ap4A synthetase) (EC 2.7.7.-) (Glycyl-tRNA synthetase 1) (GlyRS)	Q9CZD3	Gars1	100	1.16	1.41	1.23	0.54	0.18	8048700	0	3610066	8472300	3195200	3610066	4094200	2817400	3610066	0.101666	0.138711	2
Heat shock 70 kDa protein 12B	Q9CZJ2	Hspa12b	100	2.39	100	2.11	1.06	1.49	1992300	0	380133	1635400	0	380133	1069700	512520	380133	0.0567964	0.00805911	3
Importin subunit alpha-4 (Importin alpha Q2) (Qip2) (Karyopherin subunit alpha-3)	O35344	Kpna3	100	2.86	100	3.31	100	2.05	16604000	0	2282100	22644000	0	2282100	9431900	0	2282100	0.00817689	0.00667242	3
ATP synthase mitochondrial F1 complex assembly factor 1	Q811I0	Atpaf1	100	1.02	1.77	2.79	0.53	1.2	2483800	0	1221466	8421500	2463000	1221466	2799500	1942000	1221466	0.0333405	0.179694	2
Kelch-like protein 22	Q99JN2	Klhl22	1.06	2.33	100	2.06	100	1.62	9882300	4755400	1970000	8201700	0	1970000	6034600	0	1970000	0.148235	0.0196841	3
Zinc finger protein ZFPM2 (Friend of GATA protein 2) (FOG-2) (Friend of GATA 2) (mFOG-2) (Zinc finger protein multitype 2)	Q8CCH7	Zfpm2	100	100	100	100	1.54	100	4768500	0	0	6421500	0	0	2874700	991280	0	0.0194271	0.00567071	3
ATP-dependent RNA helicase DHX33 (EC 3.6.4.13) (DEAH box protein 33)	Q80VY9	Dhx33	2.31	1.75	100	2.08	2.48	2.42	10781000	2177800	3196066	13554000	0	3196066	17126000	3076700	3196066	0.0998834	0.0862777	3
Heterogeneous nuclear ribonucleoprotein H2 (hnRNP H2) (Heterogeneous nuclear ribonucleoprotein H') (hnRNP H') [Cleaved into: Heterogeneous nuclear ribonucleoprotein H2, N-terminally processed]	P70333	Hnrnph2	100	1.14	100	2.4	-0.59	0.16	21087000	0	9573333	50491000	0	9573333	10676000	16076000	9573333	0.191308	0.085717	2
A-kinase anchor protein 8-like (AKAP8-like protein) (Neighbor of A-kinase-anchoring protein 95) (Neighbor of AKAP95)	Q9R0L7	Akap8l	100	100	100	100	1.11	100	2368200	0	0	2513600	0	0	6172400	2851700	0	0.120576	0.183903	3
Probable JmjC domain-containing histone demethylation protein 2C (EC 1.14.11.-) (Jumonji domain-containing protein 1C)	Q69ZK6	Jmjd1c	100	4.06	100	4.87	100	3.46	6718300	0	401800	11716000	0	401800	4419300	0	401800	0.006453	0.00259338	3
Condensin complex subunit 1 (Chromosome condensation-related SMC-associated protein 1) (Chromosome-associated protein D2) (mCAP-D2) (Non-SMC condensin I complex subunit D2) (XCAP-D2 homolog)	Q8K2Z4	Ncapd2	2.43	2.23	1.71	2.61	-1.3	0.59	42122000	7830600	8992066	54751000	16774000	8992066	13507000	33171000	8992066	0.35984	0.10388	2
COUP transcription factor 2 (COUP-TF2) (Apolipoprotein AI regulatory protein 1) (ARP-1) (COUP transcription factor II) (COUP-TF II) (Nuclear receptor subfamily 2 group F member 2)	P43135	Nr2f2	100	100	1.15	100	0	0	5036400	0	0	7195800	3240400	0	0	0	0	0.229299	0.184309	2
Cell cycle and apoptosis regulator protein 2 (Cell division cycle and apoptosis regulator protein 2)	Q8VDP4	Ccar2	100	100	100	100	100	100	5651900	0	0	6900500	0	0	1674800	0	0	0.0581957	0.0581957	3
H(+)/Cl(-) exchange transporter 7 (Chloride channel 7 alpha subunit) (Chloride channel protein 7) (ClC-7)	O70496	Clcn7	100	1.14	100	2	100	0.92	20710000	0	9417000	37757000	0	9417000	17849000	0	9417000	0.00199374	0.225776	2
Cytospin-A (SPECC1-like protein) (Sperm antigen with calponin homology and coiled-coil domains 1-like)	Q2KN98	Specc1l	2.98	3.03	100	2.16	-0.98	-0.47	18649000	2359700	2286366	10240000	0	2286366	1655200	3258100	2286366	0.253145	0.341051	2
ATP-dependent RNA helicase DDX1 (EC 3.6.4.13) (DEAD box protein 1)	Q91VR5	Ddx1	5.03	1.42	3.13	2.16	0.47	-0.39	87713000	2690200	32674333	145560000	16674000	32674333	24988000	18023000	32674333	0.10712	0.0792488	2
UDP-N-acetylglucosamine transferase subunit ALG14 homolog	Q9D081	Alg14	100	1.21	1.2	2.21	0	-100	4377800	0	1888900	8749500	3795500	1888900	0	0	1888900	0.196311	0.334816	2
Cell division cycle protein 16 homolog (Anaphase-promoting complex subunit 6) (APC6) (Cyclosome subunit 6)	Q8R349	Cdc16	100	2.32	1.26	1.49	100	0.09	15521000	0	3115700	8777200	3655900	3115700	3321000	0	3115700	0.192741	0.274571	2
Cyclin-K	O88874	Ccnk	100	6.94	100	5.93	100	2.82	16184000	0	131420	8018300	0	131420	925100	0	131420	0.236686	0.243769	3
Dynein light chain 1, cytoplasmic (8 kDa dynein light chain) (DLC8) (Dynein light chain LC8-type 1) (Protein inhibitor of neuronal nitric oxide synthase) (PIN) (mPIN)	P63168	Dynll1	4.4	1.27	1.22	1.91	0.8	1.69	23612000	1117500	9775333	36712000	15760000	9775333	31432000	18010000	9775333	0.0334755	0.0809432	2
Microprocessor complex subunit DGCR8 (DiGeorge syndrome critical region 8 homolog) (Gy1)	Q9EQM6	Dgcr8	100	100	100	100	0	0	4304700	0	0	5394600	0	0	0	0	0	0.188365	0.188365	2
COUP transcription factor 1 (COUP-TF1) (COUP transcription factor I) (COUP-TF I) (Nuclear receptor subfamily 2 group F member 1) (V-erbA-related protein 3) (EAR-3)	Q60632	Nr2f1	100	100	1.15	100	0	0	5036400	0	0	7195800	3240400	0	0	0	0	0.229299	0.184309	2
CDKN2A-interacting protein (Collaborator of ARF)	Q8BI72	Cdkn2aip	4.4	3	1.35	1.41	2.02	2.06	50660000	2405600	6332400	16778000	6594700	6332400	26334000	6494200	6332400	0.144057	0.145244	3
Cytochrome c, somatic	P62897	Cycs	100	1.11	1.5	1.41	-1.92	-0.74	12865000	0	5951766	15793000	5566300	5951766	3568600	13489000	5951766	0.526068	0.329828	2
CCAAT/enhancer-binding protein zeta (CCAAT-box-binding transcription factor) (CBF) (CCAAT-binding factor)	P53569	Cebpz	3.72	2.58	1.02	2.88	0.24	1.16	110350000	8356200	18393633	135520000	66754000	18393633	41046000	34843000	18393633	0.126288	0.0287671	2
Cytochrome c, testis-specific	P00015	Cyct	100	1.11	1.5	1.41	-1.92	-0.74	12865000	0	5951766	15793000	5566300	5951766	3568600	13489000	5951766	0.526068	0.329828	2
Dolichol kinase (EC 2.7.1.108) (Transmembrane protein 15)	Q8R2Y3	Dolk	100	1.34	100	2.01	0	-100	4981800	0	1965366	7938700	0	1965366	0	0	1965366	0.183545	0.402842	2
Isobutyryl-CoA dehydrogenase, mitochondrial (EC 1.3.8.-) (Acyl-CoA dehydrogenase family member 8) (ACAD-8)	Q9D7B6	Acad8	100	1.62	4.84	1.61	3.12	0.9	42985000	0	14016333	42849000	1494700	14016333	26072000	2997100	14016333	0.0211237	0.0589661	2
DNA (cytosine-5)-methyltransferase 1 (Dnmt1) (Met-1) (EC 2.1.1.37) (DNA methyltransferase MmuI) (DNA MTase MmuI) (M.MmuI) (MCMT)	P13864	Dnmt1	3.15	1.16	1.22	1.34	0.83	0.48	640230000	72135000	285706666	720910000	310220000	285706666	398020000	224490000	285706666	0.0397601	0.0134664	2
General transcription and DNA repair factor IIH helicase subunit XPB (TFIIH subunit XPB) (EC 3.6.4.12) (Basic transcription factor 2 89 kDa subunit) (BTF2 p89) (DNA excision repair protein ERCC-3) (DNA repair protein complementing XP-B cells) (TFIIH 89 kDa subunit) (Xeroderma pigmentosum group B-complementing protein)	P49135	Ercc3	100	2.7	100	3.25	1.45	3.17	8331400	0	1282366	12203000	0	1282366	11508000	4218200	1282366	0.0139196	0.0829664	3
Cleavage stimulation factor subunit 3 (CF-1 77 kDa subunit) (Cleavage stimulation factor 77 kDa subunit) (CSTF 77 kDa subunit) (CstF-77)	Q99LI7	Cstf3	100	1.98	100	2.08	100	0.01	35027000	0	8878333	37596000	0	8878333	8912300	0	8878333	0.0749611	0.0863453	2
tRNA-dihydrouridine(47) synthase [NAD(P)(+)]-like (EC 1.3.1.-) (tRNA-dihydrouridine synthase 3-like)	Q91XI1	Dus3l	1.62	2.04	100	2.76	-0.19	0.11	23964000	7788100	5808800	39362000	0	5808800	6285200	7164600	5808800	0.214168	0.0518604	2
Acidic leucine-rich nuclear phosphoprotein 32 family member B (Proliferation-related acidic leucine-rich protein PAL31)	Q9EST5	Anp32b	100	1.63	1.73	3.01	-0.3	1.96	15406000	0	4984000	40020000	12041000	4984000	19380000	23888000	4984000	0.0748098	0.134962	2
Fragile X mental retardation syndrome-related protein 1 (mFxr1p)	Q61584	Fxr1	1.51	1.11	1.83	2.1	1.61	1.34	32699000	11466000	15180033	64907000	18208000	15180033	38521000	12590000	15180033	0.0850958	0.0747834	3
Anaphase-promoting complex subunit 2 (APC2) (Cyclosome subunit 2)	Q8BZQ7	Anapc2	100	1.87	100	1.53	0	-100	3639300	0	993033	2858000	0	993033	0	0	993033	0.224813	0.547094	2
CCAAT/enhancer-binding protein beta (C/EBP beta) (AGP/EBP) (Interleukin-6-dependent-binding protein) (IL-6DBP) (Liver-enriched transcriptional activator) (LAP)	P28033	Cebpb	100	2.92	2.05	4.03	100	2.88	12564000	0	1661800	27111000	6550300	1661800	12207000	0	1661800	0.00488687	0.0163002	3
Centrosomal protein of 170 kDa (Cep170)	Q6A065	Cep170	100	1.45	100	2.37	0.2	-0.16	13205000	0	4831633	25017000	0	4831633	4336600	3765100	4831633	0.123974	0.257808	2
DnaJ homolog subfamily A member 2 (mDj3)	Q9QYJ0	Dnaja2	4.28	1.5	1.97	2.37	1.1	2.03	52834000	2724200	18676800	96525000	24628000	18676800	76129000	35464000	18676800	0.0186631	0.129464	3
H(+)/Cl(-) exchange transporter 4 (Chloride channel protein 4) (ClC-4) (Chloride transporter ClC-4)	Q61418	Clcn4	100	1.42	1.37	1.9	100	1.18	47940000	0	17964666	67172000	26074000	17964666	40763000	0	17964666	0.0370657	0.0809806	3
Squalene synthase (SQS) (SS) (EC 2.5.1.21) (FPP:FPP farnesyltransferase) (Farnesyl-diphosphate farnesyltransferase)	P53798	Fdft1	100	100	100	100	0	0	14586000	0	0	7342000	0	0	0	0	0	0.273374	0.273374	2
Intraflagellar transport protein 140 homolog (WD and tetratricopeptide repeats protein 2)	E9PY46	Ift140	100	100	100	100	0	0	1395200	0	0	3115600	0	0	0	0	0	0.195993	0.195993	2
60S ribosomal export protein NMD3	Q99L48	Nmd3	100	1.97	100	2.07	1.76	1.85	14970000	0	3829433	16102000	0	3829433	13830000	4087500	3829433	0.012076	0.00241748	3
Copper-transporting ATPase 1 (EC 7.2.2.8) (Copper pump 1) (Menkes disease-associated protein homolog)	Q64430	Atp7a	100	100	100	100	100	100	21214000	0	0	13572000	0	0	4188900	0	0	0.135193	0.135193	3
Ferrochelatase, mitochondrial (EC 4.99.1.1) (Heme synthase) (Protoheme ferro-lyase)	P22315	Fech	100	1.62	1.72	2.45	0.67	0.85	67781000	0	22081333	120830000	36702000	22081333	39786000	24953000	22081333	0.0426625	0.00460455	2
Eukaryotic translation initiation factor 3 subunit E (eIF3e) (Eukaryotic translation initiation factor 3 subunit 6) (MMTV integration site 6) (Mammary tumor-associated protein INT-6) (Viral integration site protein INT-6) (eIF-3 p48)	P60229	Eif3e	100	4.14	100	4.49	100	1.4	12636000	0	719200	16181000	0	719200	1901500	0	719200	0.111283	0.10192	3
Methyl-CpG-binding domain protein 2 (Methyl-CpG-binding protein MBD2)	Q9Z2E1	Mbd2	100	100	2.32	100	0	0	12535000	0	0	11014000	2211900	0	0	0	0	0.238082	0.213723	2
Kinesin-like protein KIFC1	Q9QWT9	Kifc1	3.03	1.21	100	1.08	1.89	0.52	51938000	6351300	22415333	47452000	0	22415333	32108000	8660500	22415333	0.00626556	0.0502939	2
Galectin-8 (Gal-8) (LGALS-8)	Q9JL15	Lgals8	100	1.19	100	3.58	100	2.46	4025000	0	1768800	21186000	0	1768800	9721900	0	1768800	0.0797651	0.193738	3
LIM domain-containing protein 1	Q9QXD8	Limd1	100	1.14	100	1.18	100	0.21	8348900	0	3784133	8548600	0	3784133	4365000	0	3784133	0.0204685	0.0885655	2
Integrin-linked protein kinase (EC 2.7.11.1) (59 kDa serine/threonine-protein kinase) (Beta-integrin-linked kinase) (ILK-1) (ILK-2) (p59ILK)	O55222	Ilk	100	2.25	2.88	2.47	100	0.46	22383000	0	4721000	26108000	3536600	4721000	6515600	0	4721000	0.0661746	0.0404579	2
L-2-hydroxyglutarate dehydrogenase, mitochondrial (EC 1.1.99.2) (Duranin)	Q91YP0	L2hgdh	100	1.17	100	2.26	100	4.19	8501900	0	3775433	18102000	0	3775433	69121000	0	3775433	0.300692	0.33203	3
Importin subunit alpha-1 (Importin alpha P1) (Karyopherin subunit alpha-2) (Pendulin) (Pore targeting complex 58 kDa subunit) (PTAC58) (RAG cohort protein 1) (SRP1-alpha)	P52293	Kpna2	3.37	1.96	3.25	2.28	-0.16	1.27	62094000	5991400	15991833	77676000	8161400	15991833	38519000	42923000	15991833	0.0817004	0.00100311	2
Leukocyte receptor cluster member 8 homolog	Q8CBY3	Leng8	1.55	1.2	1.36	2.33	0	0.88	14026000	4785100	6099066	30690000	11936000	6099066	11229000	11209000	6099066	0.0780539	0.126854	2
Serine/threonine-protein phosphatase 2A 55 kDa regulatory subunit B beta isoform (PP2A subunit B isoform B55-beta) (PP2A subunit B isoform PR55-beta) (PP2A subunit B isoform R2-beta) (PP2A subunit B isoform beta)	Q6ZWR4	Ppp2r2b	2.71	1.68	100	2.1	1.37	0.93	14369000	2188800	4486666	19175000	0	4486666	8529100	3295200	4486666	0.0126319	0.186989	2
Moesin (Membrane-organizing extension spike protein)	P26041	Msn	7.16	1.01	3.32	1.65	0.5	-1.37	732060000	5109600	362853333	1137000000	113700000	362853333	140640000	99710000	362853333	0.130159	0.333957	2
Matrin-3	Q8K310	Matr3	2.64	1.25	1.35	1.46	0.31	0.25	584760000	93880000	245036666	673210000	264800000	245036666	290950000	235110000	245036666	0.0515558	0.0482154	2
DNA mismatch repair protein Msh6 (G/T mismatch-binding protein) (GTBP) (GTMBP) (MutS protein homolog 6) (MutS-alpha 160 kDa subunit) (p160)	P54276	Msh6	4.12	1.54	1.95	1.47	100	0.4	44507000	2561200	15278066	42199000	10933000	15278066	20129000	0	15278066	0.0408538	0.0254353	2
Kinesin light chain 2 (KLC 2)	O88448	Klc2	100	100	100	100	1.05	100	7705000	0	0	57467000	0	0	8320100	4005100	0	0.217852	0.185104	3
mRNA-capping enzyme (HCE) (MCE1) [Includes: Polynucleotide 5'-triphosphatase (TPase) (mRNA 5'-triphosphatase) (EC 3.1.3.33); mRNA guanylyltransferase (EC 2.7.7.50) (GTP--RNA guanylyltransferase) (GTase)]	O55236	Rngtt	100	100	100	100	0	0	4920900	0	0	2673600	0	0	0	0	0	0.265003	0.265003	2
ADP-ribosylation factor-like protein 6-interacting protein 1 (ARL-6-interacting protein 1) (Aip-1) (Protein TBX2)	Q9JKW0	Arl6ip1	100	100	100	100	100	100	7389300	0	0	8861500	0	0	3098700	0	0	0.0289957	0.0289957	3
mRNA cap guanine-N7 methyltransferase (EC 2.1.1.56) (RG7MT1) (mRNA (guanine-N(7)-)-methyltransferase) (mRNA cap methyltransferase)	Q9D0L8	Rnmt	100	100	2.49	100	-0.63	100	11377000	0	0	18099000	3228800	0	2392900	3708500	0	0.184697	0.0906855	2
Fructose-bisphosphate aldolase A (EC 4.1.2.13) (Aldolase 1) (Muscle-type aldolase)	P05064	Aldoa	100	3.1	100	3.29	100	0.94	14082000	0	1642333	16094000	0	1642333	3146300	0	1642333	0.0839622	0.0858479	2
Anaphase-promoting complex subunit 1 (APC1) (Cyclosome subunit 1) (Mitotic checkpoint regulator) (Testis-specific gene 24 protein)	P53995	Anapc1	100	1.21	2.43	2.04	1.99	1.25	59324000	0	25581333	105020000	19462000	25581333	61045000	15336000	25581333	0.00312877	0.00876065	3
Protein jagunal homolog 1	Q5XKN4	Jagn1	2.73	1.21	100	1.91	0	-100	41106000	6199000	17791033	66711000	0	17791033	0	0	17791033	0.197199	0.465418	2
Mitochondrial amidoxime reducing component 2 (mARC2) (EC 1.7.-.-) (Molybdenum cofactor sulfurase C-terminal domain-containing protein 2) (MOSC domain-containing protein 2) (Moco sulfurase C-terminal domain-containing protein 2)	Q922Q1	Mtarc2	4.27	1.21	2.37	1.82	1.14	0.92	39508000	2049500	17118000	60267000	11631000	17118000	32361000	14732000	17118000	0.0033934	0.0112747	2
Polypeptide N-acetylgalactosaminyltransferase 2 (EC 2.4.1.41) (Polypeptide GalNAc transferase 2) (GalNAc-T2) (pp-GaNTase 2) (Protein-UDP acetylgalactosaminyltransferase 2) (UDP-GalNAc:polypeptide N-acetylgalactosaminyltransferase 2) [Cleaved into: Polypeptide N-acetylgalactosaminyltransferase 2 soluble form]	Q6PB93	Galnt2	100	1.78	1.6	2.37	1.12	1.52	33817000	0	9852266	50952000	16777000	9852266	28263000	13020000	9852266	0.017996	0.00996583	3
Kinesin-like protein KIF11 (Kinesin-related motor protein Eg5)	Q6P9P6	Kif11	100	2.23	100	3.29	2.97	2.6	28260000	0	6010366	58705000	0	6010366	36388000	4629100	6010366	0.0135492	0.0432374	3
Exosome complex exonuclease RRP42 (Exosome component 7) (Ribosomal RNA-processing protein 42)	Q9D0M0	Exosc7	100	1.62	100	1.79	100	-0.7	13226000	0	4303733	14858000	0	4303733	2652900	0	4303733	0.0933285	0.321764	2
Kinesin-like protein KIF13A	Q9EQW7	Kif13a	100	2.22	100	1.68	100	1.54	7148600	0	1536666	4939600	0	1536666	4466400	0	1536666	0.0444507	0.163002	3
Lysine-specific histone demethylase 1A (EC 1.14.99.66) (BRAF35-HDAC complex protein BHC110) (Flavin-containing amine oxidase domain-containing protein 2)	Q6ZQ88	Kdm1a	100	1.33	3.36	3.1	0.75	-0.78	15564000	0	6171100	53025000	5157600	6171100	3588300	2140200	6171100	0.177851	0.280789	2
Host cell factor 2 (HCF-2) (C2 factor)	Q9D968	Hcfc2	100	1.25	100	2.35	100	0.88	6174300	0	2601133	13229000	0	2601133	4791700	0	2601133	0.012213	0.0202492	2
Lysophospholipase D GDPD1 (EC 3.1.4.-) (Glycerophosphodiester phosphodiesterase 4) (Glycerophosphodiester phosphodiesterase domain-containing protein 1)	Q9CRY7	Gdpd1	2.87	1.42	100	1.58	100	1.15	14179000	1935400	5284800	15814000	0	5284800	11690000	0	5284800	0.0166865	0.0384074	3
Hexokinase-3 (EC 2.7.1.1) (Hexokinase type III) (HK III) (Hexokinase-C)	Q3TRM8	Hk3	100	1.3	2.47	1.79	1.8	-0.26	49119000	0	19956633	69146000	12475000	19956633	16657000	4789900	19956633	0.0653405	0.0448891	2
Protein FAM98B	Q80VD1	Fam98b	100	1.54	3.14	1.46	0.71	-0.26	32020000	0	11000433	30351000	3435900	11000433	9207000	5640800	11000433	0.121036	0.0549394	2
Integrator complex subunit 14 (von Willebrand factor A domain-containing protein 9)	Q8R3P6	Ints14	100	1.39	100	2.84	100	1.47	5959900	0	2266466	16246000	0	2266466	6300100	0	2266466	0.0239468	0.0464717	3
KH domain-containing, RNA-binding, signal transduction-associated protein 1 (GAP-associated tyrosine phosphoprotein p62) (Src-associated in mitosis 68 kDa protein) (Sam68) (p21 Ras GTPase-activating protein-associated p62) (p68)	Q60749	Khdrbs1	3.93	1.24	1.72	1.58	0.61	0.16	492660000	32256000	208083333	621690000	188660000	208083333	232600000	152580000	208083333	0.0600046	0.0486365	2
Importin subunit alpha-3 (Importin alpha Q1) (Qip1) (Karyopherin subunit alpha-4)	O35343	Kpna4	100	1.9	100	2.83	100	1.68	4851700	0	1300933	9253100	0	1300933	4181000	0	1300933	0.00330996	0.0379981	3
Serine/threonine-protein phosphatase 2A 55 kDa regulatory subunit B gamma isoform (PP2A subunit B isoform B55-gamma) (PP2A subunit B isoform PR55-gamma) (PP2A subunit B isoform R2-gamma) (PP2A subunit B isoform gamma)	Q8BG02	Ppp2r2c	2.71	1.68	100	2.1	1.37	0.93	14369000	2188800	4486666	19175000	0	4486666	8529100	3295200	4486666	0.0126319	0.186989	2
Probable ATP-dependent RNA helicase DDX17 (EC 3.6.4.13) (DEAD box protein 17)	Q501J6	Ddx17	3.54	1.75	2.16	1.99	1.1	0.47	234940000	20170000	69809333	276770000	61777000	69809333	96620000	45120000	69809333	0.0477145	0.0616144	2
Dolichol-phosphate mannosyltransferase subunit 1 (EC 2.4.1.83) (Dolichol-phosphate mannose synthase subunit 1) (DPM synthase subunit 1) (Dolichyl-phosphate beta-D-mannosyltransferase subunit 1) (Mannose-P-dolichol synthase subunit 1) (MPD synthase)	O70152	Dpm1	100	100	100	100	100	100	12138000	0	0	21502000	0	0	9955400	0	0	0.00136144	0.00136144	3
Cell division cycle 5-like protein (Cdc5-like protein)	Q6A068	Cdc5l	6.7	2.84	2.82	2.07	0.96	0.97	89060000	859260	12442333	52128000	7394700	12442333	24352000	12513000	12442333	0.16204	0.177809	2
Serine-protein kinase ATM (EC 2.7.11.1) (Ataxia telangiectasia mutated homolog) (A-T mutated homolog)	Q62388	Atm	100	100	100	100	0	0	1884500	0	0	8402200	0	0	0	0	0	0.264248	0.264248	2
E3 ubiquitin-protein ligase BRE1B (BRE1-B) (EC 2.3.2.27) (RING finger protein 40) (RING-type E3 ubiquitin transferase BRE1B)	Q3U319	Rnf40	2.86	100	2.06	100	-100	0	11312000	1555500	0	12195000	2925500	0	0	7766200	0	0.618445	0.196873	2
DAZ-associated protein 1 (Deleted in azoospermia-associated protein 1)	Q9JII5	Dazap1	100	100	100	100	100	100	6656500	0	0	7750400	0	0	2327700	0	0	0.0445272	0.0445272	3
AT-hook DNA-binding motif-containing protein 1	Q6PAL7	Ahdc1	1.61	3.29	1.88	4.08	0.78	2.56	33286000	10927000	3404666	57432000	15656000	3404666	20141000	11702000	3404666	0.0459448	0.0166208	2
Active regulator of SIRT1 (40S ribosomal protein S19-binding protein 1) (RPS19-binding protein 1) (S19BP)	Q8C6B9	Rps19bp1	1.32	1.83	1.62	2.61	-100	-100	5331200	2141400	1497400	9123000	2971400	1497400	0	2071900	1497400	0.547225	0.286135	2
DnaJ homolog subfamily C member 1 (DnaJ protein homolog MTJ1)	Q61712	Dnajc1	100	1.6	100	1.22	0.92	2.63	4102200	0	1351466	3147500	0	1351466	8359900	4406700	1351466	0.0969885	0.333508	2
Glutathione reductase, mitochondrial (GR) (GRase) (EC 1.8.1.7)	P47791	Gsr	100	1.31	100	2.02	0.34	2.64	3176900	0	1285266	5212600	0	1285266	8023000	6332700	1285266	0.0253448	0.270581	2
Probable ATP-dependent RNA helicase DDX56 (EC 3.6.4.13) (ATP-dependent 61 kDa nucleolar RNA helicase) (DEAD box protein 56)	Q9D0R4	Ddx56	2.27	2.31	1.79	1.83	1.4	0.74	23139000	4804600	4669400	16591000	4790000	4669400	7780800	2947900	4669400	0.0473113	0.235884	2
Etoposide-induced protein 2.4 (p53-induced gene 8 protein)	Q61070	Ei24	100	2.79	1.26	3.53	-0.67	1.07	14003000	0	2023700	23439000	9781900	2023700	4244200	6776000	2023700	0.209461	0.0720094	2
DnaJ homolog subfamily B member 12 (mDj10)	Q9QYI4	Dnajb12	100	1.2	100	1.89	-3.33	-1.26	7072100	0	3076300	11392000	0	3076300	1283300	12937000	3076300	0.762277	0.336195	2
Proteasome adapter and scaffold protein ECM29 (Proteasome-associated protein ECM29 homolog)	Q6PDI5	Ecpas	3.16	1.58	100	2.06	-0.78	0.43	35367000	3943200	11847666	49403000	0	11847666	15956000	27340000	11847666	0.20903	0.0527238	2
CGG triplet repeat-binding protein 1 (CGG-binding protein 1) (20 kDa CGG-binding protein) (p20-CGGBP DNA-binding protein)	Q8BHG9	Cggbp1	100	100	1.21	100	-0.64	100	4008200	0	0	11848000	5132500	0	4359800	6817100	0	0.17722	0.0311948	2
Cingulin-like protein 1 (Junction-associated coiled-coil protein)	Q6AW69	Cgnl1	100	1.3	100	2.15	0	-100	1764500	0	718633	3180700	0	718633	0	0	718633	0.185589	0.420438	2
Atlastin-2 (EC 3.6.5.-) (ADP-ribosylation factor-like protein 6-interacting protein 2) (ARL-6-interacting protein 2) (Aip-2)	Q6PA06	Atl2	100	1.68	1.85	2.08	100	1.12	4368700	0	1358933	5747700	1590900	1358933	2944600	0	1358933	0.0201556	0.0844726	3
ER membrane protein complex subunit 3 (Transmembrane protein 111)	Q99KI3	Emc3	100	1.88	1.97	1.59	0.62	0.99	43503000	0	11826833	35514000	9035400	11826833	23464000	15225000	11826833	0.0978623	0.0279567	2
Histone acetyltransferase p300 (p300 HAT) (EC 2.3.1.48) (E1A-associated protein p300) (Histone butyryltransferase p300) (EC 2.3.1.-) (Histone crotonyltransferase p300) (EC 2.3.1.-) (Protein 2-hydroxyisobutyryltransferase p300) (EC 2.3.1.-) (Protein propionyltransferase p300) (EC 2.3.1.-)	B2RWS6	Ep300	4.49	2.34	2.4	2.48	100	0.37	13682000	609390	2693066	15053000	2859400	2693066	3471100	0	2693066	0.0726578	0.053546	2
Protein FAM210A	Q8BGY7	Fam210a	100	1.35	100	1.28	100	0.23	18315000	0	7175600	17379000	0	7175600	8413800	0	7175600	0.0320144	0.160153	2
Cell division cycle protein 23 homolog (Anaphase-promoting complex subunit 8) (APC8) (Cyclosome subunit 8)	Q8BGZ4	Cdc23	1.48	2.03	100	1.96	1.03	0.86	24469000	8766900	5974166	23236000	0	5974166	10876000	5340100	5974166	0.0364413	0.00625701	2
Probable ATP-dependent RNA helicase DHX40 (EC 3.6.4.13) (DEAH box protein 40)	Q6PE54	Dhx40	100	2.14	100	1.9	100	1.79	7905800	0	1794833	6715800	0	1794833	6186000	0	1794833	0.0307297	0.0607144	3
DnaJ homolog subfamily A member 1 (DnaJ protein homolog 2) (Heat shock 40 kDa protein 4) (Heat shock protein J2) (HSJ-2)	P63037	Dnaja1	100	1.1	2.71	2.16	100	1.34	33313000	0	15519000	69327000	10568000	15519000	39326000	0	15519000	0.0158858	0.105699	3
A-kinase anchor protein 8 (AKAP-8) (A-kinase anchor protein 95 kDa) (AKAP 95)	Q9DBR0	Akap8	100	2.46	100	2.55	2	0.66	43122000	0	7836633	45785000	0	7836633	12352000	3081000	7836633	0.0800225	0.0558964	2
DNA polymerase epsilon catalytic subunit A (EC 2.7.7.7) (3'-5' exodeoxyribonuclease) (EC 3.1.11.-) (DNA polymerase II subunit A)	Q9WVF7	Pole	100	100	100	100	-1	100	3295200	0	0	9970400	0	0	1543900	3091700	0	0.266347	0.0968968	2
Dynein light chain 2, cytoplasmic (8 kDa dynein light chain b) (DLC8) (DLC8b) (Dynein light chain LC8-type 2)	Q9D0M5	Dynll2	100	1.14	1.02	2.03	100	1.44	6421700	0	2905433	11880000	5865300	2905433	7861300	0	2905433	0.0685391	0.223546	3
Hsc70-interacting protein (Hip) (Protein FAM10A1) (Protein ST13 homolog)	Q99L47	St13	100	100	100	100	100	100	2314300	0	0	2928700	0	0	2588600	0	0	0.027737	0.027737	3
F-box only protein 11	Q7TPD1	Fbxo11	100	1.14	100	2.56	0	-100	3218600	0	1461133	8632400	0	1461133	0	0	1461133	0.210551	0.460625	2
Coiled-coil domain-containing protein 50 (Protein Ymer)	Q810U5	Ccdc50	100	100	100	100	100	100	3972600	0	0	3741900	0	0	1223700	0	0	0.0643928	0.0643928	3
CD2 antigen cytoplasmic tail-binding protein 2 (CD2 cytoplasmic domain-binding protein 2) (CD2 tail-binding protein 2)	Q9CWK3	Cd2bp2	100	100	100	100	0	0	2536200	0	0	4648800	0	0	0	0	0	0.186098	0.186098	2
Dehydrogenase/reductase SDR family member 7 (EC 1.1.-.-) (Retinal short-chain dehydrogenase/reductase 4) (retSDR4)	Q9CXR1	Dhrs7	1.96	3.2	100	3.88	100	2.75	13376000	3426200	1456300	21494000	0	1456300	9782700	0	1456300	0.0348315	0.0159439	3
Endoplasmic reticulum-Golgi intermediate compartment protein 2	Q9CR89	Ergic2	100	1.03	3.72	1.69	0.55	-0.48	52965000	0	25924000	83676000	6342800	25924000	18573000	12717000	25924000	0.0920855	0.15492	2
Integral membrane protein GPR137B (Transmembrane 7 superfamily member 1 protein)	Q8BNQ3	Gpr137b	100	1.51	100	1.92	100	0.82	4642700	0	1628033	6170100	0	1628033	2876500	0	1628033	0.00485751	0.119735	2
ATP-binding cassette sub-family B member 7, mitochondrial (ATP-binding cassette transporter 7) (ABC transporter 7 protein)	Q61102	Abcb7	100	1.21	3.03	1.13	0.93	-0.69	80713000	0	34783666	76241000	9337200	34783666	21490000	11252000	34783666	0.121323	0.200188	2
Short-chain specific acyl-CoA dehydrogenase, mitochondrial (SCAD) (EC 1.3.8.1) (Butyryl-CoA dehydrogenase)	Q07417	Acads	100	100	1.15	100	-100	0	13080000	0	0	17997000	8100800	0	0	4701900	0	0.405923	0.185132	2
AT-rich interactive domain-containing protein 2 (ARID domain-containing protein 2) (BRG1-associated factor 200) (BAF200) (Zinc finger protein with activation potential) (Zipzap/p200)	E9Q7E2	Arid2	100	2.39	100	3.48	100	1.36	12418000	0	2367300	26353000	0	2367300	6081200	0	2367300	0.0422607	0.0176339	3
DENN domain-containing protein 4C	A6H8H2	Dennd4c	100	100	100	100	100	100	5666500	0	0	6542000	0	0	2773200	0	0	0.0191218	0.0191218	3
Bromodomain-containing protein 7 (75 kDa bromodomain protein)	O88665	Brd7	1.83	3.8	1.19	4.61	100	2.71	21414000	6023400	1538900	37514000	16465000	1538900	10071000	0	1538900	0.00659754	0.0300219	3
Cleavage and polyadenylation specificity factor subunit 7	Q8BTV2	Cpsf7	2.06	1.22	3.94	3.6	2.01	2.34	15212000	3640600	6517333	79023000	5150500	6517333	32985000	8187900	6517333	0.118805	0.113826	3
Chromobox protein homolog 6	Q9DBY5	Cbx6	1.36	1.12	1.7	2.16	-0.8	0.47	7345200	2865000	3377066	15097000	4640000	3377066	4677700	8118800	3377066	0.335676	0.0284043	2
E3 ubiquitin-protein ligase ARIH1 (EC 2.3.2.31) (Protein ariadne-1 homolog) (ARI-1) (RING-type E3 ubiquitin transferase ARIH1) (UbcH7-binding protein) (UbcM4-interacting protein 77) (Ubiquitin-conjugating enzyme E2-binding protein 1)	Q9Z1K5	Arih1	100	2.96	100	2.44	1.55	1.04	20135000	0	2582100	14004000	0	2582100	5305600	1814500	2582100	0.123483	0.210171	3
Calcium-binding mitochondrial carrier protein Aralar2 (Citrin) (Mitochondrial aspartate glutamate carrier 2) (Solute carrier family 25 member 13)	Q9QXX4	Slc25a13	5.64	1.15	4.99	1.82	0.83	1.23	63678000	1281200	28767666	101850000	3208100	28767666	67406000	38026000	28767666	0.00143973	0.0718	2
Cysteine-rich motor neuron 1 protein (CRIM-1)	Q9JLL0	Crim1	100	2.04	100	2.39	100	1.59	2956500	0	720200	3781100	0	720200	2169000	0	720200	0.00333165	0.046921	3
RNA polymerase II subunit A C-terminal domain phosphatase (EC 3.1.3.16) (TFIIF-associating CTD phosphatase)	Q7TSG2	Ctdp1	100	4.02	100	1.66	100	1.52	29585000	0	1826733	5753800	0	1826733	5237700	0	1826733	0.244765	0.219289	3
AT-rich interactive domain-containing protein 1A (ARID domain-containing protein 1A) (BRG1-associated factor 250) (BAF250) (BRG1-associated factor 250a) (BAF250A) (Osa homolog 1) (SWI-like protein) (SWI/SNF complex protein p270) (SWI/SNF-related, matrix-associated, actin-dependent regulator of chromatin subfamily F member 1)	A2BH40	Arid1a	1.63	2.44	100	2.88	100	-1.85	27704000	8963500	5120466	37822000	0	5120466	1423300	0	5120466	0.200714	0.252814	2
BMP-2-inducible protein kinase (BIKe) (EC 2.7.11.1)	Q91Z96	Bmp2k	100	100	100	100	100	100	4172600	0	0	11768000	0	0	1822000	0	0	0.0916222	0.0916222	3
Spliceosome-associated protein CWC15 homolog (Embryonic development factor 1) (mED1)	Q9JHS9	Cwc15	100	100	100	100	0	0	4090900	0	0	3787300	0	0	0	0	0	0.208947	0.208947	2
Cleavage stimulation factor subunit 2 tau variant (CF-1 64 kDa subunit tau variant) (Cleavage stimulation factor 64 kDa subunit tau variant) (CSTF 64 kDa subunit tau variant) (TauCstF-64)	Q8C7E9	Cstf2t	100	100	100	100	-100	0	2074000	0	0	4027100	0	0	0	5071000	0	0.939815	0.188262	2
Condensin-2 complex subunit G2 (Chromosome-associated protein G2) (CAP-G2) (Leucine zipper protein 5) (More than blood protein) (Non-SMC condensin II complex subunit G2)	Q6DFV1	Ncapg2	1.97	2.9	100	4.76	0.3	1.43	13829000	3528100	1858500	50318000	0	1858500	5025000	4092500	1858500	0.260163	0.189378	2
Cleavage and polyadenylation specificity factor subunit 4 (Cleavage and polyadenylation specificity factor 30 kDa subunit) (CPSF 30 kDa subunit) (Clipper homolog) (Clipper/CPSF 30K)	Q8BQZ5	Cpsf4	100	2.11	1.01	2.72	0.16	1.75	26662000	0	6184666	40623000	20223000	6184666	20801000	18567000	6184666	0.0746966	0.0491743	2
Autophagy-related protein 9A (APG9-like 1)	Q68FE2	Atg9a	1.78	100	100	100	0	0	6619100	1921200	0	7031100	0	0	0	0	0	0.200018	0.197904	2
Serine/threonine-protein phosphatase 2A 65 kDa regulatory subunit A alpha isoform (PP2A subunit A isoform PR65-alpha) (PP2A subunit A isoform R1-alpha)	Q76MZ3	Ppp2r1a	4.87	2.63	1.08	3.28	1.81	1.86	42682000	1462400	6905766	67195000	31825000	6905766	25044000	7123100	6905766	0.0334475	0.00694352	3
Rho guanine nucleotide exchange factor 2 (Guanine nucleotide exchange factor H1) (GEF-H1) (LBC'S first cousin) (Lymphoid blast crisis-like 1) (Oncogene LFC) (Rhobin)	Q60875	Arhgef2	100	1.42	2.44	1.34	100	0.04	36774000	0	13714666	34666000	6391800	13714666	14101000	0	13714666	0.0608327	0.127838	2
Ras-related protein Rap-1A (EC 3.6.5.2) (Ras-related protein Krev-1)	P62835	Rap1a	100	1.29	100	1.81	0.35	0.75	16863000	0	6902000	24140000	0	6902000	11597000	9112400	6902000	0.0453549	0.248804	2
Polyadenylate-binding protein 2 (PABP-2) (Poly(A)-binding protein 2) (Nuclear poly(A)-binding protein 1) (Poly(A)-binding protein II) (PABII) (Polyadenylate-binding nuclear protein 1)	Q8CCS6	Pabpn1	100	100	1.34	100	-100	0	6697100	0	0	8394700	3326200	0	0	5360300	0	0.629898	0.188354	2
Solute carrier family 12 member 9 (Cation-chloride cotransporter-interacting protein 1) (Potassium-chloride transporter 9)	Q99MR3	Slc12a9	100	100	100	100	100	100	10237000	0	0	13488000	0	0	5761500	0	0	0.00884546	0.00884546	3
Splicing factor 3B subunit 6 (Pre-mRNA branch site protein p14) (SF3b 14 kDa subunit)	P59708	Sf3b6	100	100	100	100	100	100	12568000	0	0	7368000	0	0	4780400	0	0	0.084081	0.084081	3
RNA-splicing ligase RtcB homolog (EC 6.5.1.8) (3'-phosphate/5'-hydroxy nucleic acid ligase) (Focal adhesion-associated protein) (FAAP)	Q99LF4	Rtcb	3.8	1.37	1.9	1.38	-0.56	-0.33	69390000	4965300	26801000	69609000	18628000	26801000	21337000	31541000	26801000	0.203833	0.127296	2
ORM1-like protein 1	Q921I0	Ormdl1	100	2.12	100	3.44	100	2.18	6107100	0	1401933	15267000	0	1401933	6359000	0	1401933	0.0171108	0.0450343	3
Protein PML	Q60953	Pml	2.68	1.42	1.23	1.81	0.42	0.88	405920000	63379000	151600000	529950000	225620000	151600000	278840000	208330000	151600000	0.0211857	0.00512484	2
Zinc finger protein 280C (Suppressor of hairy wing homolog 3)	Q6P3Y5	Znf280c	100	2.04	2.83	2.5	-1.23	-0.13	27781000	0	6734833	38105000	5346500	6734833	6141200	14431000	6734833	0.259763	0.135738	2
Fructose-bisphosphate aldolase (EC 4.1.2.13)	Q9CPQ9	Aldoart1	100	3.1	100	3.29	100	0.94	14082000	0	1642333	16094000	0	1642333	3146300	0	1642333	0.0839622	0.0858479	2
RNA-binding motif 31, Y-linked	Q9D3U4	Rbm31y	3.58	1.65	1.74	1.83	0.19	0.17	169560000	14215000	54182333	192670000	57537000	54182333	61058000	53694000	54182333	0.107355	0.0625787	2
Predicted gene 9040 (Predicted gene 9044)	A0A1W2P6Q8	Gm9044	6.7	2.84	2.82	2.07	0.96	0.97	89060000	859260	12442333	52128000	7394700	12442333	24352000	12513000	12442333	0.16204	0.177809	2
Protocadherin 7	A2RS43	Pcdh7	100	100	100	100	0	0	2688700	0	0	4253900	0	0	0	0	0	0.183521	0.183521	2
Poly(A)-binding protein, cytoplasmic 5	Q8C7D3	Pabpc5	3.27	1.34	1.03	1.92	-2.16	-2.1	48115000	4979600	18979000	71663000	34998000	18979000	4437700	19815000	18979000	0.362134	0.251148	2
TAF15 RNA polymerase II, TATA box binding protein (TBP)-associated factor (TATA-box-binding protein-associated factor 15)	Q8BQ46	Taf15	100	1.49	2.4	2.34	-0.57	0.48	34857000	0	12386333	62906000	11955000	12386333	17278000	25611000	12386333	0.167567	0.150217	2
Golgi-specific brefeldin A-resistance factor 1	Q6DFZ1	Gbf1	100	1.54	100	2.3	100	2.87	2154200	0	742233	3647300	0	742233	5427700	0	742233	0.135633	0.245205	3
Polyadenylate-binding protein (PABP)	Q62029	Pabpc2	3.27	1.34	1.03	1.92	-2.16	-2.1	48115000	4979600	18979000	71663000	34998000	18979000	4437700	19815000	18979000	0.362134	0.251148	2
Predicted gene 9045 (Predicted gene 9049)	A0A1W2P7Z8	Gm9045	6.7	2.84	2.82	2.07	0.96	0.97	89060000	859260	12442333	52128000	7394700	12442333	24352000	12513000	12442333	0.16204	0.177809	2
Polyadenylate-binding protein (PABP)	A2A5N3	Pabpc1l	3.27	1.34	1.03	1.92	-2.16	-2.1	48115000	4979600	18979000	71663000	34998000	18979000	4437700	19815000	18979000	0.362134	0.251148	2
Transmembrane protein 181A	Q3U3W2	Tmem181a	100	1.66	100	2.8	0	-100	3236400	0	1023066	7105800	0	1023066	0	0	1023066	0.194881	0.50067	2
Sodium/hydrogen exchanger	A1L3P4	Slc9a6	1.62	1.01	100	2.07	-0.06	0.81	5258500	1709300	2612733	10988000	0	2612733	4569200	4770200	2612733	0.159548	0.263715	2
Heterogeneous nuclear ribonucleoprotein R	Q8VHM5	Hnrnpr	5.42	1.19	2.11	1.39	1.36	0.41	130730000	3063900	57288666	149840000	34760000	57288666	75910000	29636000	57288666	0.035071	0.0267793	2
Serine (Or cysteine) peptidase inhibitor, clade B, member 3C	A2RSF9	Serpinb3c	100	100	100	100	0	0	3686400	0	0	13204000	0	0	0	0	0	0.240015	0.240015	2
Kinesin-like protein	E9PX57	Kif6	4.31	2.54	1.68	3.34	2.3	2.4	79573000	4008800	13695466	138830000	43424000	13695466	72380000	14711000	13695466	0.00737544	0.00638949	3
Predicted gene 9048	A0A1W2P7H4	Gm9048	6.7	2.84	2.82	2.07	0.96	0.97	89060000	859260	12442333	52128000	7394700	12442333	24352000	12513000	12442333	0.16204	0.177809	2
Protein kish	E0CY07	Tmem167	5.01	1.34	4.36	2.01	0.43	-2.65	229980000	7116200	91122000	368240000	17901000	91122000	14549000	10816000	91122000	0.165731	0.327396	2
Vascular endothelial zinc finger 1	Q5SXC4	Vezf1	100	100	100	100	-100	0	5706900	0	0	7761900	0	0	0	3640100	0	0.450309	0.185441	2
Syntaxin 5A	H3BKP0	Stx5a	100	1.7	1.54	2.15	0.62	-0.53	52237000	0	16032900	70922000	24452000	16032900	11131000	7245600	16032900	0.142514	0.123483	2
Kinesin-like protein	E9PUA5	Kifc5b	3.03	1.21	100	1.08	1.89	0.52	51938000	6351300	22415333	47452000	0	22415333	32108000	8660500	22415333	0.00626556	0.0502939	2
Suppressor of Ty 5, DSIF elongation factor subunit (Fragment)	A0A140LJ34	Supt5	100	1.3	5.26	1.85	2.09	0.16	114660000	0	46572000	168180000	4380500	46572000	51857000	12164000	46572000	0.0360539	0.0465722	2
Predicted gene 20521	D3Z5F7	Gm20521	100	100	1.34	100	-100	0	6697100	0	0	8394700	3326200	0	0	5360300	0	0.629898	0.188354	2
RAB9, member RAS oncogene family (Fragment)	A2AFP5	Rab9	100	1.56	1.23	1.49	2.37	0.87	18842000	0	6387700	17963000	7662800	6387700	11701000	2256500	6387700	0.0714789	0.00982681	2
Remodeling and spacing factor 1	E9PWW9	Rsf1	1.22	1.81	1.19	2.45	-0.6	1.4	40950000	17583000	11701200	63979000	27995000	11701200	30870000	46737000	11701200	0.226586	0.0281756	2
Predicted gene, 32717 (Predicted gene, 32802)	A0A1W2P7S8	Gm32717	6.7	2.84	2.82	2.07	0.96	0.97	89060000	859260	12442333	52128000	7394700	12442333	24352000	12513000	12442333	0.16204	0.177809	2
Transformation-related protein 53-binding protein 1 (Fragment)	F6QNC8	Trp53bp1	4.79	1.39	2.12	1.71	2.38	0.27	90450000	3271500	34563666	113290000	26050000	34563666	41596000	7986300	34563666	0.0320125	0.0411151	2
Predicted gene, 49776 (Fragment)	A0A338P691	Gm49776	100	100	100	100	0	0	4304700	0	0	5394600	0	0	0	0	0	0.188365	0.188365	2
E3 ubiquitin-protein ligase RNF8 (EC 2.3.2.27) (RING finger protein 8) (RING-type E3 ubiquitin transferase RNF8)	E0CXC2	Gm28043	100	1.87	100	2.22	-0.62	1.9	6047400	0	1650633	7671500	0	1650633	6155800	9487600	1650633	0.17316	0.153949	2
Fructose-bisphosphate aldolase (EC 4.1.2.13)	A6ZI47	Aldoart2	100	3.1	100	3.29	100	0.94	14082000	0	1642333	16094000	0	1642333	3146300	0	1642333	0.0839622	0.0858479	2
IQ motif-containing GTPase-activating protein 3	A0A0A6YXJ2	Iqgap3	100	1.62	100	2.29	100	1.57	2652500	0	862466	4221100	0	862466	2561000	0	862466	0.00482141	0.120476	3
Dynein light chain	Q80ZS7	BC048507	4.4	1.27	1.22	1.91	0.8	1.69	23612000	1117500	9775333	36712000	15760000	9775333	31432000	18010000	9775333	0.0334755	0.0809432	2
Far upstream element (FUSE)-binding protein 3 (Fragment)	F7AM43	Fubp3	100	100	100	100	100	100	35217000	0	0	37544000	0	0	6905600	0	0	0.0971686	0.0971686	3
Zinc finger protein 800 (Fragment)	D3YZL3	Zfp800	100	1.59	100	3.23	100	1.97	6713100	0	2225933	20943000	0	2225933	8702400	0	2225933	0.0338107	0.0706015	3
Kinesin family member 13B	E9Q4K7	Kif13b	100	2.22	100	1.68	100	1.54	7148600	0	1536666	4939600	0	1536666	4466400	0	1536666	0.0444507	0.163002	3
ATPase family, AAA domain-containing 3A (Fragment)	V9GWS5	Atad3a	100	1.24	2.73	2.5	-0.78	0.27	16300000	0	6887766	38874000	5862800	6887766	8305900	14225000	6887766	0.209342	0.222769	2
Shugoshin 2B	J3QMK1	Sgo2b	100	2.37	2.59	2.34	3.66	2.77	6804500	0	1320726	6671800	1108500	1320726	9003700	711110	1320726	0.0807305	0.0914216	3
Zinc finger, MYND-type-containing 8	Q3U1M7	Zmynd8	100	1.23	100	2.65	100	1.56	8724200	0	3724000	23375000	0	3724000	10988000	0	3724000	0.02313	0.194685	3
Rearranged L-myc fusion sequence	A2A7F4	Rlf	100	100	100	100	0	0	3741600	0	0	7292100	0	0	0	0	0	0.188425	0.188425	2
Zinc finger protein 326	A0A0R4J098	Zfp326	5.73	2.41	1.94	2.63	0.41	0.67	79744000	1506300	15052000	92984000	24290000	15052000	23902000	18019000	15052000	0.123384	0.0784903	2
Polyadenylate-binding protein (PABP)	Q9D4E6	Pabpc6	3.27	1.34	1.03	1.92	-2.16	-2.1	48115000	4979600	18979000	71663000	34998000	18979000	4437700	19815000	18979000	0.362134	0.251148	2
Predicted gene 29609	Q3UU56	Gm29609	1.89	2.02	3.32	4.01	100	0.77	2328600	630210	574653	9250900	927230	574653	977620	0	574653	0.202357	0.146299	2
Zinc finger protein 207	Q8CCB2	Zfp207	100	3.53	100	3.97	-1.97	0.27	22662000	0	1962500	30818000	0	1962500	2373800	9300900	1962500	0.279651	0.141998	2
Midasin	J3QMC5	Mdn1	4.9	1.78	2.03	1.52	1.25	1.63	39115000	1308800	11402733	32768000	8028300	11402733	35348000	14846000	11402733	0.048702	0.129396	3
Small nucleolar RNA host gene 4 (Fragment)	A0A494B9X1	Snhg4	2.64	1.25	1.35	1.46	0.31	0.25	584760000	93880000	245036666	673210000	264800000	245036666	290950000	235110000	245036666	0.0515558	0.0482154	2
Predicted gene 45213 (Fragment)	A0A0U1RNZ6	Gm45213	100	100	100	100	-2.62	100	3346400	0	0	3335400	0	0	1414400	8692000	0	0.977162	0.0350318	2
URB2 ribosome biogenesis 2 homolog (S. cerevisiae)	E9Q7L1	Urb2	100	100	2.05	100	2.84	100	5494500	0	0	11176000	2707700	0	14049000	1967200	0	0.131352	0.120908	3
Zinc finger protein 521 (Fragment)	A0A3Q4EI48	Zfp521	3.35	4.21	2.27	5.82	-3.65	1.09	8689300	851240	468906	26529000	5494500	468906	1000000	12515000	468906	0.619214	0.183607	2
ORM1-like protein 1 (EC 2.3.1.234) (Fragment)	A0A087WSK7	Gm28778	100	2.12	100	3.44	100	2.18	6107100	0	1401933	15267000	0	1401933	6359000	0	1401933	0.0171108	0.0450343	3
Synaptophysin-like protein	D6RFU9	Sypl	100	1.79	1.17	2.28	1.32	0.44	19119000	0	5531200	26818000	11878000	5531200	7485700	2990800	5531200	0.0854713	0.130691	2
Neuronal pentraxin chromo domain	F8VQB8	Npcd	1.36	1.12	1.7	2.16	-0.8	0.47	7345200	2865000	3377066	15097000	4640000	3377066	4677700	8118800	3377066	0.335676	0.0284043	2
Predicted gene 9046	A0A1W2P855	Gm9046	6.7	2.84	2.82	2.07	0.96	0.97	89060000	859260	12442333	52128000	7394700	12442333	24352000	12513000	12442333	0.16204	0.177809	2
Neuroblastoma-amplified sequence	E9Q411	Nbas	4.6	2.38	100	1.66	2.9	1.84	25748000	1059100	4933433	15548000	0	4933433	17658000	2366900	4933433	0.0492681	0.0760127	3

## Sheet: H3K4me3
Table S1 Identified proximal interactome at H3K27me3, H3K9me3, H3K4me3, H4K5ac, and H4K12ac
Identified proximal interactome at H3K4me3
Note: Identified proteins from pA-APEX2 experiments, including protein names, gene names, UniProt accessions, Log2 FC compared to without H2O2 (– H2O2 ) and IgG negative controls and corresponding p-values calculated by t-test, intensities of proteins identified by quantitative LC-MS/MS, as well as times identifed in three parallel replicats.
Proximal interactors were determined using the transformed protein intensities fold change Log2 FC >1 and permutation-based FDR = 0.01 values (see "Protein identification and label-free protein quantification" and "Interacting proteins detection of each specific histone mark" methods section).
Protein names	UniProt Access	Gene Names	pA-APEX2_vs_–H2O2_1_Log2 FC	pA-APEX2_vs_IgG_1_Log2 FC	pA-APEX2_vs_–H2O2_2_Log2 FC	pA-APEX2_vs_IgG_2_Log2 FC	pA-APEX2_vs_–H2O2_3_Log2 FC	pA-APEX2_vs_IgG_3_Log2 FC	pA-APEX2_rep1	–H2O2_rep1	IgG_rep1	pA-APEX2_rep2	–H2O2_rep2	IgG_rep_2	pA-APEX2_rep3	–H2O2_rep3	IgG_rep3	P_value_with_–H2O2	P_value_with_IgG	Identified times
WD repeat and HMG-box DNA-binding protein 1 (Acidic nucleoplasmic DNA-binding protein 1) (And-1)	P59328	Wdhd1	3.75	1.17	1.54	1.58	2.45	1.51	91116000	6773500	40430000	73238000	25124000	24462000	48083000	8789300	16930250	0.0576568	0.0224041	3
Zinc finger CCCH domain-containing protein 14	Q8BJ05	Zc3h14	4.86	2.02	1.82	2.02	2.84	2	109580000	3778200	26951500	71055000	20182000	17521850	55593000	7743300	13897475	0.0758356	0.0450787	3
Transcription factor 20 (TCF-20) (Nuclear factor SPBP) (Stromelysin-1 PDGF-responsive element-binding protein) (SPRE-binding protein)	Q9EPQ8	Tcf20	100	1.97	2.26	2.97	2.81	1.85	128020000	0	32772000	86182000	18006000	11021175	50302000	7161500	13997400	0.0957784	0.061084	3
DNA topoisomerase 2-binding protein 1 (DNA topoisomerase II-beta-binding protein 1) (TopBP1) (DNA topoisomerase II-binding protein 1)	Q6ZQF0	Topbp1	100	3.42	100	1.48	100	3.06	34503000	0	3224125	3290800	0	1180700	17563000	0	2108325	0.179531	0.195481	3
Structural maintenance of chromosomes protein 1A (SMC protein 1A) (SMC-1-alpha) (SMC-1A) (Chromosome segregation protein SmcB) (Sb1.8)	Q9CU62	Smc1a	4.52	1.58	1.88	2.74	1.79	0.37	159950000	6963600	53599000	180370000	49048000	26935450	34601000	10013000	26802000	0.125545	0.166122	2
Zinc finger MYM-type protein 2 (Zinc finger protein 198)	Q9CU65	Zmym2	100	2.11	2.57	3.34	100	0.54	34961000	0	8102250	33436000	5615500	3303400	22434000	0	15441825	0.0177314	0.0931641	2
Transketolase (TK) (EC 2.2.1.1) (P68)	P40142	Tkt	100	2.49	2.02	1.7	0	0	8123500	0	1446675	54561000	13413000	16811000	0	0	0	0.314064	0.326329	2
U4/U6 small nuclear ribonucleoprotein Prp4 (U4/U6 snRNP 60 kDa protein) (WD splicing factor Prp4)	Q9DAW6	Prpf4	4.85	1.61	3.91	2.99	100	1.45	51552000	1791800	16940825	37228000	2480800	4699000	7497200	0	2744975	0.131948	0.131982	3
RNA-binding protein 14 (RNA-binding motif protein 14)	Q8C2Q3	Rbm14	4.47	1.45	1.95	2.28	3.81	2.79	1581500000	71262000	577122500	1266000000	327840000	260977500	1096500000	77982000	158850000	0.0266405	0.00127664	3
Telomere-associated protein RIF1 (Rap1-interacting factor 1 homolog) (mRif1)	Q6PR54	Rif1	100	2.76	2.57	3.7	100	2.13	57555000	0	8490500	41452000	6965700	3187600	17299000	0	3942400	0.0938158	0.0887862	3
SNW domain-containing protein 1 (Nuclear protein SkiP) (Ski-interacting protein)	Q9CSN1	Snw1	5.41	1.33	1.98	2.66	5.14	2.63	253220000	5947000	100863250	143230000	36316000	22694725	61899000	1760300	10026775	0.140023	0.0743956	3
Zinc finger homeobox protein 3 (AT motif-binding factor 1) (AT-binding transcription factor 1) (Alpha-fetoprotein enhancer-binding protein) (Zinc finger homeodomain protein 3) (ZFH-3)	Q61329	Zfhx3	100	2.55	1.27	2	0	-100	1737700	0	295950	2410600	1002300	603455	0	0	47918725	0.195599	0.462907	2
RNA binding motif protein, X-linked-like-1 (Heterogeneous nuclear ribonucleoprotein G-like 1) (RNA binding motif protein, X chromosome retrogene)	Q91VM5	Rbmxl1	3.16	1.01	2.27	2	3.17	2.13	1163500000	130470000	579087500	748340000	155690000	187309750	662540000	73373000	151327750	0.0347623	0.00433878	3
Zinc finger protein 462 (Zinc finger PBX1-interacting protein) (ZFPIP)	B1AWL2	Znf462	100	2.09	1.93	1.49	3.44	1.7	20609000	0	4852025	29659000	7782400	10531700	37277000	3423400	11512475	0.0292696	0.0206436	3
Zinc finger protein 503 (Zinc finger protein Nolz-1)	Q7TMA2	Znf503	100	2	100	2.55	0	0	3735800	0	935775	3191800	0	543200	0	0	0	0.187525	0.185083	2
Tuftelin-interacting protein 11 (Septin and tuftelin-interacting protein 1) (STIP-1) (Tuftelin-interacting protein 39)	Q9ERA6	Tfip11	100	2.37	2.19	2.55	100	100	21881000	0	4238525	59107000	12910000	10087500	5979100	0	0	0.1574	0.191843	3
Zinc finger transcription factor Trps1	Q925H1	Trps1	100	100	100	100	0	0	2035800	0	0	1737100	0	0	0	0	0	0.187579	0.187579	2
Serum response factor-binding protein 1 (SRF-dependent transcription regulation-associated protein) (p49/STRAP)	Q9CZ91	Srfbp1	1.07	2.72	1.1	3.1	0.75	1.24	13524000	6456500	2049155	8093200	3766000	941300	9429400	5597000	4005400	0.00469905	0.050343	2
Zinc finger RNA-binding protein	O88532	Zfr	5.84	1.67	1.08	1.74	2.38	1.35	652730000	11434000	205587500	284420000	134960000	85073750	283760000	54349000	111691750	0.17166	0.0988043	3
Protein Wiz (Widely-interspaced zinc finger-containing protein)	O88286	Wiz	100	1.65	1.79	2.82	0.87	-2.77	22287000	0	7103800	16813000	4875800	2380742	2750100	1504900	18695825	0.205955	0.686494	2
Zinc finger protein 148 (Beta enolase repressor factor 1) (G-rich box-binding protein) (Transcription factor BFCOL1) (Transcription factor ZBP-89) (Zinc finger DNA-binding protein 89)	Q61624	Znf148	100	2.69	3.9	3.45	100	0.7	47002000	0	7291000	30960000	2072000	2837700	4601200	0	2840500	0.164663	0.178095	2
MHC class II regulatory factor RFX1 (Regulatory factor X 1) (Transcription factor RFX1)	P48377	Rfx1	100	5.1	100	100	100	1.71	31119000	0	908725	21033000	0	0	15893000	0	4856500	0.0388929	0.0657801	3
E3 ubiquitin-protein ligase RING2 (EC 2.3.2.27) (RING finger protein 1B) (RING1b) (RING finger protein 2) (RING-type E3 ubiquitin transferase RING2)	Q9CQJ4	Rnf2	100	100	100	100	0	-100	6343000	0	0	4163800	0	0	0	0	3186450	0.203876	0.485725	2
Targeting protein for Xklp2	A2APB8	Tpx2	4.79	1.19	1.07	1.8	3.04	0.97	449210000	16204000	197522500	213430000	101640000	61262000	521680000	63265000	267146500	0.105841	0.0292594	2
RNA binding protein fox-1 homolog 2 (Fox-1 homolog B) (Fox-1 homolog Fxh) (Hexaribonucleotide-binding protein 2) (RNA-binding motif protein 9) (RNA-binding protein 9)	Q8BP71	Rbfox2	100	1.02	3.09	2.1	100	1.36	36655000	0	18090000	45348000	5313100	10597450	13719000	0	5349100	0.0645202	0.103098	3
Paired amphipathic helix protein Sin3a (Histone deacetylase complex subunit Sin3a) (Transcriptional corepressor Sin3a)	Q60520	Sin3a	100	3.38	2.38	2.43	100	1.99	28858000	0	2764750	28577000	5500100	5296200	30526000	0	7675950	0.010514	0.00266893	3
Transducin-like enhancer protein 1 (Groucho-related protein 1) (Grg-1)	Q62440	Tle1	100	100	100	100	0	-100	1982600	0	0	2505400	0	0	0	0	207992	0.187198	0.226435	2
Transcription intermediary factor 1-alpha (TIF1-alpha) (EC 2.3.2.27) (E3 ubiquitin-protein ligase Trim24) (RING-type E3 ubiquitin transferase TIF1-alpha) (Tripartite motif-containing protein 24)	Q64127	Trim24	3.55	1.77	1.61	2.14	0.87	0.67	16858000	1442900	4926075	19884000	6517400	4504867	12419000	6780800	7798600	0.075745	0.0717496	2
DNA-directed RNA polymerase II subunit RPB3 (RNA polymerase II subunit 3) (RNA polymerase II subunit B3) (DNA-directed RNA polymerase II 33 kDa polypeptide) (RPB33) (DNA-directed RNA polymerase II subunit C) (RPB31)	P97760	Polr2c	100	1.31	2.63	2.89	0	0	28268000	0	11431775	25393000	4105400	3437450	0	0	0	0.195619	0.186309	2
SWI/SNF-related matrix-associated actin-dependent regulator of chromatin subfamily E member 1 (BRG1-associated factor 57) (BAF57)	O54941	Smarce1	100	1.27	3.31	3.66	100	5.14	49195000	0	20333925	26450000	2660800	2088925	18978000	0	539925	0.0872621	0.0210686	3
Tonsoku-like protein (Inhibitor of kappa B-related protein) (I-kappa-B-related protein) (IkappaBR) (NF-kappa-B inhibitor-like protein 2) (Nuclear factor of kappa light polypeptide gene enhancer in B-cells inhibitor-like 2)	Q6NZL6	Tonsl	100	100	100	1.77	0	0	4312000	0	0	5961400	0	1750525	0	0	0	0.191363	0.183885	2
Transducin-like enhancer protein 3 (ESG) (Grg-3)	Q08122	Tle3	100	1.87	100	100	0	0	4677000	0	1278275	2505400	0	0	0	0	0	0.222701	0.197536	2
Histone-lysine N-methyltransferase SETD1A (EC 2.1.1.354) (SET domain-containing protein 1A)	E9PYH6	Setd1a	100	1.44	100	2.27	100	1.56	20995000	0	7723075	14415000	0	2993150	9670500	0	3286850	0.0465966	0.0410217	3
Transducin-like enhancer protein 4 (Grg-4) (Groucho-related protein 4)	Q62441	Tle4	100	100	100	100	0	0	1982600	0	0	2505400	0	0	0	0	0	0.187198	0.187198	2
Splicing factor 45 (45 kDa-splicing factor) (RNA-binding motif protein 17)	Q8JZX4	Rbm17	2.55	1.65	1.71	1.75	100	2.02	74029000	12673000	23541250	87802000	26855000	26022225	17748000	0	4372750	0.075235	0.100187	3
Zinc finger E-box-binding homeobox 2 (Smad-interacting protein 1) (Zinc finger homeobox protein 1b)	Q9R0G7	Zeb2	100	4	2.84	100	100	4.79	34015000	0	2130875	29024000	4056100	0	23469000	0	849325	0.0167941	0.00984542	3
YLP motif-containing protein 1 (Nuclear protein ZAP3)	Q9R0I7	Ylpm1	100	2.03	2.94	3.99	3.17	0.75	137850000	0	33826575	46883000	6090000	2949400	63337000	7037500	37608250	0.129337	0.140825	2
Something about silencing protein 10 (Charged amino acid-rich leucine zipper 1) (Crl-1) (Disrupter of silencing SAS10) (UTP3 homolog)	Q9JI13	Utp3	1.69	1.79	2.51	2.67	-100	-100	42669000	13202000	12351250	70124000	12275000	11029025	0	6674400	5980250	0.329673	0.270145	2
Serrate RNA effector molecule homolog (Arsenite-resistance protein 2)	Q99MR6	Srrt	4.76	1.06	1.23	2.88	4.05	1.47	219990000	8136900	105682250	207790000	88715000	28192035	52851000	3184100	19022050	0.123398	0.112882	3
WW domain-containing adapter protein with coiled-coil	Q924H7	Wac	3.76	1.18	1.39	1.19	0	0	27887000	2057400	12274025	14266000	5439200	6248700	0	0	0	0.275932	0.233153	2
SWI/SNF complex subunit SMARCC1 (BRG1-associated factor 155) (SWI/SNF complex 155 kDa subunit) (SWI/SNF-related matrix-associated actin-dependent regulator of chromatin subfamily C member 1) (SWI3-related protein) (BAF155)	P97496	Smarcc1	2.74	1.21	1.04	1.9	1.67	0.55	56576000	8443500	24469300	53869000	26142000	14391250	36143000	11383000	24754825	0.0481689	0.0750352	2
SAFB-like transcription modulator (Modulator of estrogen-induced transcription) (SAF-like transcription modulator)	Q8CH25	Sltm	2.4	1.21	1.02	1.23	0.59	0.74	150530000	28563000	65213750	45276000	22296000	19332550	27379000	18176000	16390250	0.297056	0.22643	2
Small ubiquitin-related modifier 3 (SUMO-3) (SMT3 homolog 1) (Ubiquitin-like protein SMT3A) (Smt3A)	Q9Z172	Sumo3	100	1.38	1.33	1.76	1.14	0.84	26792000	0	10280375	26872000	10695000	7924575	19504000	8876200	10891500	0.0864586	0.0388734	2
RNA binding protein fox-1 homolog 1 (Ataxin-2-binding protein 1) (Fox-1 homolog A)	Q9JJ43	Rbfox1	100	1.02	3.09	2.1	100	1.36	36655000	0	18090000	45348000	5313100	10597450	13719000	0	5349100	0.0645202	0.103098	3
Mediator of RNA polymerase II transcription subunit 12-like protein (Mediator complex subunit 12-like protein)	Q8BQM9	Med12l	100	3.68	3.76	100	100	2.62	22668000	0	1769750	41142000	3026700	0	4179100	0	681470	0.151778	0.176046	3
Nuclear valosin-containing protein-like (NVLp) (Nuclear VCP-like protein)	Q9DBY8	Nvl	100	2.97	1.2	3.87	0	0	13961000	0	1777475	30304000	13221000	2071275	0	0	0	0.18377	0.23522	2
Pre-mRNA-processing factor 6 (PRP6 homolog) (U5 snRNP-associated 102 kDa protein) (U5-102 kDa protein)	Q91YR7	Prpf6	4.49	1.5	1.69	2.05	1.64	0.69	290250000	12922000	102762000	260430000	80694000	62790150	108230000	34672000	66931450	0.104366	0.104417	2
Nucleolus and neural progenitor protein (Neural progenitor protein)	Q8R2U2	Nepro	100	1.55	1.05	1.17	100	0.99	17538000	0	5997425	13979000	6755600	6225100	11605000	0	5832550	0.0713964	0.0444972	2
Nitric oxide synthase-interacting protein (E3 ubiquitin-protein ligase NOSIP) (EC 2.3.2.27) (RING-type E3 ubiquitin transferase NOSIP)	Q9D6T0	Nosip	100	3.53	1.57	3.97	0	0	9353900	0	811900	10443000	3522600	666375	0	0	0	0.199971	0.184238	2
Transcription elongation factor A protein 2 (Protein S-II-T1) (Testis-specific S-II) (Transcription elongation factor S-II protein 2) (Transcription elongation factor TFIIS.l)	Q9QVN7	Tcea2	100	2.69	1.76	2.24	0	0	19072000	0	2955725	25799000	7626300	5464400	0	0	0	0.185723	0.186672	2
Nucleolysin TIA-1 (RNA-binding protein TIA-1) (T-cell-restricted intracellular antigen-1) (TIA-1)	P52912	Tia1	100	3.69	1.9	1.84	0	0	4224000	0	327750	3620300	972270	1013500	0	0	0	0.212254	0.202556	2
Protein Red (Cytokine IK) (IK factor) (Protein RER)	Q9Z1M8	Ik	4.79	1.71	1.93	2.75	4.22	2.72	222960000	8044600	68177500	189240000	49641000	28146250	137570000	7361100	20924250	0.0297928	0.00902167	3
Transmembrane protein 45A (19.5) (Dermal papilla-derived protein 7 homolog)	Q60774	Tmem45a	100	1.48	100	2.35	0	0	33295000	0	11976000	20391000	0	4012250	0	0	0	0.209833	0.195591	2
Transcription elongation factor A protein 1 (Transcription elongation factor S-II protein 1) (Transcription elongation factor TFIIS.o)	P10711	Tcea1	100	2.69	1.76	2.24	0	-100	19072000	0	2955725	25799000	7626300	5464400	0	0	562675	0.185723	0.199279	2
Splicing factor, suppressor of white-apricot homolog (Splicing factor, arginine/serine-rich 8) (Suppressor of white apricot protein homolog)	Q3USH5	Sfswap	1.14	1.11	100	3.33	0.63	0.54	45010000	20394000	20845525	5668600	0	563250	3172500	2056700	2189100	0.216268	0.303829	2
SWI/SNF complex subunit SMARCC2 (BRG1-associated factor 170) (BAF170) (SWI/SNF complex 170 kDa subunit) (SWI/SNF-related matrix-associated actin-dependent regulator of chromatin subfamily C member 2)	Q6PDG5	Smarcc2	5.73	1.12	1.19	1.66	0	0	118550000	2238300	54534250	73803000	32255000	23364675	0	0	0	0.277424	0.195345	2
Sphingosine-1-phosphate phosphatase 1 (SPP) (SPPase1) (mSPP1) (EC 3.1.3.-) (Sphingosine-1-phosphatase 1)	Q9JI99	Sgpp1	100	1.1	1.45	1.22	0	-100	7510300	0	3511500	26638000	9755600	11435250	0	0	5807925	0.224852	0.528201	2
U4/U6.U5 tri-snRNP-associated protein 1 (Hypoxia-associated factor) (Squamous cell carcinoma antigen recognized by T-cells 1) (SART-1) (mSART-1)	Q9Z315	Sart1	2.95	1.31	1.94	2.34	3.17	1.61	273990000	35544000	110700500	172550000	45086000	34182525	80604000	8940400	26439500	0.0914207	0.0745306	3
SWI/SNF-related matrix-associated actin-dependent regulator of chromatin subfamily B member 1 (BRG1-associated factor 47) (BAF47) (Integrase interactor 1 protein) (SNF5 homolog) (mSNF5)	Q9Z0H3	Smarcb1	1.75	1.42	1.73	2.97	100	0.81	23256000	6898500	8711750	39155000	11814000	4982425	11555000	0	6591500	0.061919	0.159696	2
Transducin-like enhancer protein 2	Q9WVB2	Tle2	100	100	100	100	0	0	1982600	0	0	2505400	0	0	0	0	0	0.187198	0.187198	2
U2 small nuclear ribonucleoprotein B'' (U2 snRNP B'')	Q9CQI7	Snrpb2	100	1.42	1.2	1.07	0	-100	15704000	0	5876000	4450200	1942500	2119675	0	0	4438000	0.349469	0.582276	2
BUB3-interacting and GLEBS motif-containing protein ZNF207 (BuGZ) (49 kDa zinc finger protein) (Zinc finger protein 207)	Q9JMD0	Znf207	3.65	1.66	1.53	2.35	3.1	4.57	70776000	5636000	22368500	45243000	15660000	8867650	46085000	5377900	1946350	0.0544708	0.010592	3
Ubiquitin carboxyl-terminal hydrolase 3 (EC 3.4.19.12) (Deubiquitinating enzyme 3) (Ubiquitin thioesterase 3) (Ubiquitin-specific-processing protease 3)	Q91W36	Usp3	100	2.34	1.8	3.45	0	-100	5186900	0	1023400	11967000	3430400	1096925	0	0	1914325	0.199029	0.351893	2
DNA repair protein XRCC1 (X-ray repair cross-complementing protein 1)	Q60596	Xrcc1	100	1.01	1.46	1.58	100	0.4	4994400	0	2486325	3233100	1174000	1082375	2345800	0	1773575	0.0898077	0.102373	2
E3 ubiquitin-protein ligase UHRF1 (EC 2.3.2.27) (Nuclear protein 95) (Nuclear zinc finger protein Np95) (RING-type E3 ubiquitin transferase UHRF1) (Ubiquitin-like PHD and RING finger domain-containing protein 1) (mUhrf1) (Ubiquitin-like-containing PHD and RING finger domains protein 1)	Q8VDF2	Uhrf1	3.33	1.14	1.92	1.32	2.99	1.24	155220000	15487000	70554750	53176000	14028000	21341250	64408000	8128500	27287150	0.126644	0.107852	3
U6 snRNA-associated Sm-like protein LSm3	P62311	Lsm3	100	1.01	100	2.61	0	0	10676000	0	5304825	6331300	0	1040075	0	0	0	0.212775	0.185455	2
RNA-binding protein 27 (Peri-implantation stem cell protein 1) (RNA-binding motif protein 27)	Q5SFM8	Rbm27	4.72	1.6	1.66	2.52	2.6	0.6	255010000	9692200	84342500	142780000	45176000	24827200	56482000	9341400	37285250	0.169686	0.152163	2
Splicing factor 3B subunit 4	Q8QZY9	Sf3b4	3.55	1.42	1.77	1.88	100	1.25	45803000	3909900	17139250	32377000	9513000	8766800	13757000	0	5781025	0.0861827	0.0886195	3
Histone deacetylase complex subunit SAP130 (130 kDa Sin3-associated polypeptide) (Sin3-associated polypeptide p130)	Q8BIH0	Sap130	100	2.04	100	2.54	0	-100	7253500	0	1764800	7726900	0	1332975	0	0	1024250	0.183547	0.25865	2
Pre-mRNA-splicing factor SPF27 (Breast carcinoma-amplified sequence 2 homolog) (DNA amplified in mammary carcinoma 1 protein)	Q9D287	Bcas2	100	3.53	100	100	0	-100	22270000	0	1923050	11052000	0	0	0	0	2943750	0.23064	0.299306	2
Protein quaking (MqkI) (qkI)	Q9QYS9	Qki	1.57	1.21	2.47	1.63	100	100	13612000	4590500	5872625	16790000	3040900	5427825	7432900	0	0	0.0459195	0.0141692	3
Splicing factor 3B subunit 1 (Pre-mRNA-splicing factor SF3b 155 kDa subunit) (SF3b155) (Spliceosome-associated protein 155) (SAP 155)	Q99NB9	Sf3b1	5.28	1.28	2.34	2.29	2.55	2.16	1104500000	28356000	454760000	955370000	189110000	195440750	425250000	72370000	95190750	0.0773933	0.0441335	3
Transcription factor Sp1 (Specificity protein 1)	O89090	Sp1	100	1.43	1.48	2.55	100	2.67	46445000	0	17213500	48583000	17414000	8286550	23509000	0	3683875	0.0441817	0.0321254	3
RNA binding protein fox-1 homolog 3 (Fox-1 homolog C) (Hexaribonucleotide-binding protein 3) (Fox-3) (Neuronal nuclei antigen) (NeuN antigen)	Q8BIF2	Rbfox3	100	1.02	3.09	2.1	100	1.36	36655000	0	18090000	45348000	5313100	10597450	13719000	0	5349100	0.0645202	0.103098	3
DNA-binding protein RFX2 (Regulatory factor X 2)	P48379	Rfx2	100	5.1	100	100	0	0	31119000	0	908725	21033000	0	0	0	0	0	0.201545	0.199493	2
Palmitoyltransferase ZDHHC6 (EC 2.3.1.225) (Stearoyltransferase ZDHHC6) (EC 2.3.1.-) (Zinc finger DHHC domain-containing protein 6) (DHHC-6)	Q9CPV7	Zdhhc6	100	100	100	1.89	0	-100	6739800	0	0	14024000	0	3774000	0	0	4918400	0.2251	0.47041	2
Zinc finger protein 292 (Zinc finger protein 15) (Zfp-15)	Q9Z2U2	Zfp292	100	100	1.09	100	0	0	6063700	0	0	2207300	1036000	0	0	0	0	0.337085	0.264692	2
RNA-binding protein EWS	Q61545	Ewsr1	6.5	1.52	1.6	2.14	3.84	2.45	382130000	4209800	133126750	278070000	91824000	63150750	155720000	10852000	28491250	0.0907926	0.0360438	3
Protein ELYS (Embryonic large molecule derived from yolk sac) (Protein MEL-28) (Putative AT-hook-containing transcription factor 1)	Q8CJF7	Ahctf1	2.94	1.52	1.26	1.5	3.84	2.07	127630000	16660000	44564500	93761000	39265000	33222750	198550000	13867000	47181925	0.106111	0.0698893	3
Actin-like protein 6A (53 kDa BRG1-associated factor A) (Actin-related protein Baf53a) (BRG1-associated factor 53A) (BAF53A)	Q9Z2N8	Actl6a	100	1.34	2.82	2.97	0.11	-0.08	8616300	0	3406075	27286000	3852100	3474100	11004000	10163000	11597450	0.272676	0.311789	2
DNA mismatch repair protein Msh2 (MutS protein homolog 2)	P43247	Msh2	2.99	1.42	1.31	2.01	100	2.17	43223000	5422200	16161750	61568000	24831000	15263725	7323000	0	1623000	0.10563	0.145115	3
Negative elongation factor B (NELF-B) (Cofactor of BRCA1)	Q8C4Y3	Nelfb	100	2.36	2.02	2.56	100	-0.08	6484100	0	1263425	5975600	1469300	1010825	1836900	0	1936125	0.0907488	0.18936	2
Mediator of RNA polymerase II transcription subunit 12 (Mediator complex subunit 12) (OPA-containing protein) (Thyroid hormone receptor-associated protein complex 230 kDa component) (Trap230) (Trinucleotide repeat-containing gene 11 protein)	A2AGH6	Med12	100	3.68	3.76	100	100	2.62	22668000	0	1769750	41142000	3026700	0	4179100	0	681470	0.151778	0.176046	3
Metastasis-associated protein MTA3	Q924K8	Mta3	100	100	1.01	1.09	-100	-100	18907000	0	0	14936000	7396200	6994425	0	3426800	6230975	0.397281	0.443628	2
Formin-binding protein 4 (Formin-binding protein 30)	Q6ZQ03	Fnbp4	100	1.98	100	100	0	0	9887800	0	2509750	5635100	0	0	0	0	0	0.216555	0.194943	2
Nuclear receptor corepressor 2 (N-CoR2) (Silencing mediator of retinoic acid and thyroid hormone receptor) (SMRT) (SMRTe) (T3 receptor-associating factor) (TRAC) (Thyroid-, retinoic-acid-receptor-associated corepressor)	Q9WU42	Ncor2	1.29	2.49	2.33	2.91	1.97	-0.11	32512000	13265000	5806525	39668000	7896600	5278000	7608600	1942100	8189350	0.163843	0.192692	2
General transcription factor II-I (GTFII-I) (TFII-I) (Bruton tyrosine kinase-associated protein 135) (BAP-135) (BTK-associated protein 135)	Q9ESZ8	Gtf2i	100	1.52	1.48	2.94	100	0.63	43108000	0	15018475	56315000	20237000	7349025	9030500	0	5832250	0.107915	0.171274	2
NGFI-A-binding protein 2 (EGR-1-binding protein 2)	Q61127	Nab2	100	2.33	100	1.98	0	0	3281900	0	653950	3047400	0	770000	0	0	0	0.184886	0.187662	2
Nucleolar protein 14 (Nucleolar complex protein 14)	Q8R3N1	Nop14	1.77	1.61	3.73	1.11	2.43	5.01	72057000	21068000	23551450	50578000	3824000	23496750	18901000	3498000	586800	0.0694086	0.0825708	3
Protein MMS22-like (Methyl methanesulfonate-sensitivity protein 22-like)	B1AUR6	Mms22l	100	1.49	100	2.98	0	0	6573100	0	2339800	11163000	0	1417625	0	0	0	0.20584	0.230876	2
Heterogeneous nuclear ribonucleoprotein U-like protein 1	Q8VDM6	Hnrnpul1	6.24	1.39	2.62	2.09	100	1.77	172100000	2273800	65588500	167830000	27215000	39307725	20944000	0	6123675	0.137415	0.136335	3
Chromosome-associated kinesin KIF4 (Chromokinesin)	P33174	Kif4	4.93	1.51	1.15	1.97	2.46	1.54	194250000	6373000	68087250	116950000	52681000	29899600	110030000	20016000	37902600	0.108277	0.0341445	3
Methionine aminopeptidase 1 (MAP 1) (MetAP 1) (EC 3.4.11.18) (Peptidase M 1)	Q8BP48	Metap1	100	100	100	100	0	0	9715900	0	0	11965000	0	0	0	0	0	0.186278	0.186278	2
DNA repair protein RAD50 (mRad50) (EC 3.6.-.-)	P70388	Rad50	100	1.55	100	2.56	-100	-100	28701000	0	9799075	38149000	0	6453775	0	4189900	6224017	0.25392	0.307509	2
PHD finger protein 6	Q9D4J7	Phf6	3.32	2.48	100	100	1.57	-0.16	7514400	749860	1350475	1617600	0	0	7119000	2391900	7981375	0.099427	0.36582	2
Protein polybromo-1 (BRG1-associated factor 180) (BAF180)	Q8BSQ9	Pbrm1	100	1.54	2.21	2.28	100	3.25	118590000	0	40916250	98073000	21168000	20262925	24529000	0	2583250	0.119578	0.0873763	3
PAX3- and PAX7-binding protein 1 (PAX3/7BP) (GC-rich sequence DNA-binding factor 1)	P58501	Paxbp1	100	2.93	100	2.3	-0.71	100	32613000	0	4269700	18316000	0	3722975	5264200	8585100	0	0.297377	0.144484	2
Zinc finger protein ubi-d4 (Apoptosis response zinc finger protein) (BRG1-associated factor 45D) (BAF45D) (D4, zinc and double PHD fingers family 2) (Protein requiem)	Q61103	Dpf2	3.78	1.58	1.88	3.82	2.81	1.33	66946000	4888600	22383000	93619000	25356000	6643675	47147000	6715400	18770000	0.0177463	0.0816197	3
Histone-lysine N-methyltransferase SETD2 (EC 2.1.1.359) (Lysine N-methyltransferase 3A) (Protein-lysine N-methyltransferase SETD2) (EC 2.1.1.-) (SET domain-containing protein 2)	E9Q5F9	Setd2	100	3.83	2.02	2.44	3.17	1.55	33082000	0	2321475	43911000	10819000	8086875	31911000	3538100	10889525	0.00260144	0.0183167	3
Splicing factor 3A subunit 1 (SF3a120)	Q8K4Z5	Sf3a1	5.05	1.19	2.32	2.37	3.48	1.62	427070000	12865000	186805000	333440000	66595000	64306750	139540000	12481000	45519700	0.0864751	0.0645238	3
Structural maintenance of chromosomes protein 2 (SMC protein 2) (SMC-2) (Chromosome-associated protein E) (FGF-inducible protein 16) (XCAP-E homolog)	Q8CG48	Smc2	2.79	2.46	1.41	1.9	100	-0.13	69146000	9985700	12563775	41391000	15536000	11058675	8909600	0	9778375	0.164225	0.230018	2
RNA-binding protein 26 (Protein expressed in male leptotene and zygotene spermatocytes 393) (MLZ-393) (RNA-binding motif protein 26)	Q6NZN0	Rbm26	4.14	1.19	1.71	2.83	-0.82	0.38	110570000	6262200	48343000	58442000	17825000	8224350	25142000	44385000	19370900	0.420219	0.15264	2
RNA-binding protein 4 (Lark homolog) (mLark) (RNA-binding motif protein 4) (RNA-binding motif protein 4a)	Q8C7Q4	Rbm4	100	100	2.83	100	100	100	4706800	0	0	12098000	1696300	0	5401500	0	0	0.0526612	0.0809061	3
Nuclear receptor coactivator 5 (NCoA-5) (Coactivator independent of AF-2) (CIA)	Q91W39	Ncoa5	2.84	1.64	1.89	1.49	3.46	2.92	158110000	22147000	50688250	59047000	15985000	21080000	63673000	5769600	8385500	0.104272	0.0953169	3
RNA-binding protein 15 (One-twenty two protein 1) (RNA-binding motif protein 15)	Q0VBL3	Rbm15	3.09	1.09	2.53	2.49	1.78	1.99	149700000	17534000	70290000	61276000	10606000	10933975	30265000	8794800	7612875	0.175156	0.103437	3
Myelin expression factor 2 (MEF-2) (MyEF-2)	Q8C854	Myef2	4.91	1.67	100	100	100	0.84	139660000	4631500	43951750	7172000	0	0	18592000	0	10357425	0.319417	0.337835	2
Nuclear pore complex protein Nup88 (88 kDa nucleoporin) (Nucleoporin Nup88)	Q8CEC0	Nup88	100	2.84	2.78	1.14	100	0.85	47476000	0	6652450	44954000	6552600	20400250	13661000	0	7579150	0.082807	0.143792	2
RNA-binding protein 25 (RNA-binding motif protein 25)	B2RY56	Rbm25	2.73	1.37	2.18	1.79	0.96	0.13	233530000	35083000	90567250	150060000	33164000	43514750	103690000	53400000	94497250	0.110433	0.164002	2
Muscleblind-like protein 1 (Triplet-expansion RNA-binding protein)	Q9JKP5	Mbnl1	100	2.09	1.01	3.59	-100	-100	7699600	0	1805300	54242000	27019000	4500950	0	10505000	13303225	0.609918	0.527173	2
Pre-mRNA-processing factor 39 (PRP39 homolog)	Q8K2Z2	Prpf39	100	100	100	100	0	0	3840600	0	0	2412100	0	0	0	0	0	0.207609	0.207609	2
Pre-mRNA-splicing factor RBM22 (RNA-binding motif protein 22)	Q8BHS3	Rbm22	4.72	1.82	1.96	1.38	3.81	1.26	106230000	4024600	30037250	69469000	17809000	26651700	41508000	2950200	17279500	0.0854725	0.0951835	3
Replication protein A 32 kDa subunit (RP-A p32) (Replication factor A protein 2) (RF-A protein 2) (Replication protein A 34 kDa subunit) (RP-A p34)	Q62193	Rpa2	100	1.9	100	100	0	0	24512000	0	6575225	16314000	0	0	0	0	0	0.202762	0.186397	2
Poly(A)-specific ribonuclease PARN (EC 3.1.13.4) (Polyadenylate-specific ribonuclease)	Q8VDG3	Parn	100	100	2.15	1.81	100	1.05	9418500	0	0	20519000	4608600	5847325	15215000	0	7371025	0.0191784	0.0298147	3
Transcriptional repressor p66-beta (GATA zinc finger domain-containing protein 2B) (p66/p68)	Q8VHR5	Gatad2b	5.06	1.41	2.34	2.39	3.15	1.46	164400000	4913000	61987000	127060000	25024000	24215825	89276000	10089000	32529500	0.045219	0.0299355	3
26S proteasome regulatory subunit 7 (26S proteasome AAA-ATPase subunit RPT1) (Proteasome 26S subunit ATPase 2) (Protein MSS1)	P46471	Psmc2	100	1.74	1.55	2.01	0	-100	91824000	0	27417500	46933000	16053000	11690875	0	0	2137850	0.281065	0.240242	2
Pogo transposable element with ZNF domain	Q8BZH4	Pogz	100	2.21	2.85	2.58	100	0.19	26601000	0	5737480	31882000	4430400	5334470	7601600	0	6648325	0.0844026	0.168096	2
DNA-directed RNA polymerase II subunit RPB1 (RNA polymerase II subunit B1) (EC 2.7.7.6) (DNA-directed RNA polymerase II subunit A) (DNA-directed RNA polymerase III largest subunit)	P08775	Polr2a	5.73	1.65	1.42	2.19	1.98	1.25	382900000	7195200	121813500	275150000	102540000	60140000	139380000	35272000	58399750	0.131419	0.0785025	3
Small ubiquitin-related modifier 2 (SUMO-2) (SMT3 homolog 2) (Ubiquitin-like protein SMT3B) (Smt3B)	P61957	Sumo2	100	1.38	1.33	1.76	1.14	0.84	26792000	0	10280375	26872000	10695000	7924575	19504000	8876200	10891500	0.0864586	0.0388734	2
Squamous cell carcinoma antigen recognized by T-cells 3 (SART-3) (mSART-3) (Tumor-rejection antigen SART3)	Q9JLI8	Sart3	3.55	1.41	1.31	3.13	100	0.28	49238000	4214500	18588500	33887000	13642000	3879450	6298500	0	5200675	0.174754	0.169031	2
Pre-mRNA-splicing factor SLU7	Q8BHJ9	Slu7	100	2.25	2.8	2.9	0	0	13525000	0	2842675	38068000	5451800	5082675	0	0	0	0.238406	0.265852	2
Transcription elongation factor SPT6	Q62383	Supt6h	4.95	3.46	2.65	2.58	-100	-100	61104000	1975600	5533875	16746000	2660600	2796807	0	2312100	424350	0.335989	0.3084	2
26S proteasome regulatory subunit 6B (26S proteasome AAA-ATPase subunit RPT3) (CIP21) (MB67-interacting protein) (MIP224) (Proteasome 26S subunit ATPase 4) (Tat-binding protein 7) (TBP-7)	P54775	Psmc4	100	1.04	1.25	1.57	0	0	3883900	0	1883800	2944800	1239200	993625	0	0	0	0.255115	0.185519	2
Condensin-2 complex subunit D3 (Non-SMC condensin II complex subunit D3)	Q6ZQK0	Ncapd3	100	100	100	100	0	0	36991000	0	0	5325500	0	0	0	0	0	0.349158	0.349158	2
Atrophin-1 (Dentatorubral-pallidoluysian atrophy protein homolog)	O35126	Atn1	100	1.73	100	100	0	-100	6029500	0	1814262	5373300	0	0	0	0	2775425	0.186021	0.459187	2
Aminoacyl tRNA synthase complex-interacting multifunctional protein 2 (Multisynthase complex auxiliary component p38) (Protein JTV-1)	Q8R010	Aimp2	100	100	100	1.76	0	-100	6823200	0	0	5083000	0	1504875	0	0	3960000	0.194644	0.567997	2
Chromodomain-helicase-DNA-binding protein 1 (CHD-1) (EC 3.6.4.12) (ATP-dependent helicase CHD1)	P40201	Chd1	3.51	1.19	2.19	2.31	1.6	1.15	42931000	3760300	18828500	42981000	9396200	8679300	27292000	9012800	12259125	0.0425512	0.0408497	3
Heterogeneous nuclear ribonucleoprotein H (hnRNP H) [Cleaved into: Heterogeneous nuclear ribonucleoprotein H, N-terminally processed]	O35737	Hnrnph1	5.08	1.01	1.53	1.68	2.02	1.03	1931500000	56978000	959802500	1375100000	475510000	429634000	846590000	209110000	414120000	0.106653	0.0497209	3
Heterogeneous nuclear ribonucleoprotein H2 (hnRNP H2) (Heterogeneous nuclear ribonucleoprotein H') (hnRNP H') [Cleaved into: Heterogeneous nuclear ribonucleoprotein H2, N-terminally processed]	P70333	Hnrnph2	100	1.31	1.78	1.79	1.93	0.4	164510000	0	66541250	138120000	40108000	39829750	24937000	6524100	18907750	0.167837	0.158855	2
Transcription factor 4 (TCF-4) (Class A helix-loop-helix transcription factor ME2) (Immunoglobulin transcription factor 2) (ITF-2) (MITF-2) (SL3-3 enhancer factor 2) (SEF-2)	Q60722	Tcf4	100	3.14	100	100	0	0	3218500	0	364900	1736300	0	0	0	0	0	0.221982	0.21144	2
Integrator complex subunit 9 (Int9)	Q8K114	Ints9	100	1.08	3.06	2.1	0	-100	4481000	0	2120150	85929000	10323000	20034325	0	0	2508500	0.387501	0.422617	2
Hepatocyte growth factor-regulated tyrosine kinase substrate	Q99LI8	Hgs	100	100	100	1.14	100	1.2	7217900	0	0	11135000	0	5042000	9008700	0	3922500	0.0121636	0.00965003	3
Homeobox protein cut-like 2 (Homeobox protein Cux-2)	P70298	Cux2	100	2.04	2.34	3.13	100	0.82	30070000	0	7315550	16586000	3276600	1896350	10267000	0	5795675	0.10805	0.122887	2
Histone lysine acetyltransferase CREBBP (EC 2.3.1.48) (Protein-lysine acetyltransferase CREBBP) (EC 2.3.1.-)	P45481	Crebbp	100	100	100	3.49	0	-100	5587900	0	0	20419000	0	1812850	0	0	1561825	0.286313	0.325783	2
Calcium homeostasis endoplasmic reticulum protein (SR-related CTD-associated factor 6)	Q8CGZ0	Cherp	3.85	1.5	1.26	1.79	-0.07	0.04	147730000	10265000	52148500	95154000	39814000	27526200	34992000	36712000	33975400	0.293011	0.19286	2
Cell division cycle and apoptosis regulator protein 1 (Cell cycle and apoptosis regulatory protein 1) (CARP-1)	Q8CH18	Ccar1	2.19	1.64	2.12	1.9	2.45	0.67	168450000	37024000	53895500	138010000	31748000	37062000	39865000	7274300	25103675	0.0831013	0.134707	2
tRNA-dihydrouridine(47) synthase [NAD(P)(+)]-like (EC 1.3.1.-) (tRNA-dihydrouridine synthase 3-like)	Q91XI1	Dus3l	100	1.88	1.84	2.92	100	2.12	25047000	0	6819200	29022000	8131900	3843250	10159000	0	2342825	0.0530263	0.0718705	3
Acidic leucine-rich nuclear phosphoprotein 32 family member B (Proliferation-related acidic leucine-rich protein PAL31)	Q9EST5	Anp32b	100	1.07	100	100	0	0	16236000	0	7736750	18375000	0	0	0	0	0	0.184175	0.221123	2
Mediator of RNA polymerase II transcription subunit 1 (Mediator complex subunit 1) (Peroxisome proliferator-activated receptor-binding protein) (PBP) (PPAR-binding protein) (Thyroid hormone receptor-associated protein complex 220 kDa component) (Trap220) (Thyroid receptor-interacting protein 2) (TR-interacting protein 2) (TRIP-2)	Q925J9	Med1	1.84	1.22	1.47	2.66	0	-100	3794800	1060500	1631900	10171000	3674900	1610300	0	0	1127150	0.257667	0.367672	2
Leukocyte receptor cluster member 8 homolog	Q8CBY3	Leng8	100	2.69	100	1.39	100	100	19946000	0	3083250	10834000	0	4140000	4622000	0	0	0.121241	0.137638	3
Integrator complex subunit 10 (Int10)	Q8K2A7	Ints10	100	1.99	100	1.32	100	2.49	20222000	0	5098750	12125000	0	4871375	19133000	0	3410675	0.024327	0.0473855	3
RNA-binding protein FUS (Protein pigpen)	P56959	Fus	5.16	1.36	1.95	1.91	1.16	2.22	1541100000	43165000	598975000	879330000	227490000	233382500	683050000	306240000	146452500	0.14789	0.0361591	3
Histone deacetylase 3 (HD3) (EC 3.5.1.98)	O88895	Hdac3	3.11	100	100	4.8	0	0	13749000	1587300	0	12791000	0	459100	0	0	0	0.184218	0.185807	2
Protein HEXIM1 (Cardiac lineage protein 1)	Q8R409	Hexim1	2.58	1.04	2.3	100	1.47	1.15	63095000	10539000	30760750	21418000	4347500	0	28208000	10207000	12680500	0.123826	0.0546932	3
Matrin-3	Q8K310	Matr3	4.03	1.12	1.51	1.96	2.31	1.31	1872400000	114330000	861495000	1647300000	577770000	422483750	822730000	166240000	332321250	0.0745403	0.0499505	3
DNA mismatch repair protein Msh6 (G/T mismatch-binding protein) (GTBP) (GTMBP) (MutS protein homolog 6) (MutS-alpha 160 kDa subunit) (p160)	P54276	Msh6	100	1.18	1.91	1.39	-0.81	-0.28	70808000	0	31151675	121530000	32409000	46226625	7469200	13106000	9080850	0.229122	0.220164	2
Interferon regulatory factor 2-binding protein 2 (IRF-2-binding protein 2) (IRF-2BP2)	E9Q1P8	Irf2bp2	4.71	1.42	2.8	2.5	0	0	30678000	1172900	11436200	29425000	4236000	5188575	0	0	0	0.187558	0.185481	2
Exosome complex exonuclease RRP42 (Exosome component 7) (Ribosomal RNA-processing protein 42)	Q9D0M0	Exosc7	100	1.42	100	1.63	0	0	32499000	0	12126675	15260000	0	4938150	0	0	0	0.236578	0.233277	2
Peptidyl-prolyl cis-trans isomerase FKBP5 (PPIase FKBP5) (EC 5.2.1.8) (51 kDa FK506-binding protein) (51 kDa FKBP) (FKBP-51) (FK506-binding protein 5) (FKBP-5) (Rotamase)	Q64378	Fkbp5	100	1.27	1.42	2.66	100	100	16146000	0	6707775	30352000	11340000	4816000	4012200	0	0	0.0976928	0.169333	3
Integrator complex subunit 14 (von Willebrand factor A domain-containing protein 9)	Q8R3P6	Ints14	100	1.06	1.29	2.59	0	-100	2834500	0	1358375	14399000	5885700	2383225	0	0	4943775	0.254503	0.619167	2
Probable ATP-dependent RNA helicase DDX10 (EC 3.6.4.13) (DEAD box protein 10)	Q80Y44	Ddx10	2.69	1.05	1.87	2.33	-0.27	-0.37	23441000	3620300	11320200	23391000	6393200	4664325	5809400	6997600	7494625	0.24644	0.234432	2
Probable ATP-dependent RNA helicase DDX17 (EC 3.6.4.13) (DEAD box protein 17)	Q501J6	Ddx17	4.43	1.14	1.56	2.07	3.9	1.49	739580000	34330000	335902500	633530000	214510000	150737500	410450000	27456000	146005500	0.0435397	0.0240682	3
Cell division cycle 5-like protein (Cdc5-like protein)	Q6A068	Cdc5l	5.61	1.11	1.53	3.07	2.11	3.45	249660000	5113100	115649250	213820000	74197000	25384300	137330000	31714000	12587850	0.070857	0.0118715	3
AT-hook DNA-binding motif-containing protein 1	Q6PAL7	Ahdc1	4.93	1.22	1.27	2.33	2.77	1.95	87868000	2875200	37698250	108550000	45060000	21607625	65842000	9629300	17017500	0.0212667	0.0292086	3
Probable ATP-dependent RNA helicase DDX56 (EC 3.6.4.13) (ATP-dependent 61 kDa nucleolar RNA helicase) (DEAD box protein 56)	Q9D0R4	Ddx56	1.87	1.29	100	1.19	1.12	0.28	14215000	3897200	5823475	10634000	0	4657775	12547000	5763600	10306050	0.0238284	0.0916756	2
CXXC-type zinc finger protein 1 (CpG-binding protein) (PHD finger and CXXC domain-containing protein 1)	Q9CWW7	Cxxc1	100	1.42	1.23	100	0	0	5280300	0	1967175	7185600	3055800	0	0	0	0	0.198338	0.224106	2
Homeobox protein cut-like 1 (CCAAT displacement protein) (CDP) (Homeobox protein cux-1) [Cleaved into: CDP/Cux p110]	P53564	Cux1	100	2.04	2.34	3.13	100	0.82	30070000	0	7315550	16586000	3276600	1896350	10267000	0	5795675	0.10805	0.122887	2
CTD small phosphatase-like protein 2 (CTDSP-like 2) (EC 3.1.3.-)	Q8BG15	Ctdspl2	100	2.33	100	1.11	100	4.09	15868000	0	3164875	4974300	0	2297625	34199000	0	2010100	0.166448	0.207464	3
Cell division cycle-associated protein 2	Q14B71	Cdca2	100	100	100	100	0	-100	4156300	0	0	3279900	0	0	0	0	1948150	0.191255	0.437918	2
Probable ATP-dependent RNA helicase DDX27 (EC 3.6.4.13) (DEAD box protein 27)	Q921N6	Ddx27	1.26	1.19	2.14	1.37	4.04	1.39	130170000	54247000	56885500	90524000	20565000	34943000	113100000	6860500	43064750	0.0546956	0.0114288	3
Chromosome alignment-maintaining phosphoprotein 1 (Zinc finger protein 828)	Q8K327	Champ1	100	1.48	1.65	2.01	100	2.51	6603000	0	2368175	20234000	6442200	5015650	5992900	0	1052650	0.0553584	0.137153	3
Cleavage stimulation factor subunit 2 (CF-1 64 kDa subunit) (Cleavage stimulation factor 64 kDa subunit) (CSTF 64 kDa subunit) (CstF-64)	Q8BIQ5	Cstf2	100	1.8	3.01	2.09	3.2	1.83	66496000	0	19096850	29206000	3620100	6881900	30832000	3351000	8646025	0.103873	0.076132	3
Probable ATP-dependent RNA helicase DDX5 (EC 3.6.4.13) (DEAD box RNA helicase DEAD1) (mDEAD1) (DEAD box protein 5) (RNA helicase p68)	Q61656	Ddx5	3.56	1.09	1.78	1.82	2.11	1.19	3000000000	254570000	1406942500	1907600000	555810000	539470000	1511400000	350380000	663077000	0.0762525	0.0344911	3
Far upstream element-binding protein 1 (FBP) (FUSE-binding protein 1)	Q91WJ8	Fubp1	100	1.08	2.3	1.87	100	100	43418000	0	20562250	26660000	5427800	7274150	8258700	0	0	0.148776	0.0699488	3
Actin-like protein 6B (53 kDa BRG1-associated factor B) (Actin-related protein Baf53b) (ArpN-alpha) (ArpNa) (BRG1-associated factor 53B) (BAF53B)	Q99MR0	Actl6b	100	1.34	2.82	2.97	0.11	-0.08	8616300	0	3406075	27286000	3852100	3474100	11004000	10163000	11597450	0.272676	0.311789	2
Pre-mRNA-splicing regulator WTAP (Female-lethal(2)D homolog) (WT1-associated protein) (Wilms tumor 1-associating protein)	Q9ER69	Wtap	100	3.4	100	100	100	3.09	33266000	0	3152875	7098300	0	0	18145000	0	2130800	0.127222	0.122786	3
Set1/Ash2 histone methyltransferase complex subunit ASH2 (ASH2-like protein)	Q91X20	Ash2l	100	100	100	4.01	100	100	8802200	0	0	6495800	0	402975	9767500	0	0	0.0158075	0.0202226	3
Cullin-4B (CUL-4B)	A2A432	Cul4b	3.12	1.4	1.19	1.29	1.57	0.7	8688100	998790	3286925	14277000	6260700	5823875	4239700	1423500	2607725	0.0647695	0.111204	2
AT-rich interactive domain-containing protein 1A (ARID domain-containing protein 1A) (BRG1-associated factor 250) (BAF250) (BRG1-associated factor 250a) (BAF250A) (Osa homolog 1) (SWI-like protein) (SWI/SNF complex protein p270) (SWI/SNF-related, matrix-associated, actin-dependent regulator of chromatin subfamily F member 1)	A2BH40	Arid1a	4.73	2.41	1.34	1.71	4.83	2.79	374450000	14148000	70597250	211240000	83473000	64560000	87069000	3054500	12622900	0.165905	0.12954	3
Histone deacetylase complex subunit SAP18 (18 kDa Sin3-associated polypeptide) (Sin3-associated polypeptide p18)	O55128	Sap18	100	1.58	100	1.43	0	-100	15163000	0	5074525	13720000	0	5103500	0	0	9833000	0.185562	0.675734	2
Transcriptional repressor p66 alpha (GATA zinc finger domain-containing protein 2A)	Q8CHY6	Gatad2a	100	2.14	100	2.24	100	1.23	17500000	0	3982150	16601000	0	3514950	6436200	0	2744000	0.0617009	0.0871616	3
SAP30-binding protein (Transcriptional regulator protein HCNGP)	Q02614	Sap30bp	100	2.09	100	100	0	0	5345500	0	1253175	4694600	0	0	0	0	0	0.186504	0.183976	2
Predicted gene 9040 (Predicted gene 9044)	A0A1W2P6Q8	Gm9044	5.61	1.11	1.53	3.07	2.11	3.45	249660000	5113100	115649250	213820000	74197000	25384300	137330000	31714000	12587850	0.070857	0.0118715	3
TAF15 RNA polymerase II, TATA box binding protein (TBP)-associated factor (TATA-box-binding protein-associated factor 15)	Q8BQ46	Taf15	100	2.51	1.99	2.34	100	2.8	169490000	0	29661550	111090000	28049000	21900750	14984000	0	2147325	0.193104	0.165494	3
Zinc finger protein 644 (Fragment)	Q3UMJ0	Zfp644	100	1.33	100	100	0	0	3026400	0	1199875	3986100	0	0	0	0	0	0.188934	0.224197	2
Predicted gene 9045 (Predicted gene 9049)	A0A1W2P7Z8	Gm9045	5.61	1.11	1.53	3.07	2.11	3.45	249660000	5113100	115649250	213820000	74197000	25384300	137330000	31714000	12587850	0.070857	0.0118715	3
RNA-binding motif protein 6	Q3ULB0	Rbm6	100	2.03	1.7	1.69	2.16	0.98	45844000	0	11212325	50068000	15457000	15482750	47463000	10645000	24054000	0.0135457	0.0132535	2
Kinesin-like protein	E9PX57	Kif6	4.93	1.51	1.15	1.97	0	0	194250000	6373000	68087250	116950000	52681000	29899600	0	0	0	0.281851	0.203271	2
Predicted gene 9048	A0A1W2P7H4	Gm9048	5.61	1.11	1.53	3.07	2.11	3.45	249660000	5113100	115649250	213820000	74197000	25384300	137330000	31714000	12587850	0.070857	0.0118715	3
Predicted gene 7324	A0A2I3BRL8	Gm7324	3.16	1.01	2.27	2	3.17	2.13	1163500000	130470000	579087500	748340000	155690000	187309750	662540000	73373000	151327750	0.0347623	0.00433878	3
Bromodomain PHD finger transcription factor	E9Q6A7	Bptf	100	100	3.32	1.74	-0.29	0.33	3643400	0	0	36921000	3699500	11055100	115130000	140530000	91882500	0.86534	0.128741	2
Nucleoporin 153 (Fragment)	A0A286YCY7	Nup153	5.39	1.49	1.43	1.83	0	0	230680000	5512500	81862500	153720000	56887000	43270250	0	0	0	0.253666	0.197762	2
Nuclear transcription factor, X-box-binding-like 1	E9Q8I7	Nfxl1	1.58	1.44	1.16	2.19	3.54	0.35	7315500	2444800	2687325	37509000	16763000	8227400	34386000	2959200	26918850	0.158854	0.201413	2
Predicted gene, 32717 (Predicted gene, 32802)	A0A1W2P7S8	Gm32717	5.61	1.11	1.53	3.07	2.11	3.45	249660000	5113100	115649250	213820000	74197000	25384300	137330000	31714000	12587850	0.070857	0.0118715	3
Predicted gene, 49388 (Fragment)	A0A0U1RNP2	Gm49388	100	1.44	100	2.27	100	1.56	20995000	0	7723075	14415000	0	2993150	9670500	0	3286850	0.0465966	0.0410217	3
Predicted gene 21992 (Transcriptional coactivator CoAZ)	B0LM42	Gm21992	100	100	2.83	100	100	100	4706800	0	0	12098000	1696300	0	5401500	0	0	0.0526612	0.0809061	3
Zinc finger, MYND-type-containing 8	Q3U1M7	Zmynd8	100	2.76	2.76	2.5	100	1.12	29482000	0	4351925	33441000	4942500	5892125	17811000	0	8193275	0.0199671	0.0627581	3
Zinc finger protein 207	Q8CCB2	Zfp207	3.65	1.66	1.53	2.35	3.1	4.57	70776000	5636000	22368500	45243000	15660000	8867650	46085000	5377900	1946350	0.0544708	0.010592	3
B-TFIID TATA-box-binding protein-associated factor 1	E9QAE3	Btaf1	100	100	1.47	2.31	0	0	13583000	0	0	8642400	3121400	1747125	0	0	0	0.261109	0.22793	2
Small nucleolar RNA host gene 4 (Fragment)	A0A494B9X1	Snhg4	4.03	1.12	1.51	1.96	2.31	1.31	1872400000	114330000	861495000	1647300000	577770000	422483750	822730000	166240000	332321250	0.0745403	0.0499505	3
Predicted gene, 49325	G3UZ60	Gm49325	100	1.38	1.33	1.76	1.14	0.84	26792000	0	10280375	26872000	10695000	7924575	19504000	8876200	10891500	0.0864586	0.0388734	2
Zinc finger protein 148	A0A338P6K3	Zfp148	100	2.69	3.9	3.45	100	0.7	47002000	0	7291000	30960000	2072000	2837700	4601200	0	2840500	0.164663	0.178095	2
Predicted gene 9046	A0A1W2P855	Gm9046	5.61	1.11	1.53	3.07	2.11	3.45	249660000	5113100	115649250	213820000	74197000	25384300	137330000	31714000	12587850	0.070857	0.0118715	3
Quaking, KH domain-containing RNA-binding (Fragment)	A0A3B2WCH2	Qk	1.57	1.21	2.47	1.63	100	100	13612000	4590500	5872625	16790000	3040900	5427825	7432900	0	0	0.0459195	0.0141692	3

## Sheet: H4K5ac
Table S1 Identified proximal interactome at H3K27me3, H3K9me3, H3K4me3, H4K5ac, and H4K12ac
Identified proximal interactome at H4K5ac
Note: Identified proteins from pA-APEX2 experiments, including protein names, gene names, UniProt accessions, Log2 FC compared to without H2O2 (– H2O2 ) and IgG negative controls and corresponding p-values calculated by t-test, intensities of proteins identified by quantitative LC-MS/MS, as well as times identifed in three parallel replicats.
Proximal interactors were determined using the transformed protein intensities fold change Log2 FC >1 and permutation-based FDR = 0.01 values (see "Protein identification and label-free protein quantification" and "Interacting proteins detection of each specific histone mark" methods section).
Protein names	UniProt Access	Gene Names	pA-APEX2_vs_–H2O2_1_Log2 FC	pA-APEX2_vs_IgG_1_Log2 FC	pA-APEX2_vs_–H2O2_2_Log2 FC	pA-APEX2_vs_IgG_2_Log2 FC	pA-APEX2_vs_–H2O2_3_Log2 FC	pA-APEX2_vs_IgG_3_Log2 FC	pA-APEX2_rep1	pA-APEX2_rep2	pA-APEX2_rep3	–H2O2_rep1	–H2O2_rep2	–H2O2_rep3	IgG_rep1	IgG_rep_2	IgG_rep_3	p_value_with_–H2O2	p_value_with_IgG	Identified times
Small nuclear ribonucleoprotein Sm D2 (Sm-D2) (snRNP core protein D2)	P62317	Snrpd2	5.09	3.37	6.76	4.75	3.49	4.85	515110000	425140000	515460000	15113000	3929800	45966000	49767750	15799300	17897366	0.0152623	0.0028227	3
Transducin beta-like protein 2	Q9R099	Tbl2	4.09	1.57	3.81	1.14	0.47	1.02	105980000	66113000	142430000	6242700	4728600	102730000	35662750	29908500	70060166	0.483025	0.658366	2
5'-3' exoribonuclease 1 (mXRN1) (EC 3.1.13.-) (Protein Dhm2) (Strand-exchange protein 1 homolog)	P97789	Xrn1	100	1.68	100	1.35	-0.4	0.63	19037000	14866000	30312000	0	0	40035000	5954900	5827925	19519833	0.986805	0.929318	2
WD repeat and HMG-box DNA-binding protein 1 (Acidic nucleoplasmic DNA-binding protein 1) (And-1)	P59328	Wdhd1	7.78	4.13	5.51	4.83	1.36	3.28	706760000	694530000	620240000	3205300	15222000	241430000	40430000	24462000	63738833	0.122618	0.024693	3
V-type proton ATPase 116 kDa subunit a2 (V-ATPase 116 kDa subunit a2) (Immune suppressor factor J6B7) (ISF) (Lysosomal H(+)-transporting ATPase V0 subunit a2) (ShIF) (Vacuolar proton translocating ATPase 116 kDa subunit a isoform 2)	P15920	Atp6v0a2	100	2.47	100	2.41	1.56	1.87	59322000	6620500	193700000	0	0	65669000	10671500	1242575	52912500	0.145223	0.187345	3
Zinc finger CCCH domain-containing protein 14	Q8BJ05	Zc3h14	7.52	4.39	6.41	5.56	2.36	4.08	566470000	827840000	1022500000	3094400	9764300	199580000	26951500	17521850	60470833	0.0180137	0.00922639	3
Presenilin-2 (PS-2) (EC 3.4.23.-) [Cleaved into: Presenilin-2 NTF subunit; Presenilin-2 CTF subunit]	Q61144	Psen2	4.68	2.56	100	1.74	2.67	1.76	63655000	36924000	177210000	2482000	0	27933000	10818125	11055200	52444333	0.0646433	0.126348	3
Beta-soluble NSF attachment protein (SNAP-beta) (Brain protein I47) (N-ethylmaleimide-sensitive factor attachment protein beta)	P28663	Napb	3.07	2.76	100	1.18	0.83	1.28	149410000	36144000	219140000	17832000	0	123050000	22097775	15982925	90088333	0.345313	0.321848	2
tRNA (uracil-5-)-methyltransferase homolog A (EC 2.1.1.-) (HpaII tiny fragments locus 9c protein)	Q8BNV1	Trmt2a	100	5.64	4.65	5.39	1.24	2.87	231300000	348270000	220940000	0	13858000	93776000	4651875	8312500	30235416	0.144474	0.0577703	3
E3 ubiquitin-protein ligase TRIP12 (EC 2.3.2.26) (HECT-type E3 ubiquitin transferase TRIP12) (Thyroid receptor-interacting protein 12) (TR-interacting protein 12) (TRIP-12)	G5E870	Trip12	4.8	3.72	4.75	4.73	2.03	2.63	260440000	140800000	336670000	9380500	5220700	82422000	19705250	5303550	54345500	0.0516791	0.0300805	3
Methionine--tRNA ligase, cytoplasmic (EC 6.1.1.10) (Methionyl-tRNA synthetase) (MetRS)	Q68FL6	Mars1	2.8	2.58	7.62	3.93	1.29	1.46	116330000	192750000	187130000	16705000	976730	76345000	19465900	12665600	68248666	0.172728	0.121808	3
Transcription factor 20 (TCF-20) (Nuclear factor SPBP) (Stromelysin-1 PDGF-responsive element-binding protein) (SPRE-binding protein)	Q9EPQ8	Tcf20	6.93	4.96	6.18	6.68	1.5	4.26	1018100000	1127600000	903830000	8373100	15554000	318960000	32772000	11021175	47096166	0.107807	0.0237846	3
Transmembrane protein 168	Q91VX9	Tmem168	3.41	1.45	3.8	1.5	1.74	0.86	68065000	62905000	106570000	6410800	4511800	31956000	24880475	22294175	58868833	0.0148324	0.710755	2
THO complex subunit 3 (Tho3)	Q8VE80	Thoc3	100	100	100	3.46	1.96	2.43	20335000	23403000	31668000	0	0	8154400	0	2119900	5868950	0.03008	0.0114273	3
THO complex subunit 4 (Tho4) (Ally of AML-1 and LEF-1) (Aly/REF export factor) (REF1-I) (RNA and export factor-binding protein 1) (Transcriptional coactivator Aly/REF)	O08583	Alyref	100	5.61	100	6.87	5.5	6.98	1552300000	1672100000	2464800000	0	0	54580000	31865325	14248700	19494883	0.00106968	0.0028555	3
Mitochondrial import receptor subunit TOM22 homolog (Translocase of outer membrane 22 kDa subunit homolog)	Q9CPQ3	Tomm22	2.51	1.44	3.63	1.64	2.14	1.39	78580000	49891000	166490000	13842000	4032800	37902000	28883500	16034850	63324166	0.0435966	0.103124	3
Mitochondrial import receptor subunit TOM70 (Mitochondrial precursor proteins import receptor) (Translocase of outer membrane 70 kDa subunit) (Translocase of outer mitochondrial membrane protein 70)	Q9CZW5	Tomm70	3.8	1.97	4.95	2.02	1.13	1.45	1015200000	1015600000	1431200000	72751000	32798000	655140000	259262500	250067500	522853333	0.128285	0.0196698	3
Ribosome production factor 2 homolog (Brix domain-containing protein 1) (Ribosome biogenesis protein RPF2 homolog)	Q9JJ80	Rpf2	3.25	2.47	3.25	1.81	0.47	1.51	321580000	386010000	321770000	33914000	40514000	232580000	57841750	109723500	113263000	0.363134	0.0917402	2
RuvB-like 2 (EC 3.6.4.12) (p47 protein)	Q9WTM5	Ruvbl2	5.19	6.5	7.03	6.72	4.52	5.2	539050000	787070000	802520000	14720000	6040200	34938000	5941225	7487250	21887400	0.0119637	0.00842249	3
Sentrin-specific protease 7 (EC 3.4.22.-) (SUMO-1-specific protease 2) (Sentrin/SUMO-specific protease SENP7)	Q8BUH8	Senp7	100	4.44	100	1.98	1.46	3.78	125940000	73355000	219030000	0	0	79848000	5813825	18624750	15974600	0.0789675	0.117561	3
Cohesin subunit SA-2 (SCC3 homolog 2) (Stromal antigen 2)	O35638	Stag2	100	5.83	100	7.85	2.73	5.45	620240000	635230000	1260100000	0	0	190190000	10919050	2751000	28806550	0.000930799	0.0182331	3
Serine-threonine kinase receptor-associated protein (UNR-interacting protein)	Q9Z1Z2	Strap	100	4.6	100	4.79	2.34	2.85	36855000	16401000	120020000	0	0	23751000	1521175	591575	16603483	0.0874862	0.122322	3
General transcription factor 3C polypeptide 4 (EC 2.3.1.48) (TF3C-delta) (Transcription factor IIIC 90 kDa subunit) (TFIIIC 90 kDa subunit) (TFIIIC90) (Transcription factor IIIC subunit delta)	Q8BMQ2	Gtf3c4	100	4.3	100	3.13	1.83	1.78	64730000	94622000	194190000	0	0	54734000	3294425	10802525	56456500	0.0101471	0.000413356	3
Uridine 5'-monophosphate synthase (UMP synthase) [Includes: Orotate phosphoribosyltransferase (OPRTase) (EC 2.4.2.10); Orotidine 5'-phosphate decarboxylase (EC 4.1.1.23) (OMPdecase)]	P13439	Umps	100	3.47	100	3.27	1.25	1.55	177220000	197110000	321760000	0	0	135710000	15989875	20441575	109872000	0.0976884	0.0354384	3
ATPase WRNIP1 (EC 3.6.1.-) (Werner helicase-interacting protein 1)	Q91XU0	Wrnip1	3.2	4.05	100	3.82	2.46	1.74	103800000	134030000	31402000	11277000	0	5699700	6278925	9463025	9405016	0.155237	0.148521	3
40S ribosomal protein S16	P14131	Rps16	3.25	1.79	4.06	2.55	1.7	1.83	1783000000	2277300000	3809200000	187010000	136940000	1169900000	516172500	388950000	1072970000	0.0188107	0.0314974	3
Transmembrane protein 208	Q9CR96	Tmem208	100	2.32	100	1.26	1.97	1.91	44419000	32294000	127330000	0	0	32546000	8890250	13477250	33887333	0.0175785	0.235813	3
TP53-binding protein 1 (53BP1) (p53-binding protein 1) (p53BP1)	P70399	Tp53bp1	7.98	4.04	9.6	4.34	1.39	2.67	709560000	751440000	1164100000	2809700	971200	443350000	43137750	37164075	182553333	0.0760138	0.00050729	3
DNA topoisomerase 2-binding protein 1 (DNA topoisomerase II-beta-binding protein 1) (TopBP1) (DNA topoisomerase II-binding protein 1)	Q6ZQF0	Topbp1	100	6.29	100	7.79	1.74	2.38	252970000	260470000	376220000	0	0	112750000	3224125	1180700	72480500	0.0445609	0.013915	3
Wolframin	P56695	Wfs1	100	2.41	100	2.1	1.89	1.72	81907000	114510000	227330000	0	0	61469000	15407700	26675357	68776666	0.00831022	0.0149658	3
YTH domain-containing protein 1	E9Q5K9	Ythdc1	4.39	2.84	100	4.61	3.09	3.36	214470000	182940000	189280000	10209000	0	22182000	29995500	7473300	18390166	0.0242892	0.00930036	3
Ubiquitin carboxyl-terminal hydrolase 36 (EC 3.4.19.12) (Deubiquitinating enzyme 36) (Ubiquitin thioesterase 36) (Ubiquitin-specific-processing protease 36)	B1AQJ2	Usp36	100	1.97	4.07	4.42	100	2.43	18144000	24091000	14015000	0	1439200	0	4620300	1122475	2597850	0.0298693	0.113616	3
Structural maintenance of chromosomes protein 1A (SMC protein 1A) (SMC-1-alpha) (SMC-1A) (Chromosome segregation protein SmcB) (Sb1.8)	Q9CU62	Smc1a	8.23	4.74	100	5.92	2.7	4.3	1435800000	1629700000	2403000000	4772800	0	368610000	53599000	26935450	122323166	0.00351786	0.00207029	3
Transmembrane protein 33 (Protein DB83)	Q9CR67	Tmem33	3.82	1.91	5.75	1.45	1.61	1.32	318400000	211690000	571530000	22554000	3939300	187480000	84564000	77638350	228535000	0.0229426	0.167856	3
Zinc finger MYM-type protein 2 (Zinc finger protein 198)	Q9CU65	Zmym2	4.67	3.87	100	5.36	1.42	2.76	118650000	135630000	238330000	4657400	0	89331000	8102250	3303400	35138000	0.056538	0.00261697	3
Zinc finger C2HC domain-containing protein 1A	Q8BJH1	Zc2hc1a	2.93	2.13	100	3.62	0.63	1.12	12995000	18472000	30067000	1708000	0	19458000	2974925	1505525	13813533	0.418559	0.177449	2
40S ribosomal protein S3a (Protein TU-11)	P97351	Rps3a	5.03	3.41	5.02	3.08	2.31	2.79	2063100000	1606400000	3176600000	63203000	49637000	641050000	194758250	190015500	458805000	0.0124464	0.019522	3
TAR DNA-binding protein 43 (TDP-43)	Q921F2	Tardbp	4.75	2.72	5.8	3.48	1.72	2.5	3205300000	3882100000	4968600000	118810000	69621000	1503900000	487487500	348755000	880660000	0.0444574	0.00559991	3
Tyrosine-protein kinase receptor UFO (EC 2.7.10.1) (Adhesion-related kinase)	Q00993	Axl	4.82	1.51	100	1.62	1.42	0.79	285230000	93930000	522200000	10103000	0	195150000	100329500	30573650	301000000	0.110298	0.930993	2
U4/U6 small nuclear ribonucleoprotein Prp4 (U4/U6 snRNP 60 kDa protein) (WD splicing factor Prp4)	Q9DAW6	Prpf4	100	5.09	100	7.28	3.81	4.6	578510000	730610000	652520000	0	0	46410000	16940825	4699000	26867000	0.0189858	0.0140523	3
RNA-binding protein 14 (RNA-binding motif protein 14)	Q8C2Q3	Rbm14	6.62	3.68	8.13	5.25	1.71	3.57	7375800000	9916200000	7337700000	74848000	35307000	2242900000	577122500	260977500	619113333	0.0952642	0.0330416	3
Regulator of chromosome condensation (Chromosome condensation protein 1)	Q8VE37	Rcc1	3.96	2.14	5.62	2.2	0.46	1.59	345730000	364650000	323300000	22163000	7424200	234330000	78423750	79133500	107381000	0.326284	0.0444326	2
Telomere-associated protein RIF1 (Rap1-interacting factor 1 homolog) (mRif1)	Q6PR54	Rif1	100	6.18	100	7.74	2.36	5.09	615240000	683270000	637160000	0	0	124080000	8490500	3187600	18647233	0.0447813	0.0114098	3
Electrogenic sodium bicarbonate cotransporter 1 (Sodium bicarbonate cotransporter) (Na(+)/HCO3(-) cotransporter) (Solute carrier family 4 member 4)	O88343	Slc4a4	100	3.22	100	4.41	100	4.31	50273000	8713800	79985000	0	0	0	5379250	409975	4021166	0.12994	0.134545	3
RuvB-like 1 (EC 3.6.4.12) (49 kDa TATA box-binding protein-interacting protein) (49 kDa TBP-interacting protein) (DNA helicase p50) (Pontin 52) (TIP49a)	P60122	Ruvbl1	8.12	4.16	100	7.06	2.93	3.82	740620000	623740000	917140000	2656400	0	120010000	41405000	4662500	64956166	0.0141541	0.00260055	3
D-3-phosphoglycerate dehydrogenase (3-PGDH) (EC 1.1.1.95) (A10)	Q61753	Phgdh	2.17	1.62	4.52	1.59	0.99	0.54	143990000	89618000	229620000	31911000	3910500	115300000	46808000	29767900	157825000	0.161883	0.894858	2
Transcription elongation regulator 1 (Formin-binding protein 28) (FBP 28) (TATA box-binding protein-associated factor 2S) (Transcription factor CA150) (p144)	Q8CGF7	Tcerg1	7.38	2.85	100	5.54	3.3	3.53	260270000	302950000	412440000	1567600	0	41768000	36038400	6510800	35727833	0.00177184	0.0113088	3
TBC1 domain family member 1	Q60949	Tbc1d1	100	3.21	100	1.13	4.17	2.59	8162500	3322500	107040000	0	0	5962200	880175	1521825	17723533	0.333565	0.363063	3
Testin (TES1/TES2)	P47226	Tes	2.81	1.02	4.47	2.58	1.06	1.41	140880000	373290000	404420000	20114000	16863000	193960000	69585000	62639250	152514500	0.250789	0.308563	3
Tubulin alpha-1C chain (Alpha-tubulin 6) (Alpha-tubulin isotype M-alpha-6) (Tubulin alpha-6 chain) [Cleaved into: Detyrosinated tubulin alpha-1C chain]	P68373	Tuba1c	5.49	4.67	4.99	3.17	1.39	2.27	171030000	18740000000	142530000	3805100	588540000	54286000	6695750	2080797500	29451733	0.415739	0.412476	3
Protein-glutamine gamma-glutamyltransferase 2 (EC 2.3.2.13) (Tissue transglutaminase) (Transglutaminase C) (TG(C)) (TGC) (TGase C) (Transglutaminase-2) (TGase-2)	P21981	Tgm2	2.17	1.32	7.49	3.11	2.35	1.95	451410000	950580000	1443400000	100160000	5275400	283620000	180882500	110332750	372840000	0.115636	0.155373	3
Testis-expressed protein 10	Q3URQ0	Tex10	9.08	4.95	100	6.3	2.24	4.34	719850000	1162200000	1296600000	1331200	0	273540000	23340550	14712875	64065500	0.0347916	0.0143085	3
Transportin-1 (Importin beta-2) (Karyopherin beta-2)	Q8BFY9	Tnpo1	5.81	3.85	100	4.03	1.05	2.47	464240000	396830000	571350000	8256200	0	276020000	32223000	24297500	103481500	0.159796	0.0149727	3
GTP-binding protein SAR1a	P36536	Sar1a	5.29	2.26	100	1.31	1.77	1	203900000	99253000	334810000	5203900	0	98135000	42581750	39974000	167950000	0.0535758	0.463601	2
Small ubiquitin-related modifier 1 (SUMO-1) (SMT3 homolog 3) (Ubiquitin-homology domain protein PIC1) (Ubiquitin-like protein SMT3C) (Smt3C)	P63166	Sumo1	5.15	2.59	6.4	3.96	1.16	2.56	121660000	237990000	48100000	3428400	2818900	21492000	20212000	15277225	8176166	0.20718	0.182125	3
Transmembrane protein 209	Q8BRG8	Tmem209	3.4	1.91	5.99	2.09	2.17	2.04	168700000	183890000	361090000	15952000	2884700	80400000	44834000	43120075	87743333	0.00601733	0.0528195	3
Tripartite motif-containing protein 59 (RING finger protein 1)	Q922Y2	Trim59	100	1.47	100	1.36	1.86	0.91	23899000	14700000	20353000	0	0	5592400	8646450	5746100	10821533	0.0979097	0.591019	2
S-adenosyl-L-methionine-dependent tRNA 4-demethylwyosine synthase TYW1 (EC 4.1.3.44) (Radical S-adenosyl methionine and flavodoxin domain-containing protein 1) (tRNA wybutosine-synthesizing protein 1 homolog) (tRNA-yW-synthesizing protein)	Q8BJM7	Tyw1	100	1.71	100	1.92	0.71	0.72	70818000	41236000	41653000	0	0	25542000	21696750	10912850	25375000	0.260443	0.402396	2
Nucleoporin NUP35 (35 kDa nucleoporin) (Mitotic phosphoprotein 44) (MP-44) (Nuclear pore complex protein Nup53) (Nucleoporin NUP53)	Q8R4R6	Nup35	100	100	100	100	100	5.03	132570000	236710000	199680000	0	0	0	0	0	6106700	0.0240898	0.0274499	3
PDZ and LIM domain protein 2 (PDZ-LIM protein mystique)	Q8R1G6	Pdlim2	3.16	3.66	100	2.86	3.69	1.64	51259000	45422000	63857000	5727800	0	4956100	4060850	6243175	20435500	0.0026736	0.0653234	3
PDZ and LIM domain protein 5 (Enigma homolog) (Enigma-like PDZ and LIM domains protein)	Q8CI51	Pdlim5	3.54	1.82	4.12	2.28	1.29	1.34	1459300000	2036400000	3634700000	125330000	117080000	1489700000	413525000	419195000	1440216666	0.0678023	0.0321465	3
SNW domain-containing protein 1 (Nuclear protein SkiP) (Ski-interacting protein)	Q9CSN1	Snw1	6.25	4.58	100	6.94	2.86	5.16	2416000000	2795500000	2139500000	31801000	0	294980000	100863250	22694725	59966666	0.045314	0.0223007	3
Zinc finger homeobox protein 3 (AT motif-binding factor 1) (AT-binding transcription factor 1) (Alpha-fetoprotein enhancer-binding protein) (Zinc finger homeodomain protein 3) (ZFH-3)	Q61329	Zfhx3	100	4.64	100	4.17	1.36	1.74	7402200	10830000	92256000	0	0	36046000	295950	603455	27605500	0.0522796	0.15492	3
Multifunctional protein ADE2 [Includes: Phosphoribosylaminoimidazole-succinocarboxamide synthase (EC 6.3.2.6) (SAICAR synthetase); Phosphoribosylaminoimidazole carboxylase (EC 4.1.1.21) (AIR carboxylase) (AIRC)]	Q9DCL9	Paics	2.8	1.7	4.52	1.53	0.55	0.74	249790000	161870000	366190000	35806000	7070300	250820000	77141750	56188150	219728333	0.479471	0.788525	2
RNA binding motif protein, X-linked-like-1 (Heterogeneous nuclear ribonucleoprotein G-like 1) (RNA binding motif protein, X chromosome retrogene)	Q91VM5	Rbmxl1	5.62	3.26	8.6	5.57	2.75	3.97	5543900000	8873400000	5872300000	113040000	22891000	874330000	579087500	187309750	375946666	0.0647642	0.0523802	3
Sodium- and chloride-dependent taurine transporter (Solute carrier family 6 member 6)	O35316	Slc6a6	2.51	1.42	3.05	1.84	1.47	1.26	184290000	95516000	396370000	32300000	11553000	143460000	68919750	26685500	165553333	0.0154728	0.0277463	3
U3 small nucleolar RNA-associated protein 6 homolog (Multiple hat domains protein)	Q8VCY6	Utp6	5.89	2.19	100	3.25	1.87	1.89	186950000	319040000	384890000	3142400	0	105300000	41058500	33424500	103916666	0.0517884	0.0545902	3
Vimentin	P20152	Vim	3.46	2.55	4.96	3.37	1.75	2.66	55751000000	85479000000	78442000000	5072400000	2750000000	23283000000	9510475000	8259350000	12453783333	0.0805668	0.0278233	3
Zinc finger protein 638 (Nuclear protein 220) (Zinc finger matrin-like protein)	Q61464	Znf638	5.44	3.93	5.82	5.01	2.07	3.7	817870000	1429000000	1495700000	18899000	25221000	356640000	53577750	44377250	114931000	0.0480775	0.0229301	3
Zinc finger protein 462 (Zinc finger PBX1-interacting protein) (ZFPIP)	B1AWL2	Znf462	100	4.94	100	5.4	3.69	3.88	148800000	445890000	182220000	0	0	14109000	4852025	10531700	12404250	0.138267	0.132668	3
26S proteasome non-ATPase regulatory subunit 3 (26S proteasome regulatory subunit RPN3) (26S proteasome regulatory subunit S3) (Proteasome subunit p58) (Transplantation antigen P91A) (Tum-P91A antigen)	P14685	Psmd3	3.6	1.78	3.02	1.3	1.21	1.09	723700000	512170000	1320300000	59818000	63197000	571440000	210757500	207970000	618871666	0.0969059	0.376092	3
UDP-glucose 6-dehydrogenase (UDP-Glc dehydrogenase) (UDP-GlcDH) (UDPGDH) (EC 1.1.1.22)	O70475	Ugdh	3.2	1.46	4.71	3.41	1.63	0.87	107550000	66872000	210500000	11711000	2559300	68155000	39209250	6292550	114895833	0.00916917	0.45872	2
116 kDa U5 small nuclear ribonucleoprotein component (Elongation factor Tu GTP-binding domain-containing protein 2) (U5 snRNP-specific protein, 116 kDa) (U5-116 kDa)	O08810	Eftud2	4.6	3.03	7.76	3.5	2.24	2.61	4517700000	4880200000	6273100000	186360000	22498000	1329700000	554735000	431425250	1030108333	0.019443	0.00153705	3
Zinc finger protein 503 (Zinc finger protein Nolz-1)	Q7TMA2	Znf503	100	3.56	100	3.64	2.08	2.26	11066000	6776400	20225000	0	0	4774700	935775	543200	4233566	0.028444	0.0282315	3
Protein regulator of cytokinesis 1	Q99K43	Prc1	100	100	100	100	1.74	3.06	187610000	218090000	105250000	0	0	31561000	0	0	12612800	0.122416	0.0829996	3
Tuftelin-interacting protein 11 (Septin and tuftelin-interacting protein 1) (STIP-1) (Tuftelin-interacting protein 39)	Q9ERA6	Tfip11	100	6.82	100	6.55	6.3	5.26	478320000	945320000	715730000	0	0	9111900	4238525	10087500	18731300	0.0381128	0.0377093	3
Talin-1	P26039	Tln1	3.16	2.04	5.81	1.07	1.1	1.13	1977000000	1399200000	4018000000	221000000	24892000	1878600000	479670000	665348500	1837066666	0.103804	0.506322	3
Zinc finger transcription factor Trps1	Q925H1	Trps1	100	100	100	100	2.31	100	7653500	7648000	20663000	0	0	4159500	0	0	0	0.0061185	0.0595159	3
Protein YIPF5 (YIP1 family member 5) (YPT-interacting protein 1 A)	Q9EQQ2	Yipf5	5.26	1.42	3.54	1.6	1.61	1.58	247590000	263260000	604540000	6459400	22641000	197680000	92224250	86863500	202781666	0.0109958	0.162547	3
T-complex protein 1 subunit delta (TCP-1-delta) (A45) (CCT-delta)	P80315	Cct4	3.23	2.5	100	2.7	2.1	1.49	542830000	365820000	515390000	57869000	0	120060000	95778250	56236750	183906500	0.0273851	0.0852393	3
Transmembrane protein 184B	Q8BG09	Tmem184b	100	1.85	100	1.36	1.41	1.58	116110000	29574000	211690000	0	0	79707000	32274750	11496500	70979166	0.156033	0.184108	3
Structural maintenance of chromosomes protein 3 (SMC protein 3) (SMC-3) (Basement membrane-associated chondroitin proteoglycan) (Bamacan) (Chondroitin sulfate proteoglycan 6) (Chromosome segregation protein SmcD) (Mad member-interacting protein 1)	Q9CW03	Smc3	7.04	5.71	7.78	6.2	4.08	5.41	1868900000	1671800000	3139900000	14219000	7612500	186210000	35809275	22710300	73914666	0.00659291	0.0115421	3
Serum response factor-binding protein 1 (SRF-dependent transcription regulation-associated protein) (p49/STRAP)	Q9CZ91	Srfbp1	2.39	4.44	4.33	7.17	2.8	2.9	44344000	135140000	116570000	8484000	6718200	16769000	2049155	941300	15600416	0.131922	0.0928575	3
Syntaxin-12	Q9ER00	Stx12	100	5.13	100	6.64	4.13	3.62	60688000	140070000	119580000	0	0	6822100	1728025	1406100	9745366	0.0481891	0.053873	3
T-complex protein 1 subunit epsilon (TCP-1-epsilon) (CCT-epsilon)	P80316	Cct5	4.27	2.61	100	1.96	1.23	1.73	634030000	439810000	1059600000	32877000	0	453270000	103686000	113297250	319130000	0.0950739	0.0701386	3
Transformer-2 protein homolog beta (TRA-2 beta) (TRA2-beta) (Silica-induced gene 41 protein) (SIG-41) (Splicing factor, arginine/serine-rich 10) (Transformer-2 protein homolog B)	P62996	Tra2b	2.24	1.48	2.51	2.74	1.61	1.59	1990100000	2361900000	2141600000	421340000	413710000	701830000	715552500	352642500	711668333	0.0392145	0.130136	3
DNA topoisomerase I, mitochondrial (TOP1mt) (EC 5.6.2.1)	Q8R4U6	Top1mt	3.46	3.32	5.42	5.02	0	0	1823700000	2031100000	0	165660000	47470000	0	183050000	62397250	0	0.189988	0.186855	2
Exportin-5 (Exp5) (Ran-binding protein 21)	Q924C1	Xpo5	5.66	3.06	7.66	4.08	1.44	2.41	899760000	1556600000	1340300000	17791000	7678700	492340000	108210250	92205500	253041666	0.120296	0.0511978	3
Leucine--tRNA ligase, cytoplasmic (EC 6.1.1.4) (Leucyl-tRNA synthetase) (LeuRS)	Q8BMJ2	Lars1	4.14	2.2	4.8	2.09	1.18	1.45	1517100000	1819200000	2824900000	86275000	65124000	1242600000	329842500	428077500	1034050000	0.106171	0.0130486	3
WW domain-binding protein 11 (WBP-11) (Splicing factor that interacts with PQBP-1 and PP1)	Q923D5	Wbp11	3.96	3.74	4.07	6.87	100	10.44	453380000	723160000	541670000	29191000	43045000	0	33927875	6187700	391233	0.0172856	0.0324189	3
Tropomyosin alpha-3 chain (Gamma-tropomyosin) (Tropomyosin-3)	P21107	Tpm3	2.14	1.78	3.09	4.04	1.49	1.87	614620000	87374000	93411000	139190000	10271000	33168000	179110000	5296750	25615933	0.24117	0.206698	3
Zinc finger protein 281	Q99LI5	Znf281	100	100	100	5.08	100	6.09	73824000	100730000	98029000	0	0	0	0	2981750	1441933	0.00690217	0.00402781	3
Endophilin-A2 (Endophilin-2) (SH3 domain protein 2B) (SH3 domain-containing GRB2-like protein 1) (SH3p8)	Q62419	Sh3gl1	100	100	100	4.19	2.57	3.23	16971000	11377000	42673000	0	0	7202400	0	622700	4538333	0.0337484	0.0623949	3
Protein SLX4IP (SLX4-interacting protein)	Q9D7Y9	Slx4ip	100	100	100	100	0	0	10799000	9028600	0	0	0	0	0	0	0	0.19114	0.19114	2
Serine/arginine-rich splicing factor 9 (Splicing factor, arginine/serine-rich 9)	Q9D0B0	Srsf9	6.46	4.4	100	8.73	4.72	5.08	401330000	550670000	532290000	4548500	0	20244000	19054075	1299675	15715550	0.0112345	0.012718	3
T-complex protein 1 subunit alpha (TCP-1-alpha) (CCT-alpha) (Tailless complex polypeptide 1A) (TCP-1-A) (Tailless complex polypeptide 1B) (TCP-1-B)	P11983	Tcp1	3.89	1.74	5.92	2.76	1.71	1.86	1264900000	2247700000	3279500000	85168000	37217000	1001000000	377432500	332670000	902533333	0.0545959	0.0695586	3
Tubulin beta-5 chain	P99024	Tubb5	4.12	2.72	4.94	3.02	1.64	2	5410900000	5676300000	6983800000	310230000	185390000	2240700000	822905000	701662500	1746650000	0.05419	0.012677	3
Transcriptional enhancer factor TEF-5 (DTEF-1) (ETF-related factor 1) (ETFR-1) (TEA domain family member 3) (TEAD-3)	P70210	Tead3	100	4.67	100	100	4.11	6.98	39351000	64672000	92695000	0	0	5376700	1550200	0	732083	0.014938	0.0267239	3
Transcriptional enhancer factor TEF-4 (ETEF-1) (Embryonic TEA domain-containing factor) (ETF) (TEA domain family member 2) (TEAD-2)	P48301	Tead2	100	4.67	100	100	4.11	6.98	39351000	64672000	92695000	0	0	5376700	1550200	0	732083	0.014938	0.0267239	3
U3 small nucleolar RNA-associated protein 15 homolog (Src-associated protein SAW)	Q8C7V3	Utp15	4.49	2.1	4.83	1.83	2.19	1.86	322770000	294770000	485260000	14388000	10361000	106270000	75102750	82660000	133727000	0.0090585	0.0400475	3
Zinc finger RNA-binding protein	O88532	Zfr	6.88	3.36	7.79	4.77	1.51	2.91	2112400000	2322300000	2649000000	17969000	10493000	931900000	205587500	85073750	351871666	0.0828378	0.00835011	3
Nestin	Q6P5H2	Nes	3.78	1.68	5.19	2.02	0.87	1.52	1654800000	2019100000	2356500000	120250000	55128000	1292000000	516577500	498537500	822950000	0.21671	0.0111735	2
Probable global transcription activator SNF2L1 (EC 3.6.4.-) (ATP-dependent helicase SMARCA1) (DNA-dependent ATPase SNF2L) (Nucleosome-remodeling factor subunit SNF2L) (SWI/SNF-related matrix-associated actin-dependent regulator of chromatin subfamily A member 1)	Q6PGB8	Smarca1	5.38	3.48	9.21	4.14	2.25	3.14	4296200000	4933900000	6421000000	102840000	8348600	1347900000	386277500	280651500	730743333	0.0184863	0.00105488	3
Signal recognition particle receptor subunit alpha (SR-alpha) (Docking protein alpha) (DP-alpha)	Q9DBG7	Srpra	3.64	1.75	3.58	1.12	1.5	1.42	1210100000	925050000	2009900000	97264000	77441000	709130000	360275000	424555000	753666666	0.0372849	0.374527	3
Protein unc-50 homolog (Periodontal ligament-specific protein 22) (PDLs22)	Q9CQ61	Unc50	100	2.04	100	1.4	1.34	2.05	30944000	17851000	41559000	0	0	16465000	7514600	6745000	10052000	0.122139	0.170851	3
Ubiquitin carboxyl-terminal hydrolase 14 (EC 3.4.19.12) (Deubiquitinating enzyme 14) (Ubiquitin thioesterase 14) (Ubiquitin-specific-processing protease 14)	Q9JMA1	Usp14	100	2	100	1.96	1.81	0.43	26928000	29523000	44147000	0	0	12559000	6721750	7575750	32788333	0.0326198	0.869773	2
WD repeat-containing protein 1 (Actin-interacting protein 1) (AIP1)	O88342	Wdr1	3.6	1.96	100	1.4	0.97	0.86	385720000	283320000	576420000	31745000	0	294630000	99068000	106999400	316806666	0.175843	0.58217	2
Protein Wiz (Widely-interspaced zinc finger-containing protein)	O88286	Wiz	100	4.08	100	7.03	1.97	4.36	119790000	311400000	304110000	0	0	77505000	7103800	2380742	14816550	0.0919593	0.0613926	3
Serine/threonine-protein kinase VRK2 (EC 2.7.11.1) (Vaccinia-related kinase 2)	Q8BN21	Vrk2	100	5.53	100	4.9	3.41	4.65	65665000	110430000	99316000	0	0	9354700	1416600	3696275	3965133	0.0287167	0.0156417	3
Centromere/kinetochore protein zw10 homolog	O54692	Zw10	100	3.32	100	3.03	1.25	1.35	71620000	76864000	139890000	0	0	58628000	7148250	9442500	54900916	0.0890077	0.061274	3
Zinc finger protein 148 (Beta enolase repressor factor 1) (G-rich box-binding protein) (Transcription factor BFCOL1) (Transcription factor ZBP-89) (Zinc finger DNA-binding protein 89)	Q61624	Znf148	100	5.08	100	8.1	3.57	5.25	245970000	780240000	487190000	0	0	41114000	7291000	2837700	12777300	0.105637	0.0993549	3
Ras-related protein Rab-18	P35293	Rab18	3.33	2.2	5.09	1.9	1.06	1.28	647760000	572830000	860620000	64524000	16860000	411440000	141217250	153298500	354331666	0.14353	0.102549	3
RNA-binding protein 12B-B (RNA-binding motif protein 12B-B)	Q66JV4	Rbm12b2	100	4.94	100	3.93	3.12	3.62	35252000	41424000	53757000	0	0	6184800	1145625	2717325	4371883	0.00434732	0.000175044	3
Double-strand-break repair protein rad21-like protein 1	A2AU37	Rad21l1	7.56	3.54	9.05	3.89	2.59	3.26	879840000	822900000	1447700000	4668800	1551500	241040000	75819250	55429122	151462000	0.00405462	0.00635176	3
MHC class II regulatory factor RFX1 (Regulatory factor X 1) (Transcription factor RFX1)	P48377	Rfx1	100	6.05	100	100	100	100	60102000	156240000	118580000	0	0	0	908725	0	0	0.0583688	0.0613963	3
E3 ubiquitin-protein ligase RING2 (EC 2.3.2.27) (RING finger protein 1B) (RING1b) (RING finger protein 2) (RING-type E3 ubiquitin transferase RING2)	Q9CQJ4	Rnf2	100	100	100	100	3.8	5.73	77051000	34351000	358960000	0	0	25718000	0	0	6768100	0.195144	0.212923	3
60S ribosomal protein L11	Q9CXW4	Rpl11	4.29	2.17	4.23	2.54	1.65	1.71	358360000	538950000	671610000	18379000	28662000	214020000	79607750	92902500	205951666	0.046043	0.0203722	3
Striatin	O55106	Strn	100	4.5	100	3.3	1.65	2.78	29582000	42361000	40314000	0	0	12888000	1308550	4301725	5880700	0.08206	0.00950338	3
Thrombomodulin (TM) (Fetomodulin) (CD antigen CD141)	P15306	Thbd	2.83	1.47	3.39	1.24	2.41	1.59	49128000	31754000	102880000	6904400	3027100	19302000	17724000	13422900	34206166	0.0507611	0.310078	3
Target of EGR1 protein 1	Q9D2E2	Toe1	100	100	100	100	1.12	1.43	22647000	13791000	45602000	0	0	21000000	0	0	16879950	0.141971	0.0789403	3
Targeting protein for Xklp2	A2APB8	Tpx2	6.12	3.18	7.67	5.49	1.31	2.87	1793000000	2762600000	1371900000	25845000	13538000	553210000	197522500	61262000	187410000	0.156644	0.0921505	3
Exportin-T (Exportin(tRNA)) (tRNA exportin)	Q9CRT8	Xpot	3.57	2.28	7.32	3.02	1.58	1.65	261260000	467080000	642110000	22014000	2915700	214620000	53845200	57639275	204558333	0.0825105	0.0511122	3
Zinc finger CCCH domain-containing protein 18 (Nuclear protein NHN1)	Q0P678	Zc3h18	2.52	3.01	4.15	4.88	2.83	3.22	817010000	777340000	1061800000	142460000	43691000	149100000	101676250	26453500	113580000	0.0134272	0.000800994	3
RNA-binding protein 28 (RNA-binding motif protein 28)	Q8CGC6	Rbm28	2.56	2.11	4.11	4.18	2.29	4.09	229170000	571260000	316480000	38762000	33130000	64808000	53104500	31480250	18548666	0.157318	0.128495	3
Histone-binding protein RBBP7 (Histone acetyltransferase type B subunit 2) (Nucleosome-remodeling factor subunit RBAP46) (Retinoblastoma-binding protein 7) (RBBP-7) (Retinoblastoma-binding protein p46)	Q60973	Rbbp7	6.22	3.61	100	4.39	1.84	2.85	570700000	508080000	1373100000	7631300	0	384830000	46785250	24307300	190666666	0.00398984	0.0291744	3
Respirasome Complex Assembly Factor 1 (RCAF1) (Rab5-interacting protein) (RIP5)	Q9CQT9	Rab5if	2.89	2.36	100	1.07	1.21	1.06	65088000	38829000	84974000	8780800	0	36769000	12669000	18506750	40815333	0.090583	0.534335	3
RNA binding protein fox-1 homolog 2 (Fox-1 homolog B) (Fox-1 homolog Fxh) (Hexaribonucleotide-binding protein 2) (RNA-binding motif protein 9) (RNA-binding protein 9)	Q8BP71	Rbfox2	100	4.1	100	5.88	3.16	4.52	309680000	623100000	409690000	0	0	45907000	18090000	10597450	17889683	0.0678383	0.058427	3
Alpha-soluble NSF attachment protein (SNAP-alpha) (N-ethylmaleimide-sensitive factor attachment protein alpha)	Q9DB05	Napa	3.07	2.76	100	1.18	0.83	1.28	149410000	36144000	219140000	17832000	0	123050000	22097775	15982925	90088333	0.345313	0.321848	2
Paired amphipathic helix protein Sin3a (Histone deacetylase complex subunit Sin3a) (Transcriptional corepressor Sin3a)	Q60520	Sin3a	7.73	7.26	100	6.4	3.35	4.89	423320000	447490000	693040000	1992400	0	67994000	2764750	5296200	23354333	0.000134619	0.00220685	3
T-complex protein 1 subunit gamma (TCP-1-gamma) (CCT-gamma) (Matricin) (mTRiC-P5)	P80318	Cct3	4	2.81	5.99	2.98	1.78	1.6	323190000	233620000	558110000	20178000	3672500	163020000	45993650	29536650	184653333	0.0149058	0.0275921	3
Tubulin beta-4A chain (Tubulin beta-4 chain)	Q9D6F9	Tubb4a	4.61	2.79	4.82	2.95	1.54	2.08	15131000000	12890000000	18571000000	618860000	455710000	6378500000	2193375000	1664752500	4398166666	0.0682461	0.0139483	3
Transducin-like enhancer protein 1 (Groucho-related protein 1) (Grg-1)	Q62440	Tle1	100	100	100	100	100	3.1	8348500	9813800	15757000	0	0	0	0	0	1833583	0.00873091	0.000337284	3
Transcription intermediary factor 1-alpha (TIF1-alpha) (EC 2.3.2.27) (E3 ubiquitin-protein ligase Trim24) (RING-type E3 ubiquitin transferase TIF1-alpha) (Tripartite motif-containing protein 24)	Q64127	Trim24	100	4.57	100	4.98	2.13	3.62	117000000	142360000	237890000	0	0	54275000	4926075	4504867	19324750	0.00744482	0.00737587	3
Splicing factor U2AF 35 kDa subunit (U2 auxiliary factor 35 kDa subunit) (U2 snRNP auxiliary factor small subunit)	Q9D883	U2af1	1.86	1.25	3.8	3.28	1.74	2.26	765620000	698140000	755840000	211550000	50099000	226830000	322499500	72118750	157836833	0.117483	0.157589	3
40S ribosomal protein S3 (EC 4.2.99.18)	P62908	Rps3	3.01	1.42	3.46	1.91	1.04	1.12	2892800000	3419200000	5362600000	357890000	311760000	2611600000	1080142500	912820000	2469450000	0.145828	0.119233	3
28S ribosomal protein S10, mitochondrial (MRP-S10) (S10mt)	Q80ZK0	Mrps10	3.24	1.57	100	1.21	1.18	0.96	86420000	68240000	123380000	9122500	0	54484000	29173750	29448000	63338833	0.105538	0.727391	2
Protein S100-A11 (Calgizzarin) (Endothelial monocyte-activating polypeptide) (EMAP) (Protein S100-C) (S100 calcium-binding protein A11)	P50543	S100a11	100	1.2	100	2.78	1.04	1.92	35701000	30984000	78023000	0	0	37922000	15587250	4512500	20671483	0.146616	0.18394	3
40S ribosomal protein SA (37 kDa laminin receptor precursor) (37LRP) (37 kDa oncofetal antigen) (37/67 kDa laminin receptor) (LRP/LR) (67 kDa laminin receptor) (67LR) (Laminin receptor 1) (LamR) (Laminin-binding protein precursor p40) (LBP/p40) (OFA/iLRP)	P14206	Rpsa	100	100	100	100	2.73	3.01	16081000	27810000	50591000	0	0	7636900	0	0	6268683	0.0189713	0.0214685	3
Calcium-binding mitochondrial carrier protein SCaMC-1 (Small calcium-binding mitochondrial carrier protein 1) (Solute carrier family 25 member 24)	Q8BMD8	Slc25a24	4.1	2.47	6.62	2.8	3.07	2.5	374400000	276820000	349620000	21834000	2812700	41511000	67776250	39849750	61689833	0.0181552	0.0133896	3
Serine palmitoyltransferase 1 (EC 2.3.1.50) (Long chain base biosynthesis protein 1) (LCB 1) (Serine-palmitoyl-CoA transferase 1) (SPT 1) (SPT1)	O35704	Sptlc1	2.61	1.69	100	1.16	1.42	1.22	177150000	106090000	305120000	29088000	0	113720000	54848250	47365250	131425000	0.0166968	0.375378	3
Paired amphipathic helix protein Sin3b (Histone deacetylase complex subunit Sin3b) (Transcriptional corepressor Sin3b)	Q62141	Sin3b	100	100	100	3.94	100	3.75	18687000	37763000	37357000	0	0	0	0	2462575	2776950	0.0274285	0.0146447	3
Arginine--tRNA ligase, cytoplasmic (EC 6.1.1.19) (Arginyl-tRNA synthetase) (ArgRS)	Q9D0I9	Rars1	3.28	2.54	100	2.18	1.14	1.57	306040000	215660000	458930000	31433000	0	208720000	52699750	47564525	154156666	0.111931	0.0579417	3
General transcription factor 3C polypeptide 1 (TF3C-alpha) (TFIIIC box B-binding subunit) (Transcription factor IIIC 220 kDa subunit) (TFIIIC 220 kDa subunit) (TFIIIC220) (Transcription factor IIIC subunit alpha)	Q8K284	Gtf3c1	100	4.36	100	6.44	1.96	2.76	96742000	358120000	285960000	0	0	73371000	4719250	4130800	42172166	0.144565	0.118658	3
DNA-directed RNA polymerase II subunit RPB3 (RNA polymerase II subunit 3) (RNA polymerase II subunit B3) (DNA-directed RNA polymerase II 33 kDa polypeptide) (RPB33) (DNA-directed RNA polymerase II subunit C) (RPB31)	P97760	Polr2c	100	4.21	100	5.48	2.02	4.55	210850000	153600000	144870000	0	0	35830000	11431775	3437450	6173700	0.0967498	0.0349951	3
40S ribosomal protein S15 (RIG protein)	P62843	Rps15	100	5.23	2.95	4.56	3.15	5.29	154740000	160360000	169960000	0	20741000	19200000	4119000	6780000	4346333	0.0289045	0.004509	3
Protein transport protein Sec23B (SEC23-related protein B)	Q9D662	Sec23b	5.66	3.7	100	1.52	100	100	118790000	116700000	44152000	2345300	0	0	9123800	40600850	0	0.0845406	0.215542	3
Syntaxin-binding protein 3 (MUNC-18-3) (Mammalian homolog of Unc-18c) (Munc-18c) (Protein unc-18 homolog 3) (Unc18-3) (Protein unc-18 homolog C) (Unc-18C)	Q60770	Stxbp3	100	2.21	100	1.2	1.13	0.31	108220000	63534000	97825000	0	0	44755000	23361850	27629500	78741666	0.181845	0.96177	2
Serine/threonine-protein kinase TBK1 (EC 2.7.11.1) (T2K) (TANK-binding kinase 1)	Q9WUN2	Tbk1	100	3.55	100	3.01	3.53	1.96	40753000	35348000	270600000	0	0	23436000	3485350	4374000	69493166	0.202094	0.154656	3
DNA topoisomerase 2-beta (EC 5.6.2.2) (DNA topoisomerase II, beta isozyme)	Q64511	Top2b	4.36	3.52	7.1	3.98	2.38	3.24	4096500000	4408900000	5550700000	199300000	32111000	1065900000	357780000	279107500	588416666	0.0158478	0.000474556	3
40S ribosomal protein S27	Q6ZWU9	Rps27	2.96	1.53	3.52	1.72	1.33	1.23	601980000	1279200000	1002400000	77256000	111840000	398220000	208193750	388880000	428110000	0.155217	0.0775135	3
Solute carrier family 12 member 4 (Electroneutral potassium-chloride cotransporter 1) (Erythroid K-Cl cotransporter 1) (mKCC1)	Q9JIS8	Slc12a4	2.9	1.57	4.77	2.15	1.33	1.2	273900000	400420000	553770000	36704000	14674000	220030000	92010500	89982000	241578333	0.105879	0.114967	3
Scaffold attachment factor B1 (SAF-B1)	D3YXK2	Safb	4.05	2.74	6.62	4.03	1.52	2.49	2353200000	3116800000	3104200000	142290000	31746000	1078800000	351785000	190682500	553536666	0.090918	0.0270986	3
Transducin beta-like protein 3	Q8C4J7	Tbl3	8.13	2.09	4.02	2.24	1.54	1.77	250200000	291440000	550050000	890080	17932000	189000000	58857750	61656250	161733333	0.0285387	0.00949625	3
Tetratricopeptide repeat protein 27 (TPR repeat protein 27)	Q8CD92	Ttc27	100	1.09	100	1.94	2.11	1.81	14878000	23185000	83291000	0	0	19256000	6997325	6061675	23826000	0.0498009	0.307963	3
NADH-ubiquinone oxidoreductase chain 1 (EC 7.1.1.2) (NADH dehydrogenase subunit 1)	P03888	Mtnd1	100	1.88	100	1.59	0.86	1.06	68969000	51807000	218520000	0	0	120140000	18721850	17176025	104978000	0.265958	0.224847	2
Receptor-type tyrosine-protein phosphatase kappa (Protein-tyrosine phosphatase kappa) (R-PTP-kappa) (EC 3.1.3.48)	P35822	Ptprk	2.82	1.49	100	1.55	1.71	1.23	172460000	97351000	443420000	24404000	0	136000000	61327000	33170500	188728333	0.0130881	0.0907765	3
SWI/SNF-related matrix-associated actin-dependent regulator of chromatin subfamily E member 1 (BRG1-associated factor 57) (BAF57)	O54941	Smarce1	100	5.4	100	9.17	4.55	6.45	856180000	1205100000	1312500000	0	0	56026000	20333925	2088925	14978050	0.00686042	0.00731719	3
THO complex subunit 1 (Tho1) (Nuclear matrix protein p84)	Q8R3N6	Thoc1	6	4.21	7.56	4.92	1.64	3.88	432840000	639130000	638270000	6752600	3398600	204640000	23435600	21153700	43292833	0.0787201	0.0119395	3
Tonsoku-like protein (Inhibitor of kappa B-related protein) (I-kappa-B-related protein) (IkappaBR) (NF-kappa-B inhibitor-like protein 2) (Nuclear factor of kappa light polypeptide gene enhancer in B-cells inhibitor-like 2)	Q6NZL6	Tonsl	100	100	100	4.8	0.03	4.09	83995000	48889000	59392000	0	0	58070000	0	1750525	3496783	0.486409	0.0702603	2
Ubiquitin-associated protein 2-like	Q80X50	Ubap2l	100	100	100	2.76	100	100	6042100	26948000	58569000	0	0	0	0	3966250	0	0.144984	0.189388	3
WD repeat-containing protein 26	Q8C6G8	Wdr26	100	100	100	100	4.36	2.65	45229000	48592000	37078000	0	0	1808500	0	0	5899566	0.0316717	0.0568727	3
Vacuolar protein sorting-associated protein 35 (Maternal-embryonic 3) (Vesicle protein sorting 35)	Q9EQH3	Vps35	2.63	2.39	100	1.51	1.05	1.14	102770000	42329000	275240000	16576000	0	132870000	19598950	14852750	125004166	0.0942015	0.261442	3
DNA-directed RNA polymerase I subunit RPA1 (RNA polymerase I subunit A1) (EC 2.7.7.6) (DNA-directed RNA polymerase I largest subunit) (DNA-directed RNA polymerase I subunit A) (RNA polymerase I 194 kDa subunit) (RPA194)	O35134	Polr1a	100	4.13	100	5.15	2.01	2.41	86244000	156830000	143560000	0	0	35593000	4916925	4429500	27001216	0.0680329	0.0507431	3
N-terminal kinase-like protein (105 kDa kinase-like protein) (Mitosis-associated kinase-like protein NTKL) (SCY1-like protein 1)	Q9EQC5	Scyl1	100	3.33	100	3.64	100	1.8	91116000	48502000	155100000	0	0	0	9074575	3902675	44574166	0.0538828	0.0411653	3
Src substrate cortactin	Q60598	Cttn	5.45	3.11	8.58	3.13	2.4	2.16	347940000	439750000	791770000	7959100	1152200	149510000	40186750	50139750	177679666	0.0032464	0.00261505	3
Structural maintenance of chromosomes flexible hinge domain-containing protein 1 (SMC hinge domain-containing protein 1) (EC 3.6.1.-)	Q6P5D8	Smchd1	6.14	3.65	9.8	4.04	1.35	2.79	2820600000	3662300000	3799100000	40014000	4110500	1487000000	224413250	223192750	548256666	0.108182	0.0115815	3
Serine palmitoyltransferase 2 (EC 2.3.1.50) (Long chain base biosynthesis protein 2) (LCB 2) (Long chain base biosynthesis protein 2a) (LCB2a) (Serine-palmitoyl-CoA transferase 2) (SPT 2)	P97363	Sptlc2	3.72	2.3	100	1.61	1.29	1.39	200530000	156250000	284160000	15181000	0	116070000	40744750	51061750	108753833	0.0848807	0.15004	3
Signal peptidase complex subunit 1 (EC 3.4.-.-) (Microsomal signal peptidase 12 kDa subunit) (SPase 12 kDa subunit)	Q9D958	Spcs1	3.87	1.75	4.58	1.34	2.26	1.4	559500000	517320000	906570000	38358000	21647000	188680000	165974500	203992000	343080000	0.00164382	0.203102	3
Protein SON (Negative regulatory element-binding protein) (NRE-binding protein)	Q9QX47	Son	2.43	2.62	4.84	5.06	1.76	3	3121800000	5335700000	4800600000	577560000	186850000	1414000000	507910000	159440250	601008333	0.130357	0.0571348	3
Mothers against decapentaplegic homolog 9 (MAD homolog 9) (Mothers against DPP homolog 9) (SMAD family member 9) (SMAD 9) (Smad9) (Smad8)	Q9JIW5	Smad9	100	3.63	100	2.44	0	0	64968000	38107000	0	0	0	0	5257325	7004000	0	0.219183	0.266589	2
182 kDa tankyrase-1-binding protein	P58871	Tnks1bp1	3.62	2.01	7.59	2.09	0.68	0.73	385020000	451510000	576780000	31287000	2343200	360570000	95780500	105710000	347925000	0.300822	0.451601	2
Transcriptional enhancer factor TEF-3 (ETF-related factor 2) (ETFR-2) (TEA domain family member 4) (TEAD-4) (TEF-1-related factor 1) (TEF-1-related factor FR-19) (RTEF-1)	Q62296	Tead4	100	4.67	100	100	4.11	6.98	39351000	64672000	92695000	0	0	5376700	1550200	0	732083	0.014938	0.0267239	3
Transmembrane protein 222	Q8BVA2	Tmem222	100	100	100	1.11	1.33	1.69	29547000	24089000	89569000	0	0	35658000	0	11144375	27770816	0.0346008	0.25536	3
Transducin-like enhancer protein 3 (ESG) (Grg-3)	Q08122	Tle3	100	4.58	100	100	1.99	2.99	30470000	9813800	132460000	0	0	33461000	1278275	0	16694583	0.125091	0.189483	3
Spectrin beta chain, non-erythrocytic 1 (Beta-II spectrin) (Embryonic liver fodrin) (Fodrin beta chain)	Q62261	Sptbn1	4.11	3.42	4.42	3.9	3.6	2.78	200290000	149790000	615460000	11588000	6996800	50702000	18659750	10018600	89879833	0.10535	0.0829624	3
Staphylococcal nuclease domain-containing protein 1 (EC 3.1.31.1) (100 kDa coactivator) (p100 co-activator)	Q78PY7	Snd1	3.14	2.17	4.83	2.54	1.53	1.74	516200000	654980000	986330000	58478000	23065000	342540000	114922750	112702250	294325000	0.052621	0.00562564	3
Tubulin alpha-4A chain (Alpha-tubulin 4) (Alpha-tubulin isotype M-alpha-4) (Tubulin alpha-4 chain)	P68368	Tuba4a	100	5.14	100	2.1	1.41	2.25	119120000	408350000	153170000	0	0	57806000	3380750	95014500	32143966	0.231424	0.0495977	3
Transmembrane protein 165 (TPA-regulated locus protein) (Transmembrane protein PFT27) (Transmembrane protein TPARL)	P52875	Tmem165	3.39	2.06	4.48	1.17	1.43	1.51	360670000	258100000	623430000	34454000	11549000	232010000	86290750	114404500	218736666	0.0364621	0.287714	3
Mitochondrial import inner membrane translocase subunit Tim23	Q9WTQ8	Timm23	2.72	1.56	100	1.66	1.72	1.55	100360000	95454000	158650000	15281000	0	48174000	33985750	30185750	54211333	0.0344021	0.0426694	3
Transmembrane 9 superfamily member 3	Q9ET30	Tm9sf3	4.72	2.33	3.83	1.08	1.48	1.45	2443800000	1485800000	2796000000	92826000	104730000	999680000	487465000	703805000	1022613333	0.105894	0.383991	3
DNA topoisomerase 2-alpha (EC 5.6.2.2) (DNA topoisomerase II, alpha isozyme)	Q01320	Top2a	3.47	3.29	4.57	4.21	2.58	3.16	3420200000	2867800000	3113400000	307880000	120960000	521970000	350507500	154594500	348410000	0.0205734	0.0142243	3
Zinc transporter SLC39A7 (Histidine-rich membrane protein Ke4) (Solute carrier family 39 member 7) (Zrt-, Irt-like protein 7) (ZIP7)	Q31125	Slc39a7	3.77	1.23	3.59	1.8	1.19	0.9	44825000	58097000	103070000	3291800	4817800	45281000	19159325	16670825	55205000	0.0844972	0.652695	2
Protein transport protein Sec23A (SEC23-related protein A)	Q01405	Sec23a	5.66	3.7	100	1.52	2.47	1.95	118790000	116700000	278710000	2345300	0	50293000	9123800	40600850	72079833	0.00389767	0.138926	3
U2 snRNP-associated SURP motif-containing protein (140 kDa Ser/Arg-rich domain protein) (U2-associated protein SR140)	Q6NV83	U2surp	2.07	1.9	3.21	3.62	1.33	2.15	2455500000	3077900000	3256400000	584390000	332560000	1299600000	657150000	249895000	735570000	0.137543	0.0572904	3
Ubiquitin-associated protein 2 (UBAP-2) (Protein lingerer homolog 1) (mLig-1)	Q91VX2	Ubap2	100	100	100	4.3	100	3.3	38305000	229760000	127840000	0	0	0	0	11644250	12935666	0.154027	0.152191	3
Vesicle-associated membrane protein-associated protein A (VAMP-A) (VAMP-associated protein A) (VAP-A) (33 kDa VAMP-associated protein) (VAP-33)	Q9WV55	Vapa	2.04	1.05	3.65	1.53	0.96	1.17	387790000	539530000	602600000	94078000	42863000	309290000	187072500	187331750	268041666	0.277736	0.511526	2
Probable ubiquitin carboxyl-terminal hydrolase FAF-X (EC 3.4.19.12) (Deubiquitinating enzyme FAF-X) (Fat facets homolog) (Fat facets protein-related, X-linked) (Ubiquitin carboxyl-terminal hydrolase FAM) (Ubiquitin thioesterase FAF-X) (Ubiquitin-specific protease 9, X chromosome) (Ubiquitin-specific-processing protease FAF-X)	P70398	Usp9x	100	3.67	100	1.53	1.31	1.29	70014000	101010000	464590000	0	0	186920000	5504475	34872500	190496666	0.00682314	0.116225	3
Protein virilizer homolog	A2AIV2	Virma	100	100	6.13	5.23	2.46	5.09	209060000	367150000	328200000	0	5247200	59808000	0	9813900	9622300	0.0439769	0.0163215	3
40S ribosomal protein S25	P62852	Rps25	2.18	2.04	3.08	3.43	1.65	2.1	481370000	675630000	651610000	106590000	80002000	208190000	116859500	62721250	152266666	0.088306	0.058453	3
E3 ubiquitin-protein ligase SHPRH (EC 2.3.2.27) (EC 3.6.4.-) (RING-type E3 ubiquitin transferase SHPRH) (SNF2, histone-linker, PHD and RING finger domain-containing helicase)	Q7TPQ3	Shprh	100	100	100	3.27	2.51	3.48	31792000	14338000	45878000	0	0	8055800	0	1482950	4113916	0.0551239	0.0779042	3
Histone-lysine N-methyltransferase SETD1A (EC 2.1.1.354) (SET domain-containing protein 1A)	E9PYH6	Setd1a	100	4.75	100	6.74	2.9	5.33	207410000	320130000	271030000	0	0	36228000	7723075	2993150	6726700	0.0371028	0.0208244	3
mRNA decay activator protein ZFP36L2 (Butyrate response factor 2) (TPA-induced sequence 11d) (Zinc finger protein 36, C3H1 type-like 2) (ZFP36-like 2)	P23949	Zfp36l2	100	100	100	100	1.16	2.67	13164000	19994000	14227000	0	0	6346900	0	0	2236000	0.158401	0.0590583	3
Vitamin K epoxide reductase complex subunit 1-like protein 1 (VKORC1-like protein 1) (EC 1.17.4.4)	Q6TEK5	Vkorc1l1	100	3.06	100	1.33	0.36	0	71083000	31294000	74394000	0	0	57999000	8521250	12438575	74265833	0.481529	0.975274	2
WD repeat domain phosphoinositide-interacting protein 2 (WIPI-2)	Q80W47	Wipi2	100	2.58	100	1.34	1.03	1.35	44464000	36083000	137430000	0	0	67131000	7413500	14261175	53853833	0.136801	0.202462	3
Nucleoporin SEH1 (GATOR complex protein SEH1) (Nup107-160 subcomplex subunit SEH1)	Q8R2U0	Seh1l	4.43	1.37	3.65	1.57	0.86	0.91	116110000	162490000	283710000	5400400	12973000	156670000	44888000	54592250	150706666	0.236932	0.621267	2
Splicing factor 3A subunit 3 (SF3a60) (Spliceosome-associated protein 61) (SAP 61)	Q9D554	Sf3a3	4.6	3.86	100	4.62	2.05	3.91	502370000	597100000	1159300000	20722000	0	279670000	34623250	24360500	77232500	0.00476021	0.0259012	3
Signal transducing adapter molecule 2 (STAM-2) (Hrs-binding protein)	O88811	Stam2	100	4.92	100	100	4.41	4.02	92478000	54312000	92970000	0	0	4366500	3047100	0	5714433	0.035052	0.0278028	3
Transducin-like enhancer protein 4 (Grg-4) (Groucho-related protein 4)	Q62441	Tle4	100	100	100	100	100	3.1	8348500	9813800	15757000	0	0	0	0	0	1833583	0.00873091	0.000337284	3
WD repeat-containing protein 48 (USP1-associated factor 1)	Q8BH57	Wdr48	100	2.94	100	2.67	1.7	1.98	18483000	10380000	27604000	0	0	8514800	2414250	1626900	7014683	0.0677226	0.0484664	3
WD repeat-containing protein 75 (U3 small nucleolar RNA-associated protein 17 homolog)	Q3U821	Wdr75	5.64	2.27	100	2.47	1.42	1.87	245070000	274120000	455730000	4901200	0	169830000	50738500	49537500	124308666	0.0614175	0.00102777	3
39S ribosomal protein L10, mitochondrial (L10mt) (MRP-L10)	Q3TBW2	Mrpl10	100	2.09	100	1.14	0	-100	40987000	21150000	0	0	0	0	9611000	9578000	5956000	0.232413	0.794101	2
U2 small nuclear ribonucleoprotein A' (U2 snRNP A')	P57784	Snrpa1	4.26	3.04	100	5.85	100	3.72	63276000	65914000	68575000	3308200	0	0	7699950	1142375	5187350	0.00329397	0.00912835	3
S1 RNA-binding domain-containing protein 1	Q497V5	Srbd1	100	4.72	100	1.33	1.48	1.44	23209000	24570000	66355000	0	0	23834000	879100	9739425	24389666	0.0179716	0.222757	3
Splicing factor 45 (45 kDa-splicing factor) (RNA-binding motif protein 17)	Q8JZX4	Rbm17	6.32	4.78	100	5.74	3.71	5.97	647130000	1388600000	1336000000	8081300	0	102180000	23541250	26022225	21329166	0.0411714	0.0352105	3
T-complex protein 1 subunit zeta (TCP-1-zeta) (CCT-zeta-1)	P80317	Cct6a	2.95	2.22	4.52	2.35	1.84	1.78	364360000	290230000	843050000	46994000	12655000	234880000	78031000	56754525	245855000	0.00460283	0.029459	3
Tubulin beta-6 chain	Q922F4	Tubb6	4.54	2.96	6.74	3.29	1.36	2.04	1644400000	1964700000	1774800000	70887000	18377000	691840000	210692250	200850000	431311666	0.114803	0.0362874	3
Transforming growth factor beta-1-induced transcript 1 protein (Androgen receptor-associated protein of 55 kDa) (Hydrogen peroxide-inducible clone 5 protein) (Hic-5) (TGF beta-stimulated clone 5) (TSC-5)	Q62219	Tgfb1i1	100	3.05	100	3.43	-1.4	1.36	41157000	86648000	48439000	0	0	128060000	4963000	8039075	18849033	0.924157	0.167261	2
Tropomodulin-3 (Ubiquitous tropomodulin) (U-Tmod)	Q9JHJ0	Tmod3	100	2.52	100	100	100	2.13	17686000	13707000	21764000	0	0	0	3073500	0	4988150	0.00992361	0.0126788	3
Vesicle-associated membrane protein 7 (VAMP-7) (Synaptobrevin-like protein 1)	P70280	Vamp7	3.27	1.58	5.13	1.15	1.88	1.4	584130000	300550000	1084100000	60405000	8593500	293860000	195617500	135284850	409933333	0.01818	0.305724	3
Sentrin-specific protease 1 (EC 3.4.22.-) (SUMO-1 protease 2) (SuPr-2) (Sentrin/SUMO-specific protease SENP1)	P59110	Senp1	100	100	100	5.47	100	4.31	15162000	55527000	42993000	0	0	0	0	1253425	2173900	0.087624	0.0853809	3
Tubulin alpha-3 chain (Alpha-tubulin 3/7) (Alpha-tubulin isotype M-alpha-3/7) (Tubulin alpha-3/alpha-7 chain) [Cleaved into: Detyrosinated tubulin alpha-3 chain]	P05214	Tuba3a	3.92	2.8	100	3.83	1.59	2.08	17299000000	32513000	22904000000	1140300000	0	7590400000	2485425000	2281150	5420750000	0.24184	0.192726	3
Ubiquitin-associated domain-containing protein 2 (UBA domain-containing protein 2) (Phosphoglycerate dehydrogenase-like protein 1)	Q8R1K1	Ubac2	100	2.1	1.82	1.26	0.74	1.14	69438000	44973000	99125000	0	12737000	59152000	16156325	18821300	45127000	0.442083	0.39307	2
5'-3' exoribonuclease 2 (EC 3.1.13.-) (Protein Dhm1)	Q9DBR1	Xrn2	2.67	2.62	3.43	3.53	1.61	2.06	878660000	1307100000	1005200000	138040000	120940000	328710000	142690000	113531250	240745000	0.0976628	0.0625554	3
WW domain-binding protein 4 (WBP-4) (Formin-binding protein 21) (WW domain-containing-binding protein 4)	Q61048	Wbp4	100	3.11	100	100	100	5.93	51912000	61565000	82986000	0	0	0	5998500	0	1364616	0.00146848	0.0140354	3
Vacuolar protein sorting-associated protein 16 homolog (mVPS16)	Q920Q4	Vps16	100	2.63	100	100	2.64	2.88	14907000	7468500	83501000	0	0	13401000	2411650	0	11365833	0.181286	0.232618	3
Zinc finger E-box-binding homeobox 2 (Smad-interacting protein 1) (Zinc finger homeobox protein 1b)	Q9R0G7	Zeb2	100	6	100	100	2.92	5.11	136010000	149140000	317960000	0	0	42010000	2130875	0	9226733	0.00583827	0.0270948	3
Tight junction protein ZO-1 (Tight junction protein 1) (Zona occludens protein 1) (Zonula occludens protein 1)	P39447	Tjp1	100	4.32	100	4.5	3.7	3.26	109650000	138850000	250030000	0	0	19195000	5491750	6144550	26030666	0.0091047	0.0118885	3
Zinc finger protein 62 (Zfp-62) (ZT3)	Q8C827	Zfp62	100	100	100	5.92	100	2.77	10838000	50966000	9044900	0	0	0	0	844450	1322800	0.23447	0.247965	3
Sequestosome-1 (STONE14) (Ubiquitin-binding protein p62)	Q64337	Sqstm1	3.48	1.63	5.65	1.84	0.64	0.84	847310000	254190000	840360000	75902000	5079700	537530000	273022500	71018750	469878333	0.399418	0.508679	2
Nucleoprotein TPR (NPC-associated intranuclear protein) (Translocated promoter region and nuclear basket protein)	F6ZDS4	Tpr	8.43	4.4	7.02	5.45	2.54	4.92	2478100000	4025000000	4165100000	7208000	30968000	717860000	117089750	92214750	137534333	0.0295511	0.015349	3
pre-mRNA 3' end processing protein WDR33 (WD repeat-containing protein 33) (WD repeat-containing protein of 146 kDa)	Q8K4P0	Wdr33	100	5.34	100	7.55	3.41	5.47	351550000	618600000	726960000	0	0	68210000	8672385	3311397	16447483	0.0183389	0.0200588	3
YLP motif-containing protein 1 (Nuclear protein ZAP3)	Q9R0I7	Ylpm1	100	5.09	100	9.2	3.36	5.38	1150000000	1737700000	1812100000	0	0	175980000	33826575	2949400	43599166	0.0158388	0.012497	3
Zinc finger matrin-type protein 2	Q9CPW7	Zmat2	100	100	100	8.39	0	0	46719000	94195000	0	0	0	0	0	281100	0	0.216381	0.215641	2
Probable global transcription activator SNF2L2 (EC 3.6.4.-) (ATP-dependent helicase SMARCA2) (BRG1-associated factor 190B) (BAF190B) (Protein brahma homolog) (SNF2-alpha) (SWI/SNF-related matrix-associated actin-dependent regulator of chromatin subfamily A member 2)	Q6DIC0	Smarca2	5.29	3.53	100	4.19	2.6	3.2	1762100000	2025300000	2944300000	44963000	0	485520000	152307500	110768100	320651666	0.00495912	0.00176411	3
Tubulin beta-2B chain	Q9CWF2	Tubb2b	3.71	2.48	1.57	2.38	1.24	1.86	393570000	543470000	499560000	29978000	183290000	211230000	70597500	104391750	137561166	0.238198	0.0174507	3
E3 ubiquitin-protein ligase UBR4 (EC 2.3.2.27) (N-recognin-4) (RING-type E3 ubiquitin transferase UBR4) (Zinc finger UBR1-type protein 1) (p600)	A2AN08	Ubr4	100	100	100	100	1.68	1.54	11289000	3046500	29069000	0	0	9048000	0	0	10010766	0.0963655	0.111852	3
Cytochrome b-c1 complex subunit Rieske, mitochondrial (EC 7.1.1.8) (Complex III subunit 5) (Cytochrome b-c1 complex subunit 5) (Rieske iron-sulfur protein) (RISP) (Rieske protein UQCRFS1) (Ubiquinol-cytochrome c reductase iron-sulfur subunit) [Cleaved into: Cytochrome b-c1 complex subunit 9 (Su9) (Subunit 9) (8 kDa subunit 9) (Complex III subunit IX) (Cytochrome b-c1 complex subunit 11) (UQCRFS1 …	Q9CR68	Uqcrfs1	100	3.43	100	1.65	-1.17	-1.8	73434000	16507000	9422100	0	0	21153000	6808250	5255750	32917166	0.512706	0.83907	2
Upstream stimulatory factor 1 (Major late transcription factor 1)	Q61069	Usf1	100	100	100	100	0	0	10171000	15825000	0	0	0	0	0	0	0	0.195085	0.195085	2
Ribosome biogenesis protein WDR12 (WD repeat-containing protein 12)	Q9JJA4	Wdr12	5.89	2.71	100	3.23	0.63	1.65	281820000	444690000	267930000	4757600	0	172780000	43063750	47466675	85382666	0.258292	0.107538	2
WD repeat-containing protein 70	Q3TWF6	Wdr70	100	2.56	100	4.17	2.24	2.18	25841000	44820000	73744000	0	0	15639000	4370750	2492750	16296500	0.0171919	0.0408342	3
Heterogeneous nuclear ribonucleoproteins A2/B1 (hnRNP A2/B1)	O88569	Hnrnpa2b1	6.65	3.4	7.99	6.19	3.58	4.34	19007000000	40051000000	21091000000	189410000	157350000	1765100000	1800450000	546995000	1039420000	0.0856517	0.0924616	3
U4/U6.U5 tri-snRNP-associated protein 2 (Inactive ubiquitin-specific peptidase 39)	Q3TIX9	Usp39	4.25	3.26	100	3.32	1.96	2.05	340030000	356390000	662580000	17897000	0	170090000	35542750	35691250	160491666	0.00724195	0.000732741	3
SWI/SNF-related matrix-associated actin-dependent regulator of chromatin subfamily A member 5 (EC 3.6.4.-) (Sucrose nonfermenting protein 2 homolog) (mSnf2h)	Q91ZW3	Smarca5	5.38	3.48	9.21	4.14	2.25	3.14	4296200000	4933900000	6421000000	102840000	8348600	1347900000	386277500	280651500	730743333	0.0184863	0.00105488	3
T-complex protein 1 subunit theta (TCP-1-theta) (CCT-theta)	P42932	Cct8	3.83	2.3	4.86	2.46	1.74	1.77	464180000	487120000	839270000	32597000	16762000	250460000	94439750	88242500	246563333	0.0163184	0.000384226	3
Zinc finger CCHC domain-containing protein 8 (TRAMP-like complex RNA-binding factor ZCCHC8)	Q9CYA6	Zcchc8	100	5.54	100	100	2.16	3.59	94855000	78989000	144510000	0	0	32438000	2037650	0	12014316	0.0193742	0.00462474	3
Something about silencing protein 10 (Charged amino acid-rich leucine zipper 1) (Crl-1) (Disrupter of silencing SAS10) (UTP3 homolog)	Q9JI13	Utp3	5.36	5.05	4.1	6.36	2.79	4.83	408290000	906210000	371690000	9942900	52832000	53693000	12351250	11029025	13027683	0.102201	0.102992	3
Translocon-associated protein subunit delta (TRAP-delta) (Signal sequence receptor subunit delta) (SSR-delta)	Q62186	Ssr4	3.81	1.19	2.94	1.06	1.21	1.43	337020000	292260000	831620000	24030000	38013000	359490000	147848750	139769750	307716666	0.0655486	0.664551	3
Serrate RNA effector molecule homolog (Arsenite-resistance protein 2)	Q99MR6	Srrt	100	3.65	8.29	6	2.96	3.76	1330800000	1806500000	1796600000	0	5779700	231640000	105682250	28192035	132202666	0.0205925	0.0158584	3
Exportin-1 (Exp1) (Chromosome region maintenance 1 protein homolog)	Q6P5F9	Xpo1	4.06	2.95	100	2.95	1.31	2.02	565040000	581420000	845780000	33946000	0	340140000	73330000	75456750	208175000	0.0901189	0.00645788	3
WD repeat-containing protein 5 (BMP2-induced 3-kb gene protein) (WD repeat-containing protein BIG-3)	P61965	Wdr5	3.77	3.21	100	4.04	1.25	1.99	99363000	40784000	82997000	7281500	0	34797000	10771500	2478900	20824816	0.161875	0.0952357	3
Protein YIPF4 (YIP1 family member 4)	Q8C407	Yipf4	3.21	1.92	100	1.31	1.44	1.21	42885000	26157000	52586000	4630800	0	19343000	11328250	10516500	22802166	0.0590596	0.322575	3
Neutral amino acid transporter A (Alanine/serine/cysteine/threonine transporter 1) (ASCT-1) (SATT) (Solute carrier family 1 member 4)	O35874	Slc1a4	100	2.47	4.75	1.05	1.98	1.4	187740000	148290000	311530000	0	5528800	79185000	33915000	71672250	117754166	0.0269325	0.40588	3
Putative adenosylhomocysteinase 3 (AdoHcyase 3) (EC 3.3.1.1) (Long-IRBIT) (S-adenosyl-L-homocysteine hydrolase 3) (S-adenosylhomocysteine hydrolase-like protein 2)	Q68FL4	Ahcyl2	3.16	1.97	3.77	2.29	1.28	1.47	341660000	332420000	205610000	38201000	24299000	84851000	87061250	67844500	74206666	0.135124	0.0895423	3
Recombining binding protein suppressor of hairless (J kappa-recombination signal-binding protein) (RBP-J kappa)	P31266	Rbpj	5.3	2.47	3.7	2.57	1.06	1.9	183890000	197920000	212890000	4682700	15259000	102300000	33105750	33257000	56879833	0.158356	0.0167256	3
Alpha-taxilin	Q6PAM1	Txlna	100	100	100	5.26	1.86	1.68	6517700	13310000	13384000	0	0	3693000	0	347350	4163833	0.0769765	0.0875883	3
Syntaxin-7	O70439	Stx7	100	3.2	100	100	2.26	3.21	46145000	48203000	88294000	0	0	18398000	5004475	0	9525533	0.0033931	0.00946239	3
Small subunit processome component 20 homolog (Down-regulated in metastasis protein)	Q5XG71	Utp20	5.22	3.73	6.01	4.74	2	3.12	1116600000	1475800000	1230600000	29887000	22826000	308650000	84436750	55265750	141734333	0.0638308	0.0261793	3
Zinc finger protein-like 1	Q9DB43	Zfpl1	3.52	1.65	100	2.3	0.95	2.41	64834000	89173000	109740000	5642400	0	56643000	20613600	18069500	20608166	0.20552	0.0569354	2
Zinc finger protein 512	Q69Z99	Znf512	100	3.97	100	3.83	2.22	3.57	271870000	151100000	300620000	0	0	64331000	17300500	10590100	25273133	0.0625724	0.0377623	3
Tax1-binding protein 1 homolog	Q3UKC1	Tax1bp1	4.43	1.77	100	100	0.94	0.93	107550000	5441600	215390000	4983500	0	111900000	31503000	0	113400833	0.393455	0.534956	2
T-complex protein 1 subunit eta (TCP-1-eta) (CCT-eta)	P80313	Cct7	3.48	1.72	6.4	2.14	1.16	1.49	260980000	178540000	709890000	23376000	2118500	317120000	79398000	40451375	253326666	0.0604267	0.0476017	3
Ubiquitin carboxyl-terminal hydrolase 4 (EC 3.4.19.12) (Deubiquitinating enzyme 4) (Ubiquitin thioesterase 4) (Ubiquitin-specific-processing protease 4) (Ubiquitous nuclear protein)	P35123	Usp4	100	3.73	100	1.81	1.97	1.51	21235000	21409000	179130000	0	0	45583000	1601500	6101125	62759666	0.142732	0.163516	3
Vacuolar protein sorting-associated protein 18 homolog	Q8R307	Vps18	100	3.45	100	3.07	2.97	2.34	17111000	6776400	70850000	0	0	9013100	1560725	809025	13972816	0.161449	0.169821	3
Phostensin (Protein phosphatase 1 F-actin cytoskeleton-targeting subunit) (Protein phosphatase 1 regulatory subunit 18)	Q8BQ30	Ppp1r18	100	4.51	100	2.67	0.73	0.8	137850000	71231000	65554000	0	0	39608000	6070500	11178050	37747166	0.262295	0.313987	2
E3 ubiquitin-protein ligase RNF126 (EC 2.3.2.27) (RING finger protein 126)	Q91YL2	Rnf126	100	1.91	100	2.75	0.92	1.58	4015500	8258100	9405800	0	0	4966900	1065517	1228900	3154383	0.22618	0.0941271	2
Sin3 histone deacetylase corepressor complex component SDS3 (Suppressor of defective silencing 3 protein homolog)	Q8BR65	Suds3	1.4	1.82	2.12	2.65	1.54	1.97	27119000	51504000	95226000	10286000	11850000	32803000	7663750	8184750	24326166	0.256098	0.0770266	3
Secretory carrier-associated membrane protein 4 (SC4) (Secretory carrier membrane protein 4)	Q9JKV5	Scamp4	3.61	1.77	3.61	1.36	1.7	1.43	149550000	116430000	190320000	12214000	9529800	58438000	43894000	45202500	70813666	0.0378336	0.198395	3
Vesicle-trafficking protein SEC22b (ER-Golgi SNARE of 24 kDa) (ERS-24) (ERS24) (SEC22 vesicle-trafficking protein homolog B) (SEC22 vesicle-trafficking protein-like 1) (mSec22b)	O08547	Sec22b	2.66	1.46	6.09	1.77	0.9	0.98	482980000	464470000	867010000	76643000	6819000	463170000	176168000	136022750	439086666	0.224928	0.267082	2
Mothers against decapentaplegic homolog 3 (MAD homolog 3) (Mad3) (Mothers against DPP homolog 3) (mMad3) (SMAD family member 3) (SMAD 3) (Smad3)	Q8BUN5	Smad3	100	3.63	100	2.44	0	0	64968000	38107000	0	0	0	0	5257325	7004000	0	0.219183	0.266589	2
Nesprin-3 (KASH domain-containing protein 3) (KASH3) (Nuclear envelope spectrin repeat protein 3)	Q4FZC9	Syne3	100	100	100	5.67	1.35	3.75	32987000	92219000	134950000	0	0	53114000	0	1811600	10025000	0.129972	0.0553347	3
U3 small nucleolar RNA-associated protein 14 homolog A (Juvenile spermatogonial depletion-like X-linked protein) (Jsd-like X-linked protein)	Q640M1	Utp14a	5.19	4.7	4.46	3.25	2.44	4.85	444190000	994590000	428440000	12174000	45346000	78723000	17131625	104538000	14832066	0.115356	0.0550077	3
WW domain-containing adapter protein with coiled-coil	Q924H7	Wac	5.88	3.8	7.33	4.96	2.44	4.13	170720000	194530000	211090000	2898000	1209500	39023000	12274025	6248700	12089450	0.0260977	0.00324852	3
Zinc finger protein 516	Q7TSH3	Znf516	100	100	100	2.88	2.49	3.54	31035000	17762000	82158000	0	0	14602000	0	2410500	7041498	0.049592	0.111936	3
Suppressor of SWI4 1 homolog (Ssf-1) (Peter Pan homolog)	Q91YU8	Ppan	4.7	2.13	4.05	2.25	1.08	1.76	299630000	337600000	314240000	11535000	20427000	148190000	68394500	70815750	93068333	0.152744	0.0201985	3
Bifunctional glutamate/proline--tRNA ligase (Bifunctional aminoacyl-tRNA synthetase) [Includes: Glutamate--tRNA ligase (EC 6.1.1.17) (Glutamyl-tRNA synthetase) (GluRS); Proline--tRNA ligase (EC 6.1.1.15) (Prolyl-tRNA synthetase) (ProRS)]	Q8CGC7	Eprs1	3.73	2.25	5.12	2.15	1.37	1.49	769430000	921580000	1696900000	58143000	26435000	656030000	161315000	207228250	602730000	0.0532027	0.00333863	3
General transcription factor IIF subunit 2 (EC 3.6.4.12) (ATP-dependent helicase GTF2F2) (Transcription initiation factor IIF subunit beta) (TFIIF-beta)	Q8R0A0	Gtf2f2	100	100	100	100	100	100	72744000	122970000	37648000	0	0	0	0	0	0	0.102418	0.102418	3
Nucleolar transcription factor 1 (Upstream-binding factor 1) (UBF-1)	P25976	Ubtf	4.98	3.59	6.65	4.42	2.31	3.53	1453600000	1815600000	2264000000	45949000	18048000	455930000	120769750	85061000	196173333	0.0178682	0.00335419	3
Zinc finger protein 800	Q0VEE6	Znf800	100	4.73	100	2.52	2.65	3.49	22201000	13387000	64786000	0	0	10315000	835475	2337600	5749500	0.0615525	0.139062	3
Synaptosomal-associated protein 47 (SNAP-47) (Synaptosomal-associated 47 kDa protein)	Q8R570	Snap47	100	1.96	100	1.3	1.18	1.45	224730000	157980000	478830000	0	0	211710000	57924750	64045650	175870000	0.108843	0.211573	3
Transcription activator BRG1 (EC 3.6.4.-) (ATP-dependent helicase SMARCA4) (BRG1-associated factor 190A) (BAF190A) (Protein brahma homolog 1) (SNF2-beta) (SWI/SNF-related matrix-associated actin-dependent regulator of chromatin subfamily A member 4)	Q3TKT4	Smarca4	5.29	3.53	100	4.19	2.6	3.2	1762100000	2025300000	2944300000	44963000	0	485520000	152307500	110768100	320651666	0.00495912	0.00176411	3
F-box-like/WD repeat-containing protein TBL1X (Transducin beta-like protein 1X)	Q9QXE7	Tbl1x	5.21	4	4.69	4.27	2.35	3.81	299190000	318350000	476340000	8102900	12319000	93343000	18742500	16521700	34062833	0.00577236	0.00223981	3
Thioredoxin (Trx) (ATL-derived factor) (ADF)	P10639	Txn	2.84	2.01	100	2.02	1.33	1.56	117610000	95841000	142970000	16382000	0	56698000	29267750	23567500	48418166	0.0845616	0.0285985	3
Exportin-7 (Exp7) (Ran-binding protein 16)	Q9EPK7	Xpo7	100	4.27	100	100	0.18	1.94	53698000	10914000	42916000	0	0	37786000	2782175	0	11179783	0.583912	0.180555	2
Sterol O-acyltransferase 1 (EC 2.3.1.26) (Acyl-coenzyme A:cholesterol acyltransferase 1) (ACAT-1) (Cholesterol acyltransferase 1)	Q61263	Soat1	100	2.14	100	1.17	1.53	1.53	154050000	52558000	266880000	0	0	92394000	35037250	23374750	92666833	0.116443	0.235623	3
CST complex subunit STN1 (Alpha-accessory factor of 44 kDa) (AAF-44) (AAF44) (Oligonucleotide/oligosaccharide-binding fold-containing protein 1) (Suppressor of cdc thirteen homolog)	Q8K2X3	Stn1	100	4.62	100	100	1.75	4.07	41828000	60130000	92403000	0	0	27449000	1699300	0	5510316	0.0317357	0.014779	3
Transitional endoplasmic reticulum ATPase (TER ATPase) (EC 3.6.4.6) (15S Mg(2+)-ATPase p97 subunit) (Valosin-containing protein) (VCP)	Q01853	Vcp	3.33	1.3	5.97	2.78	1.95	1.25	1714700000	1898500000	2599700000	171050000	30337000	673250000	698015000	277051250	1090370000	0.0260934	0.226655	3
Transmembrane protein 201 (Spindle-associated membrane protein 1)	A2A8U2	Tmem201	100	4.58	4.94	3.15	2.3	4.55	9266200	39709000	12981000	0	1293200	2627600	386150	4480275	555400	0.202673	0.13154	3
THO complex subunit 6 homolog (WD repeat-containing protein 58)	Q5U4D9	Thoc6	100	100	100	4.76	2.65	2.98	55632000	126970000	82967000	0	0	13202000	0	4699700	10498750	0.0891789	0.0661973	3
E3 ubiquitin-protein ligase TRIM56 (EC 2.3.2.27) (RING-type E3 ubiquitin transferase TRIM56) (Tripartite motif-containing protein 56)	Q80VI1	Trim56	100	2.16	100	1.94	2.33	2.13	14947000	17102000	76915000	0	0	15259000	3355400	4446675	17583500	0.075257	0.212368	3
tRNA pseudouridine synthase A (EC 5.4.99.12) (tRNA pseudouridine(38-40) synthase) (tRNA pseudouridylate synthase I) (tRNA-uridine isomerase I)	Q9WU56	Pus1	1.84	1.04	6.56	4.88	3.37	1.79	2957700	31370000	35578000	824710	333390	3450400	1440525	1061670	10300316	0.182972	0.254192	3
Survival of motor neuron-related-splicing factor 30 (30 kDa splicing factor SMNrp) (SMN-related protein) (Survival motor neuron domain-containing protein 1)	Q8BGT7	Smndc1	100	5.21	100	100	100	5.12	74169000	138720000	141540000	0	0	0	2001750	0	4058950	0.0213254	0.0268492	3
SWI/SNF complex subunit SMARCC1 (BRG1-associated factor 155) (SWI/SNF complex 155 kDa subunit) (SWI/SNF-related matrix-associated actin-dependent regulator of chromatin subfamily C member 1) (SWI3-related protein) (BAF155)	P97496	Smarcc1	6.66	4.52	100	6.15	2.45	4.24	561130000	1024500000	725640000	5540000	0	132620000	24469300	14391250	38356166	0.0737438	0.0455877	3
SWI/SNF-related matrix-associated actin-dependent regulator of chromatin subfamily D member 1 (60 kDa BRG-1/Brm-associated factor subunit A) (BRG1-associated factor 60A) (BAF60A) (Protein D15KZ1) (SWI/SNF complex 60 kDa subunit)	Q61466	Smarcd1	100	100	100	100	100	100	117940000	118530000	194320000	0	0	0	0	0	0	0.00573889	0.00573889	3
Small nuclear ribonucleoprotein Sm D3 (Sm-D3) (snRNP core protein D3)	P62320	Snrpd3	4.8	3.31	100	3.91	2.45	3.03	223450000	237630000	296380000	7996000	0	54321000	22486250	15777250	36256500	0.0165215	0.0011531	3
Glutamine--tRNA ligase (EC 6.1.1.18) (Glutaminyl-tRNA synthetase) (GlnRS)	Q8BML9	Qars1	100	2.37	100	1.44	1.13	1.76	55072000	43164000	132010000	0	0	60112000	10679500	15887750	38892200	0.108862	0.163019	3
Transcription initiation factor TFIID subunit 6 (Transcription initiation factor TFIID 70 kDa subunit) (TAF(II)70) (TAFII-70) (TAFII70) (Transcription initiation factor TFIID 80 kDa subunit) (TAF(II)80) (TAFII-80) (TAFII80) (p80)	Q62311	Taf6	100	5.06	100	100	0.22	1.38	75008000	17546000	44937000	0	0	38466000	2253175	0	17309000	0.490774	0.256258	2
Vacuole membrane protein 1 (NF-E2-inducible protein 2) (Protein ni-2) (Transmembrane protein 49)	Q99KU0	Vmp1	3.73	2.26	3.86	1.36	1.99	1.75	475330000	439500000	1054900000	35839000	30269000	266460000	99401000	171221500	312625000	0.00267917	0.186862	3
WD repeat-containing protein 43	Q6ZQL4	Wdr43	6.27	2.88	7.15	3.81	1.62	2.42	595540000	720650000	583920000	7694200	5063400	189460000	80835750	51400000	109295833	0.0945461	0.0369997	3
Paraspeckle component 1 (Paraspeckle protein 1) (mPSP1)	Q8R326	Pspc1	100	100	100	100	100	6.7	122260000	150500000	431840000	0	0	0	0	0	4161700	0.0873832	0.083876	3
Presenilin-1 (PS-1) (EC 3.4.23.-) (Protein S182) [Cleaved into: Presenilin-1 NTF subunit; Presenilin-1 CTF subunit; Presenilin-1 CTF12 (PS1-CTF12)]	P49769	Psen1	4.68	2.56	100	1.74	2.67	1.76	63655000	36924000	177210000	2482000	0	27933000	10818125	11055200	52444333	0.0646433	0.126348	3
60S acidic ribosomal protein P0 (60S ribosomal protein L10E)	P14869	Rplp0	2.17	2.21	100	2.11	0.91	1.23	186470000	136940000	254360000	41462000	0	135720000	40397750	31615775	108660166	0.242512	0.11343	2
Septin-8	Q8CHH9	Septin8	4.13	3.37	100	1.36	2.61	0.98	31710000	25046000	43769000	1809600	0	7182300	3057250	9747975	22198666	0.0040327	0.44459	2
SAFB-like transcription modulator (Modulator of estrogen-induced transcription) (SAF-like transcription modulator)	Q8CH25	Sltm	5.35	3.97	9.98	6.43	2.99	4.98	1020500000	1663500000	1325100000	25097000	1646200	166760000	65213750	19332550	42031666	0.0455771	0.0311794	3
Small ubiquitin-related modifier 3 (SUMO-3) (SMT3 homolog 1) (Ubiquitin-like protein SMT3A) (Smt3A)	Q9Z172	Sumo3	100	3.44	4.25	3.25	2.09	3.34	111850000	75285000	166910000	0	3943400	39213000	10280375	7924575	16529500	0.0425077	0.031646	3
Tubulin alpha chain-like 3	Q3UX10	Tubal3	100	5.14	100	2.1	1.41	2.25	119120000	408350000	153170000	0	0	57806000	3380750	95014500	32143966	0.231424	0.0495977	3
60S ribosomal protein L5	P47962	Rpl5	3.11	1.5	3.4	1.87	1.54	1.45	1923200000	1833800000	3103500000	222530000	173940000	1064700000	678907500	501560000	1136455000	0.0228895	0.00971796	3
Sodium-dependent phosphate transporter 2 (Phosphate transporter 2) (PiT-2) (Solute carrier family 20 member 2) (Type III sodium-dependent phosphate transporter)	Q80UP8	Slc20a2	100	1.74	100	3.02	1.15	1.12	49797000	41035000	68921000	0	0	30997000	14955575	5045750	31691500	0.135579	0.145229	3
Sorting and assembly machinery component 50 homolog	Q8BGH2	Samm50	4.46	2.1	4.68	2.03	1.41	1.38	106370000	114020000	160430000	4819900	4443400	60495000	24861000	27937000	61450833	0.0712152	0.0344164	3
Septin-9 (SL3-3 integration site 1 protein)	Q80UG5	Septin9	2.55	1.39	100	1.75	1.93	1.09	67569000	64730000	174300000	11531000	0	45897000	25821175	19210425	82112000	0.0283393	0.0594222	3
U1 small nuclear ribonucleoprotein A (U1 snRNP A) (U1-A) (U1A)	Q62189	Snrpa	100	4.04	100	100	100	7.68	165380000	163900000	238410000	0	0	0	10048975	0	1160983	0.00166533	0.00260171	3
General transcription factor IIE subunit 2 (Transcription initiation factor IIE subunit beta) (TFIIE-beta)	Q9D902	Gtf2e2	100	100	100	100	100	100	20588000	8805500	34936000	0	0	0	0	0	0	0.0726377	0.0726377	3
Transcription initiation factor TFIID subunit 1 (EC 2.3.1.48) (EC 2.7.11.1) (Cell cycle gene 1 protein) (TBP-associated factor 250 kDa) (p250) (Transcription initiation factor TFIID 250 kDa subunit) (TAF(II)250) (TAFII-250) (TAFII250)	Q80UV9	Taf1	100	100	100	100	100	100	13038000	47570000	22418000	0	0	0	0	0	0	0.128413	0.128413	3
Thyroid hormone receptor-associated protein 3 (Thyroid hormone receptor-associated protein complex 150 kDa component) (Trap150)	Q569Z6	Thrap3	2.55	2.45	3.62	4.03	2.09	2.56	4105500000	6107300000	5363100000	701880000	498310000	1257700000	750162500	373207500	907670000	0.0638163	0.0486166	3
Thioredoxin-like protein 1 (32 kDa thioredoxin-related protein)	Q8CDN6	Txnl1	3.96	3.14	100	3.1	2.12	2.32	392740000	312360000	584650000	25280000	0	134850000	44495250	36511875	117045166	0.00801571	0.0121349	3
Retinoblastoma-binding protein 5 (RBBP-5)	Q8BX09	Rbbp5	100	2.97	100	3.12	100	2.46	14236000	57648000	90607000	0	0	0	1815575	6612925	16444333	0.102386	0.0933129	3
RNA-binding protein 8A (RNA-binding motif protein 8A) (Ribonucleoprotein RBM8A)	Q9CWZ3	Rbm8a	6.27	5.32	100	7.9	5.6	7.47	589460000	964050000	595080000	7657400	0	12257000	14751250	4030625	3348533	0.0457812	0.0428852	3
Double-strand-break repair protein rad21 homolog (mHR21) (Pokeweed agglutinin-binding protein 29) (PW29) (SCC1 homolog) [Cleaved into: 64-kDa C-terminal product (64-kDa carboxy-terminal product)]	Q61550	Rad21	7.56	3.54	9.05	3.89	2.59	3.26	879840000	822900000	1447700000	4668800	1551500	241040000	75819250	55429122	151462000	0.00405462	0.00635176	3
Rho-related GTP-binding protein RhoB	P62746	Rhob	2.97	1.84	5.22	1.35	1.3	1.24	330840000	147290000	353700000	42165000	3961700	144060000	92172250	57730475	149664500	0.100364	0.28999	3
Signal transducer and activator of transcription 3 (Acute-phase response factor)	P42227	Stat3	3.94	2.72	2.37	1.89	1.85	1.97	90166000	74072000	488790000	5857200	14308000	135620000	13665825	20045750	124922333	0.146452	0.201918	3
T-complex protein 1 subunit beta (TCP-1-beta) (CCT-beta)	P80314	Cct2	3.88	2.68	100	3.6	1.53	1.73	173380000	129860000	387260000	11781000	0	133840000	27128500	10741175	116916166	0.0129404	0.0032157	3
Transmembrane anterior posterior transformation protein 1	Q4VBD2	Tapt1	100	2.05	100	2.37	0.82	0.79	117610000	40341000	72221000	0	0	41038000	28468000	7795250	41660666	0.300662	0.364249	2
Tubulin beta-2A chain	Q7TMM9	Tubb2a	3.71	2.48	1.57	2.38	1.24	1.86	393570000	543470000	499560000	29978000	183290000	211230000	70597500	104391750	137561166	0.238198	0.0174507	3
Mitochondrial import inner membrane translocase subunit Tim17-B	Q9Z0V7	Timm17b	100	2.47	100	1.29	0	0	26801000	14197000	0	0	0	0	4825625	5820400	0	0.22963	0.447772	2
THO complex subunit 2 (Tho2)	B1AZI6	Thoc2	5.62	4.71	4.37	3.95	2.88	3.63	342010000	540790000	1024900000	6943900	26209000	139410000	13106925	35049250	82501833	0.0209959	0.0373932	3
RNA binding protein fox-1 homolog 1 (Ataxin-2-binding protein 1) (Fox-1 homolog A)	Q9JJ43	Rbfox1	100	4.1	100	5.88	3.16	4.52	309680000	623100000	409690000	0	0	45907000	18090000	10597450	17889683	0.0678383	0.058427	3
60S ribosomal protein L3 (J1 protein)	P27659	Rpl3	3.66	1.61	3.05	1.38	1.38	1.28	4578500000	3748200000	8404900000	362480000	451140000	3219300000	1497145000	1443005000	3452450000	0.0489512	0.17396	3
Mothers against decapentaplegic homolog 1 (MAD homolog 1) (Mothers against DPP homolog 1) (Dwarfin-A) (Dwf-A) (Mothers-against-DPP-related 1) (Mad-related protein 1) (mMad1) (SMAD family member 1) (SMAD 1) (Smad1)	P70340	Smad1	100	3.63	100	2.44	0	0	64968000	38107000	0	0	0	0	5257325	7004000	0	0.219183	0.266589	2
SUN domain-containing protein 1 (Protein unc-84 homolog A) (Sad1/unc-84 protein-like 1)	Q9D666	Sun1	5.76	1.68	7.48	1.91	1.9	1.73	498020000	547520000	736300000	9162600	3064000	197410000	155108250	146069000	222037333	0.0329352	0.00982244	3
Signal transducing adapter molecule 1 (STAM-1)	P70297	Stam	100	100	100	100	100	100	20106000	19380000	38537000	0	0	0	0	0	0	0.018428	0.018428	3
Deoxynucleotidyltransferase terminal-interacting protein 2	Q8R2M2	Dnttip2	3.44	2.6	7.71	5.73	1.94	3.74	470390000	863170000	448480000	43342000	4132200	116580000	77368500	16302900	33642166	0.143879	0.104206	3
ATP-dependent DNA helicase Q1 (EC 3.6.4.12) (DNA-dependent ATPase Q1) (RecQ protein-like 1)	Q9Z129	Recql	100	2.52	100	2.82	2.98	2.24	20288000	12868000	65315000	0	0	8294700	3548800	1816050	13843333	0.0830452	0.114876	3
SUN domain-containing protein 2 (Protein unc-84 homolog B) (Sad1/unc-84 protein-like 2)	Q8BJS4	Sun2	4.27	1.76	8.34	1.28	2.58	2.1	3049700000	2138700000	4639500000	158040000	6588400	776780000	902162500	877927250	1085230000	0.00714475	0.240452	3
Peptidyl-tRNA hydrolase 2, mitochondrial (PTH 2) (EC 3.1.1.29)	Q8R2Y8	Ptrh2	5.1	2.12	4.26	1.17	0.88	0.72	437740000	344410000	719610000	12748000	18020000	391330000	100622500	153325250	435676666	0.229195	0.88455	2
26S proteasome non-ATPase regulatory subunit 2 (26S proteasome regulatory subunit RPN1) (26S proteasome regulatory subunit S2) (26S proteasome subunit p97)	Q8VDM4	Psmd2	2.31	2	6	2.13	1.63	2.03	881760000	565100000	1661400000	177630000	8831900	537260000	220862500	129310000	407391666	0.00782436	0.0700418	3
Splicing factor 3A subunit 2 (SF3a66) (Spliceosome-associated protein 62) (SAP 62)	Q62203	Sf3a2	100	100	100	100	2.34	3.19	49357000	74195000	236370000	0	0	46578000	0	0	25830166	0.0456796	0.0800694	3
Protein transport protein Sec61 subunit gamma	P60060	Sec61g	100	100	100	100	0	-100	28998000	20797000	0	0	0	0	0	0	9677500	0.20126	0.477171	2
Sodium/myo-inositol cotransporter (Na(+)/myo-inositol cotransporter) (Sodium/myo-inositol transporter 1) (SMIT1) (Solute carrier family 5 member 3)	Q9JKZ2	Slc5a3	100	2.11	100	1.99	2.05	2.18	122740000	25721000	149540000	0	0	36186000	28520775	6463000	33097333	0.146193	0.130396	3
Alanine--tRNA ligase, cytoplasmic (EC 6.1.1.7) (Alanyl-tRNA synthetase) (AlaRS) (Protein sticky) (Sti)	Q8BGQ7	Aars1	3.61	1.69	100	1.02	1.21	0.91	402580000	373390000	1026200000	32975000	0	445110000	125004750	184187250	544443333	0.0639881	0.911827	2
U5 small nuclear ribonucleoprotein 40 kDa protein (U5 snRNP 40 kDa protein) (WD repeat-containing protein 57)	Q6PE01	Snrnp40	100	4.47	5.86	4.28	2.94	4.18	362320000	377440000	528330000	0	6517500	68871000	16383950	19441525	29153750	0.00500588	0.00130105	3
Tubulin beta-1 chain	A2AQ07	Tubb1	4.61	2.79	6.74	3.29	1.54	2.08	15131000000	1964700000	18571000000	618860000	18377000	6378500000	2193375000	200850000	4398166666	0.203084	0.141819	3
Alpha-globin transcription factor CP2	Q9ERA0	Tfcp2	100	100	100	100	100	3.8	55243000	44104000	28993000	0	0	0	0	0	2081833	0.0607665	0.0746077	3
WD repeat-containing protein 18	Q4VBE8	Wdr18	3.65	1.69	4.96	1.36	1.05	1.39	337890000	241740000	370140000	26930000	7746700	178260000	105024250	94476500	141055166	0.157711	0.2143	3
WD repeat-containing protein 3	Q8BHB4	Wdr3	4.96	2.67	6.22	2.56	1.59	2.25	353770000	398180000	651710000	11387000	5359000	216850000	55450000	67663250	137277166	0.0383619	0.0061123	3
26S proteasome regulatory subunit 8 (26S proteasome AAA-ATPase subunit RPT6) (Proteasome 26S subunit ATPase 5) (Proteasome subunit p45) (p45/SUG) (mSUG1)	P62196	Psmc5	100	3.71	100	100	4.55	4.18	64474000	7314300	295290000	0	0	12602000	4932550	0	16290066	0.251496	0.267278	3
Syntaxin-5	Q8K1E0	Stx5	100	2.34	100	2.72	0.85	1.03	67164000	98278000	87385000	0	0	48475000	13249100	14937112	42757333	0.214118	0.193474	2
Transcription initiation factor IIB (EC 2.3.1.48) (General transcription factor TFIIB) (RNA polymerase II alpha initiation factor)	P62915	Gtf2b	100	6.13	100	100	1.56	5.5	24205000	48099000	91758000	0	0	31108000	346572	0	2028416	0.0461475	0.0622509	3
Transcriptional enhancer factor TEF-1 (NTEF-1) (Protein GT-IIC) (TEA domain family member 1) (TEAD-1) (Transcription factor 13) (TCF-13)	P30051	Tead1	100	4.67	100	100	4.11	6.98	39351000	64672000	92695000	0	0	5376700	1550200	0	732083	0.014938	0.0267239	3
Ubiquitin carboxyl-terminal hydrolase 7 (EC 3.4.19.12) (Deubiquitinating enzyme 7) (Herpesvirus-associated ubiquitin-specific protease) (mHAUSP) (Ubiquitin thioesterase 7) (Ubiquitin-specific-processing protease 7)	Q6A4J8	Usp7	3.57	2.8	4.09	3.54	1.85	1.93	662280000	733100000	926840000	55759000	43142000	256610000	95017000	62907500	243271666	0.0262363	0.0202021	3
Upstream-binding protein 1 (Nuclear factor 2d9) (NF2d9)	Q811S7	Ubp1	100	100	100	100	100	3.8	55243000	44104000	28993000	0	0	0	0	0	2081833	0.0607665	0.0746077	3
WD repeat-containing protein 46 (WD repeat-containing protein BING4)	Q9Z0H1	Wdr46	4.47	2.49	5.35	3.53	1.71	1.76	344620000	194050000	368160000	15501000	4760600	112620000	61477250	16761250	108422000	0.0782579	0.037538	3
Ras-related protein Rab-31	Q921E2	Rab31	100	2	100	2.5	2.6	1.39	10669000	11766000	82196000	0	0	13601000	2661250	2079825	31425166	0.171762	0.0963986	3
Small nuclear ribonucleoprotein-associated protein B (snRNP-B) (snRPB) (Sm protein B) (Sm-B) (SmB)	P27048	Snrpb	3.51	1.79	4.09	2.89	2.2	2.47	196170000	225170000	329470000	17226000	13224000	71711000	56674000	30278000	59308166	0.00480483	0.0410981	3
40S ribosomal protein S7	P62082	Rps7	5.98	2.16	4.21	2.33	2.31	1.87	452000000	376660000	920360000	7185000	20323000	184990000	101036000	75167425	251591666	0.0125838	0.02458	3
Metalloreductase STEAP1 (EC 1.16.1.-) (Six-transmembrane epithelial antigen of prostate 1)	Q9CWR7	Steap1	4.1	1.54	100	2.87	0.85	0.59	66233000	56015000	180430000	3858900	0	99964000	22753650	7679425	120043833	0.255891	0.971696	2
Isoleucine--tRNA ligase, cytoplasmic (EC 6.1.1.5) (Isoleucyl-tRNA synthetase) (IRS) (IleRS)	Q8BU30	Iars1	3.28	2.54	7.61	2.3	0.84	1.45	226600000	404410000	639390000	23392000	2067600	355960000	38905250	82044775	234293333	0.290667	0.0138003	2
General transcription factor IIF subunit 1 (Transcription initiation factor IIF subunit alpha) (TFIIF-alpha)	Q3THK3	Gtf2f1	1.29	100	100	7.29	100	100	11000000	75421000	49172000	4502800	0	0	0	482675	0	0.239641	0.146124	3
U3 small nucleolar RNA-interacting protein 2 (RRP9 homolog) (U3 small nucleolar ribonucleoprotein-associated 55 kDa protein) (U3 snoRNP-associated 55 kDa protein) (U3-55K)	Q91WM3	Rrp9	4.96	2.27	4.82	2.72	2.82	1.74	183200000	396540000	206180000	5883600	13991000	29147000	37858750	60159750	61904666	0.0921504	0.123649	3
Y+L amino acid transporter 2 (Solute carrier family 7 member 6) (y(+)L-type amino acid transporter 2) (Y+LAT2) (y+LAT-2)	Q8BGK6	Slc7a6	1.11	4.44	1.9	2.07	100	1.02	92230000	80578000	45820000	42702000	21583000	0	4253875	19220000	22635166	0.77499	0.267518	3
Wings apart-like protein homolog (Dioxin-inducible factor 2) (DIF-2) (WAPL cohesin release factor)	Q65Z40	Wapl	100	3.74	100	5.08	1.15	2.09	187170000	240690000	200450000	0	0	90224000	14006975	7129975	47094166	0.149465	0.0601562	3
Zinc finger protein 865	Q3U3I9	Znf865	100	3.2	100	5.65	-0.89	1.69	11029000	9090000	6086500	0	0	11306000	1200875	181292	1886650	0.738044	0.111297	2
Tight junction protein ZO-2 (Tight junction protein 2) (Zona occludens protein 2) (Zonula occludens protein 2)	Q9Z0U1	Tjp2	100	100	100	100	0	0	11018000	22188000	0	0	0	0	0	0	0	0.216266	0.216266	2
Protein YIF1B (YIP1-interacting factor homolog B)	Q9CX30	Yif1b	3.77	1.91	4.85	1.12	1.7	1.46	337720000	224950000	542500000	24782000	7793600	166540000	89598250	103708750	197101666	0.0240163	0.335297	3
WASH complex subunit 5 (WASH complex subunit strumpellin)	Q8C2E7	Washc5	100	2.63	100	1.28	2.93	1.83	17803000	9178000	102190000	0	0	13452000	2872750	3790500	28821516	0.196597	0.268813	3
Zinc finger protein 592 (Zfp-592)	Q8BHZ4	Znf592	100	3.65	100	2.2	-1.05	-0.99	20793000	65872000	729310000	0	0	1512000000	1658425	14339225	1448500000	0.452893	0.43861	2
Mediator of RNA polymerase II transcription subunit 14 (Cofactor required for Sp1 transcriptional activation subunit 2) (CRSP complex subunit 2) (Mediator complex subunit 14) (Thyroid hormone receptor-associated protein complex 170 kDa component) (Trap170)	A2ABV5	Med14	100	3.6	100	4.06	2.3	2.28	92991000	110240000	255080000	0	0	51901000	7651750	6600075	52439833	0.00262653	0.0101517	3
Histone-lysine N-methyltransferase NSD2 (EC 2.1.1.357) (Multiple myeloma SET domain-containing protein) (MMSET) (Nuclear SET domain-containing protein 2) (Wolf-Hirschhorn syndrome candidate 1 protein homolog)	Q8BVE8	Nsd2	4.56	2.99	100	5.45	2.05	2.36	197630000	247850000	157420000	8396600	0	38040000	24791250	5662325	30745166	0.0881464	0.0771739	3
Oxysterol-binding protein-related protein 8 (ORP-8) (OSBP-related protein 8)	B9EJ86	Osbpl8	100	3.62	100	2.24	2.49	2.05	160450000	103920000	288650000	0	0	51326000	13016500	21927450	69713500	0.0213584	0.0704223	3
Mediator of RNA polymerase II transcription subunit 8 (Activator-recruited cofactor 32 kDa component) (ARC32) (Mediator complex subunit 8)	Q9D7W5	Med8	100	100	100	100	100	100	25858000	57479000	53598000	0	0	0	0	0	0	0.0361881	0.0361881	3
Mitogen-activated protein kinase 1 (MAP kinase 1) (MAPK 1) (EC 2.7.11.24) (ERT1) (Extracellular signal-regulated kinase 2) (ERK-2) (MAP kinase isoform p42) (p42-MAPK) (Mitogen-activated protein kinase 2) (MAP kinase 2) (MAPK 2)	P63085	Mapk1	100	3.7	100	5.71	2.97	3.29	61082000	53112000	129030000	0	0	16506000	4702775	1017275	13219083	0.0106875	0.0214521	3
Nischarin (Imidazoline receptor 1) (I-1) (IR1) (Imidazoline receptor I-1-like protein) (Imidazoline-1 receptor) (I1R)	Q80TM9	Nisch	100	2.96	100	1.78	100	1.92	10737000	10444000	30372000	0	0	0	1383250	3039125	8017600	0.0693894	0.0978425	3
Protein NPAT	Q8BMA5	Npat	100	100	100	100	0	0	17772000	24149000	0	0	0	0	0	0	0	0.18787	0.18787	2
Inactive tyrosine-protein kinase PEAK1 (Pseudopodium-enriched atypical kinase 1) (Sugen kinase 269) (Tyrosine-protein kinase SgK269)	Q69Z38	Peak1	5.92	1.37	6.18	1.6	1.47	0.7	168150000	205910000	361260000	2779300	2836000	130330000	65002500	67864425	221995000	0.0456936	0.89858	2
MICOS complex subunit Mic60 (Mitochondrial inner membrane protein) (Mitofilin)	Q8CAQ8	Immt	3.96	1.44	4.03	1.37	1.14	1.42	1986100000	1406100000	2835000000	127310000	85781000	1284200000	734192500	545630000	1062225000	0.130558	0.191565	3
Myosin light polypeptide 6 (17 kDa myosin light chain) (LC17) (Myosin light chain 3) (MLC-3) (Myosin light chain alkali 3) (Myosin light chain A3) (Smooth muscle and nonmuscle myosin light chain alkali 6)	Q60605	Myl6	2.79	1.52	3.45	1.45	0.46	0.52	2017900000	2338500000	1948900000	292310000	214310000	1419900000	704152500	854200000	1357618333	0.382516	0.994356	2
Nuclear factor of activated T-cells, cytoplasmic 1 (NF-ATc1) (NFATc1) (NFAT transcription complex cytosolic component) (NF-ATc) (NFATc)	O88942	Nfatc1	100	100	100	100	0	0	15483000	22676000	0	0	0	0	0	0	0	0.191473	0.191473	2
Nuclear pore complex protein Nup160 (160 kDa nucleoporin) (Gene trap locus 1-13 protein) (GTL-13) (Nucleoporin Nup160)	Q9Z0W3	Nup160	4.28	2.33	6.41	2.76	1.55	1.9	404060000	484620000	742220000	20788000	5716800	253300000	80603750	71710000	198610000	0.0474122	0.00334957	3
Leucyl-cystinyl aminopeptidase (Cystinyl aminopeptidase) (EC 3.4.11.3) (Oxytocinase) (OTase)	Q8C129	Lnpep	3.59	2.22	5.11	1.41	1.47	1.53	495600000	470600000	1269600000	41087000	13588000	459850000	106282500	176855675	438813333	0.0111338	0.161458	3
Mediator of RNA polymerase II transcription subunit 12-like protein (Mediator complex subunit 12-like protein)	Q8BQM9	Med12l	100	5.96	100	100	2.03	4.13	109950000	176780000	283180000	0	0	69328000	1769750	0	16216983	0.0183901	0.0210234	3
Mediator of RNA polymerase II transcription subunit 16 (Mediator complex subunit 16) (Thyroid hormone receptor-associated protein 5) (Thyroid hormone receptor-associated protein complex 95 kDa component) (Trap95) (Vitamin D3 receptor-interacting protein complex 92 kDa component) (DRIP92)	Q6PGF3	Med16	100	2.37	100	1.38	2.84	2.01	80590000	34734000	87006000	0	0	12161000	15582000	13371175	21616500	0.0694458	0.19476	3
Myosin phosphatase Rho-interacting protein (Rho-interacting protein 3) (RIP3) (p116Rip)	P97434	Mprip	7	2.22	4.8	1.02	0.25	0.42	376860000	355950000	499170000	2936100	12809000	420760000	80860000	175259250	372676666	0.514222	0.848576	2
RNA cytidine acetyltransferase (EC 2.3.1.-) (18S rRNA cytosine acetyltransferase) (N-acetyltransferase 10)	Q8K224	Nat10	4.09	2.75	5.49	2.48	1.7	1.87	644470000	652030000	910500000	37973000	14473000	280340000	96019750	116902750	248923333	0.0402837	0.0147918	3
Nuclear pore complex protein Nup54 (54 kDa nucleoporin) (Nucleoporin Nup54)	Q8BTS4	Nup54	100	100	100	100	100	5.78	48147000	111920000	60157000	0	0	0	0	0	1096950	0.0752893	0.0786424	3
Peptidyl-prolyl cis-trans isomerase-like 1 (PPIase) (EC 5.2.1.8) (Rotamase PPIL1)	Q9D0W5	Ppil1	100	100	100	100	100	100	11716000	11630000	41419000	0	0	0	0	0	0	0.107179	0.107179	3
26S proteasome non-ATPase regulatory subunit 6 (26S proteasome regulatory subunit RPN7) (26S proteasome regulatory subunit S10) (p42A)	Q99JI4	Psmd6	2.75	1.91	3.71	1.5	1.93	1.52	562760000	315340000	1048800000	83912000	24063000	275300000	149602500	111591250	364861666	0.0183413	0.138986	3
Tyrosine-protein phosphatase non-receptor type 2 (Protein-tyrosine phosphatase PTP-2) (EC 3.1.3.48) (MPTP)	Q06180	Ptpn2	100	2.85	100	2.59	1.17	1.02	93341000	126960000	131410000	0	0	58230000	12945250	21130250	64652833	0.138003	0.183045	3
E3 ubiquitin-protein ligase NEDD4 (EC 2.3.2.26) (HECT-type E3 ubiquitin transferase NEDD4) (Neural precursor cell expressed developmentally down-regulated protein 4) (NEDD-4)	P46935	Nedd4	4.45	2.14	4.93	2.02	1.13	1.35	833070000	739900000	1893000000	38171000	24274000	863860000	189142500	181830250	742025000	0.0996346	0.0247308	3
Neurabin-2 (Neurabin-II) (Protein phosphatase 1 regulatory subunit 9B) (Spinophilin)	Q6R891	Ppp1r9b	100	2.27	100	100	100	4.25	10942000	7617800	14343000	0	0	0	2265475	0	755433	0.0172526	0.0172109	3
Nuclear valosin-containing protein-like (NVLp) (Nuclear VCP-like protein)	Q9DBY8	Nvl	100	6.46	100	7.95	1.69	3.8	157010000	512320000	146460000	0	0	45454000	1777475	2071275	10499200	0.221431	0.177137	3
Pre-B-cell leukemia transcription factor 1 (Homeobox protein PBX1)	P41778	Pbx1	100	3.8	100	5.68	2.6	3.66	166340000	93215000	231580000	0	0	38164000	11910825	1816575	18368666	0.0369701	0.0259762	3
Dual specificity mitogen-activated protein kinase kinase 3 (MAP kinase kinase 3) (MAPKK 3) (EC 2.7.12.2) (MAPK/ERK kinase 3) (MEK 3)	O09110	Map2k3	100	100	100	100	1.51	1.28	28617000	11576000	16565000	0	0	5797600	0	0	6806550	0.192541	0.223655	3
NADH dehydrogenase [ubiquinone] 1 beta subcomplex subunit 11, mitochondrial (Complex I-ESSS) (CI-ESSS) (NADH-ubiquinone oxidoreductase ESSS subunit) (Neuronal protein 15.6) (Np15.6) (p15.6)	O09111	Ndufb11	3.88	1.79	100	1.03	1.63	1.63	194930000	87243000	354190000	13207000	0	114800000	56279000	42754000	114514333	0.0425587	0.30725	3
Nuclear pore glycoprotein p62 (62 kDa nucleoporin) (Nucleoporin Nup62)	Q63850	Nup62	100	100	100	6.28	3.47	5.09	32879000	83046000	250420000	0	0	22591000	0	1065100	7342650	0.12614	0.150916	3
PHD finger protein 14	Q9D4H9	Phf14	100	4.17	100	5.36	0.72	1.66	92561000	175340000	68034000	0	0	41216000	5146825	4274000	21595916	0.236743	0.162489	2
Phospholipid scramblase 3 (PL scramblase 3) (Ca(2+)-dependent phospholipid scramblase 3)	Q9JIZ9	Plscr3	100	3.02	100	1.42	1.58	1.19	19178000	13735000	20754000	0	0	6945200	2369625	5138050	9124533	0.0920697	0.340845	3
cAMP-dependent protein kinase type I-alpha regulatory subunit [Cleaved into: cAMP-dependent protein kinase type I-alpha regulatory subunit, N-terminally processed]	Q9DBC7	Prkar1a	100	3.43	100	3.2	100	1.49	27991000	14239000	21911000	0	0	0	2595750	1547375	7789500	0.0555241	0.153426	3
Large neutral amino acids transporter small subunit 1 (4F2 light chain) (4F2 LC) (4F2LC) (L-type amino acid transporter 1) (LAT1) (Solute carrier family 7 member 5)	Q9Z127	Slc7a5	3.16	1.99	3.56	1.85	1.82	1.44	480400000	654360000	831210000	53791000	55297000	235950000	121105000	181355000	307256666	0.0248646	0.00998992	3
Epiplakin	Q8R0W0	Eppk1	100	2.93	100	6.02	0	0	118040000	153280000	0	0	0	0	15492250	2363825	0	0.186192	0.204507	2
LIM and SH3 domain protein 1 (LASP-1) (Metastatic lymph node gene 50 protein) (MLN 50)	Q61792	Lasp1	3.83	2.7	5.04	3.31	1.29	1.92	1218300000	1604600000	1398700000	85587000	48733000	572510000	186903000	162196500	369385000	0.126853	0.0480135	3
Pre-mRNA-processing factor 6 (PRP6 homolog) (U5 snRNP-associated 102 kDa protein) (U5-102 kDa protein)	Q91YR7	Prpf6	5.66	4.23	11.6	5.37	2.17	3.99	1931900000	2589800000	3424700000	38202000	835690	762800000	102762000	62790150	215881666	0.0211784	0.0060044	3
Destrin (Actin-depolymerizing factor) (ADF) (Sid 23)	Q9R0P5	Dstn	3.27	2.03	100	2.67	1.34	0.75	20930000	60044000	45271000	2164700	0	17919000	5110075	9412850	26844166	0.22143	0.407971	2
Chromatin modification-related protein MEAF6 (MYST/Esa1-associated factor 6) (Esa1-associated factor 6 homolog) (Protein EAF6 homolog)	Q2VPQ9	Meaf6	100	100	100	100	100	100	40294000	56821000	55550000	0	0	0	0	0	0	0.00758948	0.00758948	3
BRCA2-interacting transcriptional repressor EMSY	Q8BMB0	Emsy	100	5.23	100	100	100	100	10291000	82405000	26802000	0	0	0	273400	0	0	0.227142	0.230914	3
Splicing factor ESS-2 homolog (ES2 protein) (Expressed sequence 2 embryonic lethal)	O70279	Ess2	100	100	100	100	0	0	11264000	25142000	0	0	0	0	0	0	0	0.226604	0.226604	2
Importin subunit beta-1 (Karyopherin subunit beta-1) (Nuclear factor p97) (Pore targeting complex 97 kDa subunit) (PTAC97) (SCG)	P70168	Kpnb1	4.4	3	8.04	3.97	1.65	2.11	1703400000	1657700000	2320400000	80917000	6308800	740040000	212637500	105534250	538226666	0.0502274	0.0116271	3
Vesicular integral-membrane protein VIP36 (Lectin mannose-binding 2) (Vesicular integral-membrane protein 36) (VIP36)	Q9DBH5	Lman2	4.58	1.32	3.78	1.27	1.51	-0.78	314150000	438500000	59943000	13178000	31962000	21057000	125624750	182381500	102946000	0.167211	0.49053	2
Nucleolus and neural progenitor protein (Neural progenitor protein)	Q8R2U2	Nepro	2.53	2.66	100	2.6	0.89	2.01	37879000	37743000	33136000	6577700	0	17918000	5997425	6225100	8211333	0.232075	0.0371605	2
Non-POU domain-containing octamer-binding protein (NonO protein)	Q99K48	Nono	4.86	2.67	6.94	4.02	2.41	2.66	4039300000	6809600000	6149700000	139240000	55412000	1156800000	635575000	420400000	976210000	0.050395	0.0467689	3
DNA primase large subunit (DNA primase 58 kDa subunit) (p58)	P33610	Prim2	100	100	100	6	100	100	51616000	68126000	87187000	0	0	0	0	1063750	0	0.00350443	0.00302386	3
Phosphate carrier protein, mitochondrial (Phosphate transport protein) (PTP) (Solute carrier family 25 member 3)	Q8VEM8	Slc25a3	3.5	1.67	3.37	1.16	1.27	1.38	13800000000	8668600000	20141000000	1220900000	838830000	8374100000	4334625000	3889100000	7741600000	0.09827	0.341356	3
Oxysterol-binding protein-related protein 1 (ORP-1) (OSBP-related protein 1)	Q91XL9	Osbpl1a	100	4.36	100	2.87	2.69	2.32	19128000	14002000	37709000	0	0	5840900	930175	1912515	7576600	0.0152103	0.0383086	3
Oxysterol-binding protein-related protein 5 (ORP-5) (OSBP-related protein 5) (Oxysterol-binding protein homolog 1)	Q9ER64	Osbpl5	100	3.62	100	2.24	2.49	2.05	160450000	103920000	288650000	0	0	51326000	13016500	21927450	69713500	0.0213584	0.0704223	3
Nuclear inhibitor of protein phosphatase 1 (NIPP-1) (Protein phosphatase 1 regulatory inhibitor subunit 8)	Q8R3G1	Ppp1r8	100	3.59	2.94	5.88	2.02	3.24	145660000	239400000	277880000	0	31102000	68635000	12117825	4051500	29319750	0.0100307	0.0248612	3
Nitric oxide synthase-interacting protein (E3 ubiquitin-protein ligase NOSIP) (EC 2.3.2.27) (RING-type E3 ubiquitin transferase NOSIP)	Q9D6T0	Nosip	100	6.32	100	7.79	3.3	4.36	64848000	147650000	114370000	0	0	11638000	811900	666375	5576300	0.0611407	0.0531509	3
Sodium-coupled neutral amino acid transporter 2 (Amino acid transporter A2) (Solute carrier family 38 member 2) (System A amino acid transporter 2) (System A transporter 1) (System N amino acid transporter 2)	Q8CFE6	Slc38a2	3.52	1.75	6.85	2.29	1.75	1.37	994240000	572190000	1709300000	86910000	4961200	509050000	294647500	116613500	662511666	0.0159114	0.00910332	3
Gamma-soluble NSF attachment protein (SNAP-gamma) (N-ethylmaleimide-sensitive factor attachment protein gamma)	Q9CWZ7	Napg	100	5.51	100	3.3	0.94	2.43	28515000	58182000	25872000	0	0	13474000	627125	5889625	4798333	0.218087	0.0830026	2
Small nuclear ribonucleoprotein Sm D1 (Sm-D1) (Sm-D autoantigen) (snRNP core protein D1)	P62315	Snrpd1	3.65	1.68	2.66	1.47	1.14	1.38	720350000	503150000	1062500000	57550000	79661000	482550000	225192500	181699000	408143333	0.151164	0.126334	3
Mothers against decapentaplegic homolog 2 (MAD homolog 2) (Mothers against DPP homolog 2) (Mad-related protein 2) (mMad2) (SMAD family member 2) (SMAD 2) (Smad2)	Q62432	Smad2	100	3.63	100	2.44	2.23	2.11	64968000	38107000	84430000	0	0	17938000	5257325	7004000	19531166	0.0455812	0.0770214	3
Cohesin subunit SA-1 (SCC3 homolog 1) (Stromal antigen 1)	Q9D3E6	Stag1	100	7.28	100	7.36	4.55	11.28	179530000	159350000	234370000	0	0	10006000	1154000	967450	94353	0.00431634	0.00405751	3
TATA box-binding protein-like 2 (TBP-like 2) (TATA box-binding protein-related factor 3) (TBP-related factor 3)	Q6SJ95	Tbpl2	100	6.29	100	100	0	0	64670000	90748000	0	0	0	0	827900	0	0	0.189293	0.190742	2
Pre-rRNA-processing protein TSR1 homolog	Q5SWD9	Tsr1	100	4.14	2.53	3.42	100	2.68	58668000	134510000	91343000	0	23360000	0	3325500	12597275	14245833	0.00115326	0.0527088	3
NF-kappa-B-repressing factor (NFkB-repressing factor) (Transcription factor NRF)	Q8BY02	Nkrf	100	100	100	100	2.93	5.24	41561000	60201000	129220000	0	0	16959000	0	0	3429500	0.02011	0.0462339	3
Small nuclear ribonucleoprotein E (snRNP-E) (Sm protein E) (Sm-E) (SmE)	P62305	Snrpe	100	2.92	100	4.57	3.89	2.96	324540000	396170000	581090000	0	0	39207000	42875500	16677250	74892166	0.001167	0.00992619	3
Double-stranded RNA-binding protein Staufen homolog 1	Q9Z108	Stau1	6.27	4.62	100	100	2.1	3.29	70428000	64935000	136780000	909820	0	31853000	2867725	0	13949600	0.00450182	0.00685895	3
Transgelin-2 (SM22-beta)	Q9WVA4	Tagln2	100	100	4.9	2.3	3.62	2.87	16660000	52464000	83542000	0	1761400	6807700	0	10652100	11404933	0.0697578	0.0752622	3
Transmembrane protein 214	Q8BM55	Tmem214	2.49	1.03	5.64	2	1.32	0.95	280270000	313910000	379170000	49994000	6302300	152250000	137525250	78524250	196233333	0.126373	0.675303	2
Transcription elongation factor A protein 2 (Protein S-II-T1) (Testis-specific S-II) (Transcription elongation factor S-II protein 2) (Transcription elongation factor TFIIS.l)	Q9QVN7	Tcea2	100	5.24	100	5.42	1.4	3.64	111430000	233680000	235240000	0	0	89325000	2955725	5464400	18873016	0.126714	0.0326968	3
Transportin-3	Q6P2B1	Tnpo3	3.41	2.76	100	2.83	1.2	2.67	85387000	144740000	197450000	8050600	0	85969000	12613475	20407100	31104900	0.151506	0.020471	3
E3 ubiquitin-protein ligase TRIM47 (EC 2.3.2.27) (Tripartite motif-containing protein 47)	Q8C0E3	Trim47	3.59	1.71	6.53	2.47	1.35	1.1	77445000	116640000	273900000	6428300	1262100	107710000	23723750	21075000	128033000	0.053958	0.159852	3
Secretory carrier-associated membrane protein 3 (Secretory carrier membrane protein 3)	O35609	Scamp3	2.88	1.72	4.3	1.58	1.58	1.31	336940000	330620000	589140000	45905000	16826000	197030000	102161000	110581000	237110000	0.0230031	0.0573919	3
SR-related and CTD-associated factor 8 (RNA-binding motif protein 16)	Q6DID3	Scaf8	4.1	2.84	4.5	5.05	4.5	3.49	211890000	241680000	288710000	12358000	10705000	12721000	29665100	7272675	25764000	0.000793064	0.00902412	3
Aspartate--tRNA ligase, cytoplasmic (EC 6.1.1.12) (Aspartyl-tRNA synthetase) (AspRS)	Q922B2	Dars1	5.97	2.25	100	2.1	1.52	1.95	108050000	178680000	510880000	1720300	0	178540000	22750200	41695250	132039666	0.0183131	0.119936	3
Stress-induced-phosphoprotein 1 (STI1) (mSTI1) (Hsc70/Hsp90-organizing protein) (Hop)	Q60864	Stip1	100	3.16	100	2.63	2.12	2.15	370830000	221680000	875880000	0	0	200810000	41551750	35767750	197665000	0.0289645	0.0655978	3
DNA-directed RNA polymerase II subunit RPB2 (EC 2.7.7.6) (DNA-directed RNA polymerase II 140 kDa polypeptide) (DNA-directed RNA polymerase II subunit B) (RNA polymerase II subunit 2) (RNA polymerase II subunit B2)	Q8CFI7	Polr2b	4.89	2.72	100	4.15	1.9	2.62	722560000	656370000	964150000	24294000	0	259210000	109637500	37051750	156873333	0.0331752	0.000835214	3
DNA-directed RNA polymerases I, II, and III subunit RPABC1 (RNA polymerases I, II, and III subunit ABC1) (DNA-directed RNA polymerase II subunit E) (RPB5 homolog)	Q80UW8	Polr2e	100	100	100	100	0	0	22088000	21211000	0	0	0	0	0	0	0	0.185454	0.185454	2
Ribonuclease 3 (EC 3.1.26.3) (Protein Drosha) (Ribonuclease III) (RNase III)	Q5HZJ0	Drosha	100	100	100	100	2.33	4.96	19391000	43280000	43181000	0	0	8604900	0	0	1389016	0.0605843	0.0365201	3
40S ribosomal protein S19	Q9CZX8	Rps19	5.07	4.24	100	7.35	3.83	3.8	275020000	370400000	355010000	8205400	0	24913000	14561575	2274800	25453500	0.01631	0.0166875	3
40S ribosomal protein S15a	P62245	Rps15a	2.98	1.58	1.91	1.43	0.51	1.23	317520000	211430000	408080000	40287000	56446000	285810000	105873250	78506250	174285333	0.620593	0.175513	2
S-adenosylhomocysteine hydrolase-like protein 1 (IP3R-binding protein released with inositol 1,4,5-trisphosphate) (Putative adenosylhomocysteinase 2) (S-adenosyl-L-homocysteine hydrolase 2) (AdoHcyase 2)	Q80SW1	Ahcyl1	3.16	1.97	3.77	2.29	1.28	1.47	341660000	332420000	205610000	38201000	24299000	84851000	87061250	67844500	74206666	0.135124	0.0895423	3
F-box-like/WD repeat-containing protein TBL1XR1 (Nuclear receptor corepressor/HDAC3 complex subunit TBLR1) (TBL1-related protein 1) (Transducin beta-like 1X-related protein 1)	Q8BHJ5	Tbl1xr1	100	3.88	100	100	0	0	22547000	17885000	0	0	0	0	1527900	0	0	0.194194	0.186257	2
Nucleolysin TIA-1 (RNA-binding protein TIA-1) (T-cell-restricted intracellular antigen-1) (TIA-1)	P52912	Tia1	100	5.66	100	6.28	2.36	2.8	16587000	78769000	25918000	0	0	5044100	327750	1013500	3726133	0.225384	0.214551	3
Protein Red (Cytokine IK) (IK factor) (Protein RER)	Q9Z1M8	Ik	9.24	4.62	100	6.62	2.27	4.39	1680700000	2769000000	2039200000	2777000	0	423360000	68177500	28146250	97503000	0.0702818	0.0365038	3
Ras-related protein Rab-11B	P46638	Rab11b	3.68	2.02	100	3.37	2.67	2.16	186430000	264920000	365320000	14547000	0	57214000	46075500	25603875	81484833	0.0213525	0.0411168	3
High affinity cationic amino acid transporter 1 (CAT-1) (CAT1) (Ecotropic retroviral leukemia receptor) (Ecotropic retrovirus receptor) (ERR) (Solute carrier family 7 member 1) (System Y+ basic amino acid transporter)	Q09143	Slc7a1	3.92	1.75	3.42	1.84	2.29	1.5	301630000	287270000	723420000	19903000	26762000	147550000	89968500	80386250	256323333	0.0184376	0.0368294	3
Protein TASOR 2 (Peripheral benzodiazepine receptor-associated protein 20)	Q5DTT3	Tasor2	100	100	100	100	1.23	2.82	13904000	30827000	29925000	0	0	12771000	0	0	4241866	0.161698	0.051126	3
TBC1 domain family member 15 (GTPase-activating protein RAB7) (GAP for RAB7) (Rab7-GAP)	Q9CXF4	Tbc1d15	100	3.79	100	2.42	1.32	1.09	59653000	19592000	70586000	0	0	28362000	4321600	3655975	33216833	0.189609	0.302466	3
Transcription elongation factor A protein 1 (Transcription elongation factor S-II protein 1) (Transcription elongation factor TFIIS.o)	P10711	Tcea1	100	5.24	100	5.42	1.4	3.64	111430000	233680000	235240000	0	0	89325000	2955725	5464400	18873016	0.126714	0.0326968	3
Transmembrane 9 superfamily member 1	Q9DBU0	Tm9sf1	4.16	2.34	100	2.12	3.25	1.9	180220000	120750000	238800000	10064000	0	25119000	35554250	27697100	63852833	0.00823632	0.0438068	3
Transformer-2 protein homolog alpha (TRA-2 alpha) (TRA2-alpha) (Transformer-2 protein homolog A)	Q6PFR5	Tra2a	1.95	1.77	2.89	3.03	1.75	1.52	502790000	551600000	346770000	130110000	74584000	103410000	147878500	67708250	120743333	0.117811	0.131374	3
Ribonuclease inhibitor (Ribonuclease/angiogenin inhibitor 1)	Q91VI7	Rnh1	3	1.77	4.12	1.39	0.99	1.41	1496000000	837440000	2195000000	186450000	48306000	1102900000	439615000	319277250	826976666	0.173629	0.179702	2
Tubulin beta-4B chain (Tubulin beta-2C chain)	P68372	Tubb4b	4.61	2.79	4.82	2.95	1.54	2.08	15131000000	12890000000	18571000000	618860000	455710000	6378500000	2193375000	1664752500	4398166666	0.0682461	0.0139483	3
Phospholipid phosphatase 1 (EC 3.1.3.-) (EC 3.1.3.106) (EC 3.1.3.4) (EC 3.1.3.81) (35 kDa PAP) (mPAP) (Hydrogen peroxide-inducible protein 53) (Hic53) (Lipid phosphate phosphohydrolase 1) (PAP2-alpha) (Phosphatidate phosphohydrolase type 2a) (Phosphatidic acid phosphatase 2a) (PAP-2a) (PAP2a)	Q61469	Plpp1	2.79	1.56	2.93	1.05	1.8	1.58	118730000	97848000	448430000	17136000	12798000	128600000	40250250	47136750	150475333	0.079988	0.414759	3
26S proteasome non-ATPase regulatory subunit 5 (26S protease subunit S5 basic) (26S proteasome subunit S5B)	Q8BJY1	Psmd5	100	4.94	100	100	100	2.54	60224000	42589000	90021000	0	0	0	1959000	0	15462516	0.0208555	0.0132315	3
Rac GTPase-activating protein 1 (Male germ cell RacGap) (MgcRacGAP)	Q9WVM1	Racgap1	5.81	2.59	100	4.84	1.52	2.19	913320000	1097900000	718510000	16267000	0	251350000	151627500	38229000	157095666	0.119228	0.0816907	3
Receptor-interacting serine/threonine-protein kinase 3 (EC 2.7.11.1) (RIP-like protein kinase 3) (Receptor-interacting protein 3) (RIP-3) (mRIP3)	Q9QZL0	Ripk3	3.67	1.22	100	1.46	1.44	1.25	130270000	135540000	532210000	10258000	0	195480000	55888250	49330500	223025000	0.00345172	0.299992	3
Splicing factor, suppressor of white-apricot homolog (Splicing factor, arginine/serine-rich 8) (Suppressor of white apricot protein homolog)	Q3USH5	Sfswap	2.73	3.29	100	8.81	100	4.69	204020000	252820000	125760000	30712000	0	0	20845525	563250	4870600	0.078528	0.0651213	3
SWI/SNF complex subunit SMARCC2 (BRG1-associated factor 170) (BAF170) (SWI/SNF complex 170 kDa subunit) (SWI/SNF-related matrix-associated actin-dependent regulator of chromatin subfamily C member 2)	Q6PDG5	Smarcc2	6.95	4.6	100	5.89	3.84	5.42	1322500000	1387300000	1965700000	10690000	0	136910000	54534250	23364675	46045500	0.000296365	0.00132483	3
Polycomb protein Suz12 (Suppressor of zeste 12 protein homolog)	Q80U70	Suz12	5.03	3.45	100	7.68	1.41	3.27	117090000	117790000	100350000	3594400	0	37656000	10734575	575650	10385150	0.115049	0.0283847	3
Spermatid perinuclear RNA-binding protein	Q91WM1	Strbp	5.84	3.02	8.28	5.38	2.46	2.76	2260300000	3064800000	2718300000	39489000	9863100	494420000	278140000	73824650	401348333	0.0417156	0.0385675	3
Nucleolysin TIAR (TIA-1-related protein)	P70318	Tial1	100	4.96	100	5.08	1.16	2.31	200730000	253910000	129610000	0	0	57997000	6467500	7505350	26199166	0.161947	0.0905854	3
THO complex subunit 5 homolog (Fms-interacting protein) (FMIP)	Q8BKT7	Thoc5	6.67	3.29	100	2.63	1.64	1.98	364570000	404040000	471750000	3580700	0	151660000	37244750	65366750	119406666	0.0672779	0.0230689	3
Thymocyte selection-associated high mobility group box protein TOX (Thymus high mobility group box protein TOX)	Q66JW3	Tox	100	100	6.14	6.06	1.99	4.84	143860000	151640000	161860000	0	2150200	40804000	0	2275175	5652000	0.051405	0.00696557	3
Protein RRP5 homolog (Apoptosis-linked gene 4 protein) (Programmed cell death protein 11)	Q6NS46	Pdcd11	4.81	2.55	5.09	2.96	1.32	2.03	1683200000	2035800000	2130400000	60144000	59862000	850730000	288065000	261445000	522553333	0.106251	0.0178078	3
Electroneutral sodium bicarbonate exchanger 1 (Electroneutral Na+-driven Cl-HCO3 exchanger) (Solute carrier family 4 member 8) (k-NBC3)	Q8JZR6	Slc4a8	100	1.59	2.91	1.18	1.73	1.46	53457000	101510000	293200000	0	13521000	88216000	17792325	44899875	106442166	0.0248887	0.442143	3
Septin-7 (CDC10 protein homolog)	O55131	Septin7	3.17	2.22	6.48	1.92	0.8	1.06	349770000	153320000	450660000	38882000	1723100	258440000	75010500	40475925	216761666	0.28923	0.27876	2
Splicing factor, proline- and glutamine-rich (DNA-binding p52/p100 complex, 100 kDa subunit) (Polypyrimidine tract-binding protein-associated-splicing factor) (PSF) (PTB-associated-splicing factor)	Q8VIJ6	Sfpq	5.73	3.67	9.9	5.86	3.16	3.94	10944000000	19663000000	13185000000	206270000	20589000	1472100000	860240000	338457500	858160000	0.0618187	0.0561381	3
U4/U6.U5 tri-snRNP-associated protein 1 (Hypoxia-associated factor) (Squamous cell carcinoma antigen recognized by T-cells 1) (SART-1) (mSART-1)	Q9Z315	Sart1	5.26	4.3	6.37	6.36	3.06	4.84	2175900000	2813900000	2349600000	56698000	34069000	282480000	110700500	34182525	81987000	0.0303219	0.0172866	3
SWI/SNF-related matrix-associated actin-dependent regulator of chromatin subfamily B member 1 (BRG1-associated factor 47) (BAF47) (Integrase interactor 1 protein) (SNF5 homolog) (mSNF5)	Q9Z0H3	Smarcb1	5.14	4.78	100	5.34	5.67	4.89	238770000	202390000	260080000	6748400	0	5095500	8711750	4982425	8795333	0.00424503	0.00680055	3
Complex I assembly factor TIMMDC1, mitochondrial (Translocase of inner mitochondrial membrane domain-containing protein 1) (TIMM domain containing-protein 1)	Q8BUY5	Timmdc1	100	2.76	100	3.24	100	2.35	20591000	64351000	78188000	0	0	0	3036750	6827900	15326000	0.0663762	0.0715655	3
Transcription intermediary factor 1-beta (TIF1-beta) (E3 SUMO-protein ligase TRIM28) (EC 2.3.2.27) (KRAB-A-interacting protein) (KRIP-1) (RING-type E3 ubiquitin transferase TIF1-beta) (Tripartite motif-containing protein 28)	Q62318	Trim28	5.43	3.35	7.25	4.4	2	3.23	9587600000	11678000000	14940000000	221780000	76545000	3737200000	937135000	555055000	1589100000	0.0289327	0.00385011	3
TOX high mobility group box family member 4 (Epidermal Langerhans cell protein LCP1)	Q8BU11	Tox4	100	100	6.14	6.06	1.99	4.84	143860000	151640000	161860000	0	2150200	40804000	0	2275175	5652000	0.051405	0.00696557	3
TOX high mobility group box family member 3 (Trinucleotide repeat-containing gene 9 protein)	Q80W03	Tox3	100	100	6.14	6.06	1.99	4.84	143860000	151640000	161860000	0	2150200	40804000	0	2275175	5652000	0.051405	0.00696557	3
Receptor expression-enhancing protein 4	Q8K072	Reep4	100	2.03	100	1.48	100	3.32	22411000	9388000	72288000	0	0	0	5498025	3377125	7239833	0.162828	0.293087	3
60S ribosomal protein L23	P62830	Rpl23	3.16	1.46	2.48	1.08	0.35	0.31	938240000	740910000	1059900000	105170000	132870000	829270000	340067500	349705000	854980000	0.580293	0.513118	2
Sentrin-specific protease 3 (EC 3.4.22.-) (SUMO-1-specific protease 3) (Sentrin/SUMO-specific protease SENP3) (Smt3-specific isopeptidase 1) (Smt3ip1)	Q9EP97	Senp3	3.5	2.2	5.53	2.58	1.31	1.7	304970000	367300000	490010000	27025000	7960700	198160000	66601000	61292750	150613333	0.0963898	0.0112431	3
StAR-related lipid transfer protein 3 (Protein ES 64) (Protein MLN 64) (START domain-containing protein 3) (StARD3)	Q61542	Stard3	100	100	100	1.2	2.22	3.35	31945000	14827000	69956000	0	0	15000000	0	6465400	6884000	0.0499117	0.207152	3
Transducin-like enhancer protein 2	Q9WVB2	Tle2	100	100	100	100	100	3.1	8348500	9813800	15757000	0	0	0	0	0	1833583	0.00873091	0.000337284	3
TATA-box-binding protein (TATA sequence-binding protein) (TATA-binding factor) (TATA-box factor) (Transcription initiation factor TFIID TBP subunit)	P29037	Tbp	100	6.29	100	100	100	100	64670000	90748000	50253000	0	0	0	827900	0	0	0.0457739	0.0461952	3
DNA topoisomerase 1 (EC 5.6.2.1) (DNA topoisomerase I)	Q04750	Top1	3.46	3.32	5.42	5.02	2.54	2.83	1823700000	2031100000	2314100000	165660000	47470000	398000000	183050000	62397250	324391666	0.0164925	0.0105752	3
Heterogeneous nuclear ribonucleoprotein A0 (hnRNP A0)	Q9CX86	Hnrnpa0	5.83	3.32	8.99	5.36	2.96	3.72	6095900000	11946000000	7643700000	106970000	23463000	982450000	611837500	291023000	580763333	0.0750152	0.0707339	3
U2 small nuclear ribonucleoprotein B'' (U2 snRNP B'')	Q9CQI7	Snrpb2	100	5.54	100	7.21	100	100	272460000	312880000	192720000	0	0	0	5876000	2119675	0	0.0387204	0.0362773	3
Sodium- and chloride-dependent glycine transporter 1 (GlyT-1) (GlyT1) (Solute carrier family 6 member 9)	P28571	Slc6a9	100	1.76	100	2.13	1.64	1	47865000	108010000	153700000	0	0	49348000	14116100	24609875	76835833	0.0719585	0.272278	2
Translocon-associated protein subunit gamma (TRAP-gamma) (Signal sequence receptor subunit gamma) (SSR-gamma)	Q9DCF9	Ssr3	2.93	1.52	3.85	1.04	1.47	1.56	425270000	412200000	984980000	55711000	28581000	355660000	147993500	200462250	333051666	0.00973964	0.503536	3
Serine/arginine-rich splicing factor 1 (ASF/SF2) (Pre-mRNA-splicing factor SRp30a) (Splicing factor, arginine/serine-rich 1)	Q6PDM2	Srsf1	1.73	1.84	3.56	3.39	2.09	1.91	2017100000	2525400000	2839600000	606700000	214810000	668930000	563620000	241645000	754925000	0.144416	0.0625921	3
Pre-mRNA-splicing factor SYF1 (XPA-binding protein 2)	Q9DCD2	Xab2	100	5.88	3.44	5.61	2.8	4.51	129210000	204310000	267850000	0	18767000	38482000	2196175	4189925	11769233	0.000571033	0.0112091	3
General transcription factor IIE subunit 1 (General transcription factor IIE 56 kDa subunit) (Transcription initiation factor IIE subunit alpha) (TFIIE-alpha)	Q9D0D5	Gtf2e1	100	4.91	100	100	2.71	6.14	29473000	11029000	93522000	0	0	14254000	982025	0	1326733	0.114978	0.17043	3
Tropomyosin alpha-1 chain (Alpha-tropomyosin) (Tropomyosin-1)	P58771	Tpm1	2.42	3.1	2.41	2.72	1.99	1.65	175370000	123290000	87281000	32780000	23132000	22017000	20462250	18690625	27716666	0.0549291	0.142453	3
Synaptogyrin-2 (Cellugyrin)	O55101	Syngr2	100	100	100	2.53	100	2.47	42262000	39616000	108520000	0	0	0	0	6867700	19606916	0.056997	0.0520435	3
BUB3-interacting and GLEBS motif-containing protein ZNF207 (BuGZ) (49 kDa zinc finger protein) (Zinc finger protein 207)	Q9JMD0	Znf207	4.28	3.2	100	5.99	2.21	3.99	205850000	564400000	430720000	10607000	0	92866000	22368500	8867650	27076200	0.122217	0.0903381	3
Palmitoyltransferase ZDHHC20 (EC 2.3.1.225) (Acyltransferase ZDHHC20) (EC 2.3.1.-) (DHHC domain-containing cysteine-rich protein 20) (DHHC-20) (Zinc finger DHHC domain-containing protein 20)	Q5Y5T1	Zdhhc20	3.74	1.94	100	1.69	0.68	0.65	124060000	61751000	98754000	9289600	0	61681000	32396250	19126000	62788666	0.290942	0.567891	2
Ubiquitin carboxyl-terminal hydrolase 3 (EC 3.4.19.12) (Deubiquitinating enzyme 3) (Ubiquitin thioesterase 3) (Ubiquitin-specific-processing protease 3)	Q91W36	Usp3	100	5.43	100	5.81	3.05	4.05	44273000	61534000	84383000	0	0	10167000	1023400	1096925	5077100	0.00523828	0.00557306	3
Ubiquitin carboxyl-terminal hydrolase 48 (EC 3.4.19.12) (Deubiquitinating enzyme 48) (Ubiquitin thioesterase 48) (Ubiquitin-specific-processing protease 48)	Q3V0C5	Usp48	100	3.03	100	2.59	2.04	2.25	56180000	66026000	126680000	0	0	30769000	6865875	10979725	26623666	0.00393842	0.0144308	3
Transformation/transcription domain-associated protein (Tra1 homolog)	Q80YV3	Trrap	100	4.09	100	2.14	2.27	2.73	242780000	44079000	300290000	0	0	62237000	14210225	9980750	45215333	0.144368	0.159708	3
U5 small nuclear ribonucleoprotein 200 kDa helicase (EC 3.6.4.13) (BRR2 homolog) (U5 snRNP-specific 200 kDa protein) (U5-200KD)	Q6P4T2	Snrnp200	5.18	2.82	6.02	2.95	1.94	2.43	5916700000	6119600000	9583000000	163210000	94409000	2490200000	839795000	790767500	1773550000	0.0185662	0.00168711	3
DNA repair protein XRCC1 (X-ray repair cross-complementing protein 1)	Q60596	Xrcc1	100	4.19	100	4.39	3.43	3.84	45468000	22757000	62219000	0	0	5783100	2486325	1082375	4331666	0.0422547	0.0444337	3
Zinc finger CCCH domain-containing protein 11A	Q6NZF1	Zc3h11a	5.81	2.98	6.75	2.56	1.18	1.96	204620000	301660000	306800000	3647400	2807700	135010000	26014500	51056275	78676166	0.139369	0.0125592	3
T-complex protein 1 subunit zeta-2 (TCP-1-zeta-2) (CCT-zeta-2) (Cctz-2)	Q61390	Cct6b	2.95	2.22	4.52	2.35	1.84	1.78	364360000	290230000	843050000	46994000	12655000	234880000	78031000	56754525	245855000	0.00460283	0.029459	3
Torsin-1A-interacting protein 1 (Lamina-associated polypeptide 1B) (LAP1B)	Q921T2	Tor1aip1	5.06	2.06	7.34	2.74	2.66	2.8	1193200000	1400800000	2374700000	35798000	8622000	376070000	285757500	209022500	341948333	0.00157314	0.0468438	3
E3 ubiquitin-protein ligase UBR5 (EC 2.3.2.26) (E3 ubiquitin-protein ligase, HECT domain-containing 1) (HECT-type E3 ubiquitin transferase UBR5) (Hyperplastic discs protein homolog)	Q80TP3	Ubr5	100	3.72	100	3.26	2.01	2.42	174960000	328560000	405740000	0	0	100570000	13317850	34290000	75575500	0.0443856	0.013237	3
Polyubiquitin-B [Cleaved into: Ubiquitin]	P0CG49	Ubb	2.68	1.39	3.33	1.92	1.45	1.17	5171900000	4788400000	8529000000	806140000	476920000	3120300000	1975675000	1265242500	3788166666	0.0241798	0.0653532	3
Zinc finger Ran-binding domain-containing protein 2 (Zinc finger protein 265) (Zinc finger, splicing)	Q9R020	Zranb2	1.25	1.77	1.11	3.57	1.47	0.83	109800000	56528000	204910000	46312000	26259000	73763000	32143000	4765975	114929000	0.938205	0.434554	2
E3 ubiquitin-protein ligase UHRF1 (EC 2.3.2.27) (Nuclear protein 95) (Nuclear zinc finger protein Np95) (RING-type E3 ubiquitin transferase UHRF1) (Ubiquitin-like PHD and RING finger domain-containing protein 1) (mUhrf1) (Ubiquitin-like-containing PHD and RING finger domains protein 1)	Q8VDF2	Uhrf1	6.89	3.84	100	5.86	1.62	2.64	1010600000	1242500000	671980000	8505000	0	218940000	70554750	21341250	107607333	0.122552	0.0780377	3
UBX domain-containing protein 4 (Erasin) (UBX domain-containing protein 2)	Q8VCH8	Ubxn4	100	1.94	100	2.27	1.92	1.72	81091000	86421000	83584000	0	0	22044000	21110250	17862000	25437666	0.0643906	0.0180404	3
Transcriptional repressor protein YY1 (Delta transcription factor) (NF-E1) (UCR-motif DNA-binding protein) (Yin and yang 1) (YY-1)	Q00899	Yy1	5.95	5.95	100	2.78	1.83	1.91	218210000	69612000	59539000	3526400	0	16771000	3539875	10147725	15891000	0.231169	0.276439	3
V-type proton ATPase catalytic subunit A (V-ATPase subunit A) (EC 7.1.2.2) (V-ATPase 69 kDa subunit) (Vacuolar proton pump subunit alpha)	P50516	Atp6v1a	100	100	100	100	2.22	2.13	29005000	16490000	263110000	0	0	56380000	0	0	60248500	0.225938	0.210867	3
Serine/threonine-protein kinase VRK1 (EC 2.7.11.1) (Serine/threonine-protein kinase 51PK) (Vaccinia-related kinase 1)	Q80X41	Vrk1	3.39	100	100	100	1.09	4.22	49296000	45679000	52642000	4717800	0	24783000	0	0	2833450	0.150555	0.0118991	3
Zinc finger E-box-binding homeobox 1 (Delta EF1) (Transcription factor 8) (TCF-8) (Zinc finger homeobox protein 1a) (MEB1)	Q64318	Zeb1	100	3.87	4.13	3.96	2.25	3.75	83544000	112430000	115060000	0	6400100	24167000	5706325	7229350	8548616	0.0260602	0.00428553	3
Splicing factor U2AF 65 kDa subunit (U2 auxiliary factor 65 kDa subunit) (U2 snRNP auxiliary factor large subunit)	P26369	U2af2	1.67	1.47	2.83	3.31	2.41	2.75	2387500000	2030000000	3245800000	749640000	284630000	612500000	860202500	204267500	482343333	0.137036	0.0826525	3
Zinc finger CCCH domain-containing protein 4	Q6ZPZ3	Zc3h4	3.45	3.52	100	100	2.3	3	505610000	17983000	853600000	46184000	0	173690000	44223250	0	106736666	0.165943	0.169676	3
Polyubiquitin-C [Cleaved into: Ubiquitin; Ubiquitin-related 1; Ubiquitin-related 2]	P0CG50	Ubc	2.68	1.39	3.33	1.92	1.45	1.17	5171900000	4788400000	8529000000	806140000	476920000	3120300000	1975675000	1265242500	3788166666	0.0241798	0.0653532	3
Xin actin-binding repeat-containing protein 2 (Beta-xin) (Cardiomyopathy-associated protein 3) (Myogenic MEF2-activated Xin-related protein) (Myomaxin) (mXinbeta)	Q4U4S6	Xirp2	3.28	1.46	3.96	1.24	0.79	0.84	2475800000	2742200000	4429900000	254230000	176350000	2569500000	897662500	1156980000	2482883333	0.273182	0.843099	2
E3 ubiquitin-protein ligase UBR2 (EC 2.3.2.27) (N-recognin-2) (RING-type E3 ubiquitin transferase UBR2) (Ubiquitin-protein ligase E3-alpha-2) (Ubiquitin-protein ligase E3-alpha-II)	Q6WKZ8	Ubr2	100	5.5	100	3.91	1.94	2.23	66770000	61329000	233150000	0	0	60627000	1477025	4069550	49790333	0.0133904	0.040478	3
Histone-lysine N-methyltransferase NSD3 (EC 2.1.1.370) (EC 2.1.1.371) (Nuclear SET domain-containing protein 3) (Wolf-Hirschhorn syndrome candidate 1-like protein 1 homolog) (WHSC1-like protein 1)	Q6P2L6	Nsd3	100	5	100	5.4	2.8	5.33	79647000	64509000	257100000	0	0	36948000	2495875	1530772	6400716	0.0551181	0.112186	3
Sister chromatid cohesion protein PDS5 homolog B (Androgen-induced proliferation inhibitor) (Androgen-induced prostate proliferative shutoff-associated protein AS3)	Q4VA53	Pds5b	2.81	2.54	5.46	3.78	1.86	2.84	935310000	603540000	1255500000	133000000	13675000	346470000	160316000	44062500	175088333	0.00568825	0.0108843	3
Serine/threonine-protein phosphatase 4 catalytic subunit (PP4C) (Pp4) (EC 3.1.3.16) (Protein phosphatase X) (PP-X)	P97470	Ppp4c	100	3.56	100	1.72	0.8	1.88	22824000	7698100	33264000	0	0	19136000	1933050	2343150	9015533	0.34497	0.172149	2
U6 snRNA-associated Sm-like protein LSm3	P62311	Lsm3	100	4.32	100	7.69	100	6.64	105820000	215520000	72773000	0	0	0	5304825	1040075	730133	0.106371	0.115692	3
Myeloid-associated differentiation marker (Myeloid up-regulated protein)	O35682	Myadm	2.74	1.6	2.99	1.02	1.27	1.31	872770000	601720000	1705100000	130310000	75846000	708440000	288635000	295997500	686200000	0.036088	0.494638	3
Prohibitin (B-cell receptor-associated protein 32) (BAP 32)	P67778	Phb	2.73	1.87	2.63	2.19	2.4	1.14	395990000	210300000	184680000	59834000	33930000	34934000	108616500	45953000	83776166	0.0822949	0.183059	3
ATP-dependent 6-phosphofructokinase, muscle type (ATP-PFK) (PFK-M) (EC 2.7.1.11) (6-phosphofructokinase type A) (Phosphofructo-1-kinase isozyme A) (PFK-A) (Phosphohexokinase)	P47857	Pfkm	100	2.18	100	1.28	2.27	2.36	48942000	16606000	170640000	0	0	35377000	10797525	6844000	33228000	0.1134	0.275584	3
U4/U6 small nuclear ribonucleoprotein Prp31 (Pre-mRNA-processing factor 31) (U4/U6 snRNP 61 kDa protein) (Protein 61K)	Q8CCF0	Prpf31	100	5.86	100	7.17	100	6.44	316110000	472760000	380000000	0	0	0	5451125	3293275	4362500	0.0184858	0.0195152	3
Sodium- and chloride-dependent GABA transporter 3 (GAT-3) (Sodium- and chloride-dependent GABA transporter 4) (GAT-4) (Solute carrier family 6 member 11)	P31650	Slc6a11	2.88	1.63	3.51	1.34	1.36	1.42	126660000	53369000	168610000	17210000	4678800	65518000	41006500	21036250	62936500	0.0789059	0.194257	3
RNA-binding protein 27 (Peri-implantation stem cell protein 1) (RNA-binding motif protein 27)	Q5SFM8	Rbm27	6.34	4.09	100	6.06	2.33	4.14	1432500000	1653700000	1502300000	17700000	0	298310000	84342500	24827200	85361333	0.0455962	0.0136068	3
Ras-related protein Ral-B (EC 3.6.5.2)	Q9JIW9	Ralb	100	1.47	100	1.49	1.59	1.76	63399000	20761000	118440000	0	0	39357000	22936250	7394625	34974500	0.106492	0.238255	3
Rab3 GTPase-activating protein catalytic subunit (RAB3 GTPase-activating protein 130 kDa subunit) (Rab3-GAP p130) (Rab3-GAP)	Q80UJ7	Rab3gap1	100	2.21	100	100	2.07	3.16	19595000	16495000	178490000	0	0	42510000	4238750	0	20012283	0.184194	0.287722	3
39S ribosomal protein L4, mitochondrial (L4mt) (MRP-L4)	Q9DCU6	Mrpl4	100	1.21	100	1.05	0	0	24648000	5994800	0	0	0	0	10672525	2905125	0	0.311887	0.767398	2
40S ribosomal protein S11	P62281	Rps11	2.73	1.64	1.83	1.75	1.21	1.51	1921900000	1742000000	3324100000	289240000	491290000	1435300000	615500000	516552500	1168690000	0.113377	0.0259924	3
40S ribosomal protein S10	P63325	Rps10	8.54	4.09	6.7	5.75	2.89	3.14	1069300000	1378500000	511650000	2864800	13235000	69132000	62884000	25644225	58226166	0.101224	0.0976251	3
Protein transport protein Sec61 subunit alpha isoform 1 (Sec61 alpha-1)	P61620	Sec61a1	2.9	1.51	3.31	1.23	1.29	1.21	1256200000	1107000000	2361600000	168180000	111250000	964230000	439575000	471047500	1022625000	0.0409607	0.373655	3
Splicing factor 3B subunit 4	Q8QZY9	Sf3b4	100	5.75	100	7.19	3.69	4.83	925400000	1275900000	756880000	0	0	58786000	17139250	8766800	26571333	0.0537721	0.0447619	3
SWI/SNF-related matrix-associated actin-dependent regulator of chromatin subfamily D member 2 (60 kDa BRG-1/Brm-associated factor subunit B) (BRG1-associated factor 60B) (BAF60B)	Q99JR8	Smarcd2	100	5.43	100	6.72	4.23	4.81	328280000	416480000	609030000	0	0	32368000	7634450	3953575	21766683	0.00269017	0.00552502	3
Histone deacetylase complex subunit SAP130 (130 kDa Sin3-associated polypeptide) (Sin3-associated polypeptide p130)	Q8BIH0	Sap130	100	5.93	100	7.07	4.84	100	107380000	179030000	218430000	0	0	7627400	1764800	1332975	0	0.0135058	0.016397	3
Transcription factor jun-D	P15066	Jund	100	3.13	100	100	0	0	13126000	35116000	0	0	0	0	1495800	0	0	0.246152	0.278629	2
Kinesin-like protein KIF2A (Kinesin-2)	P28740	Kif2a	100	3.45	100	2.29	2.22	1.91	135160000	110550000	395550000	0	0	84753000	12395750	22587500	105224833	0.0195967	0.0608366	3
Kinesin-like protein KIF2C (Mitotic centromere-associated kinesin) (MCAK)	Q922S8	Kif2c	4.79	4.44	100	3.58	0.72	2.55	223480000	132730000	181900000	8097900	0	110180000	10296750	11079550	31118833	0.264335	0.0758854	2
Neurofilament light polypeptide (NF-L) (68 kDa neurofilament protein) (Neurofilament triplet L protein)	P08551	Nefl	3.46	2.55	4.96	3.37	1.75	2.66	55751000000	85479000000	78442000000	5072400000	2750000000	23283000000	9510475000	8259350000	12453783333	0.0805668	0.0278233	3
Serine/threonine-protein phosphatase PP1-alpha catalytic subunit (PP-1A) (EC 3.1.3.16)	P62137	Ppp1ca	4.23	3.18	7.26	3.85	2.39	2.73	548140000	598900000	545810000	29188000	3906100	104470000	60592250	41657825	82515500	0.0408393	0.0198549	3
CTP synthase 1 (EC 6.3.4.2) (CTP synthetase 1) (UTP--ammonia ligase 1)	P70698	Ctps1	3.15	2.23	3.41	1.04	1.32	1.57	56822000	9058900	285620000	6391900	850530	114630000	12137375	4418025	96108000	0.132871	0.251815	3
39S ribosomal protein L21, mitochondrial (L21mt) (MRP-L21)	Q9D1N9	Mrpl21	2.55	1.64	100	2.15	0.82	0.66	26706000	31201000	75666000	4564600	0	42947000	8560800	7019250	48000666	0.333619	0.893844	2
28S ribosomal protein S2, mitochondrial (MRP-S2) (S2mt)	Q924T2	Mrps2	2.67	1.11	6.1	1.23	1.42	1.15	72208000	63621000	139090000	11339000	928270	52069000	33420000	27174825	62881166	0.0369056	0.990293	3
Solute carrier family 23 member 2 (Na(+)/L-ascorbic acid transporter 2) (Sodium-dependent vitamin C transporter 2) (SVCT-2) (mSVCT2) (Yolk sac permease-like molecule 2)	Q9EPR4	Slc23a2	100	100	100	1.46	1.58	1.66	43269000	15759000	58521000	0	0	19617000	0	5710700	18528000	0.127938	0.253569	3
Pre-mRNA-splicing factor SPF27 (Breast carcinoma-amplified sequence 2 homolog) (DNA amplified in mammary carcinoma 1 protein)	Q9D287	Bcas2	100	6.86	100	100	2.97	5.94	223490000	346810000	448170000	0	0	57239000	1923050	0	7316016	0.0112456	0.0119303	3
Protein quaking (MqkI) (qkI)	Q9QYS9	Qki	100	4.54	100	5.73	2.9	3.39	136470000	287430000	195060000	0	0	26107000	5872625	5427825	18630950	0.0732476	0.0656581	3
Ras-related protein Rab-6B	P61294	Rab6b	2.35	1.46	3.44	1.39	1.17	1.17	686680000	753240000	1330000000	134230000	69417000	590630000	250407500	287235000	592368333	0.102184	0.14469	3
60S acidic ribosomal protein P1	P47955	Rplp1	100	1.28	100	1.87	0.89	1.27	74486000	69664000	91724000	0	0	49524000	30617000	19032750	37961333	0.20202	0.0912542	2
Solute carrier family 12 member 2 (Basolateral Na-K-Cl symporter) (Bumetanide-sensitive sodium-(potassium)-chloride cotransporter 2)	P55012	Slc12a2	100	2.51	100	4.73	4.13	1.62	161890000	96535000	210010000	0	0	12016000	28338850	3631425	68410500	0.0276408	0.0314041	3
Sigma non-opioid intracellular receptor 1 (Sigma 1-type opioid receptor) (Sigma1-receptor) (Sigma1R)	O55242	Sigmar1	5.16	1.8	5.05	1.03	1.71	1.67	468210000	295410000	695370000	13069000	8892200	213140000	134550250	144792750	219278833	0.0517669	0.372585	3
Shugoshin 2 (Shugoshin-2) (Shugoshin-like 2)	Q7TSY8	Sgo2	100	8.16	100	5.03	1.89	-0.54	130140000	80932000	92123000	0	0	24910000	454825	2483075	133885283	0.111217	0.797235	2
Splicing factor 3B subunit 1 (Pre-mRNA-splicing factor SF3b 155 kDa subunit) (SF3b155) (Spliceosome-associated protein 155) (SAP 155)	Q99NB9	Sf3b1	7.09	4.37	11.49	5.96	2.74	4.71	9377500000	12186000000	12474000000	68628000	4246900	1869700000	454760000	195440750	475065000	0.0229675	0.00710362	3
Transcription factor Sp1 (Specificity protein 1)	O89090	Sp1	100	3.06	100	4.19	1.75	1.92	143330000	150960000	191200000	0	0	56945000	17213500	8286550	50675500	0.0540183	0.0285809	3
Structural maintenance of chromosomes protein 4 (SMC protein 4) (SMC-4) (Chromosome-associated polypeptide C) (XCAP-C homolog)	Q8CG47	Smc4	4.43	3.33	7.64	3.2	1.97	2.23	837140000	345690000	1427600000	38705000	1730800	363990000	83127500	37650425	303523333	0.0495221	0.0661498	3
Receptor expression-enhancing protein 3	Q99KK1	Reep3	4.69	2.16	100	1.15	1.56	1.91	163090000	49016000	297720000	6313000	0	100660000	36478000	22146475	79059166	0.0979249	0.220561	3
RNA-binding protein 3 (RNA-binding motif protein 3)	O89086	Rbm3	100	3.91	100	6.71	4.58	4.47	388590000	1254700000	294800000	0	0	12320000	25893250	11948650	13317700	0.184462	0.197308	3
RNA-binding protein Raly (Maternally-expressed hnRNP C-related protein) (hnRNP associated with lethal yellow protein)	Q64012	Raly	3.05	2.03	4.39	3.08	1.36	1.58	850050000	1212500000	1136800000	102340000	57768000	442740000	207495000	142893750	379900000	0.120554	0.0904218	3
RNA binding protein fox-1 homolog 3 (Fox-1 homolog C) (Hexaribonucleotide-binding protein 3) (Fox-3) (Neuronal nuclei antigen) (NeuN antigen)	Q8BIF2	Rbfox3	100	4.1	100	5.88	3.16	4.52	309680000	623100000	409690000	0	0	45907000	18090000	10597450	17889683	0.0678383	0.058427	3
60S ribosomal protein L15	Q9CZM2	Rpl15	1.86	1.3	1.36	1.18	1.01	1.44	1453600000	976280000	2353000000	399920000	380140000	1172100000	589712500	429605000	867230000	0.396423	0.445892	3
DNA-directed RNA polymerase I subunit RPA34 (A34.5) (DNA-directed RNA polymerase I subunit G) (RNA polymerase I-associated factor PAF49)	Q76KJ5	Polr1g	100	4.2	4.32	6.33	2.95	2.84	53284000	52443000	21518000	0	2624800	2791100	2897525	651275	3014583	0.104298	0.0993075	3
Heterogeneous nuclear ribonucleoprotein A/B (hnRNP A/B) (CArG-binding factor-A) (CBF-A)	Q99020	Hnrnpab	5.33	2.26	100	5.16	3.06	2.7	2344300000	5369300000	2021400000	58381000	0	242120000	488660000	150077500	310540000	0.135655	0.185387	3
RRP12-like protein	Q6P5B0	Rrp12	3.86	3.35	3.87	3.97	2.03	3.33	852630000	1121100000	1017400000	58788000	76417000	248940000	83865000	71317000	101142666	0.0403374	0.0127826	3
Ubiquitin-40S ribosomal protein S27a (Ubiquitin carboxyl extension protein 80) [Cleaved into: Ubiquitin; 40S ribosomal protein S27a]	P62983	Rps27a	2.68	1.39	3.33	1.92	1.45	1.17	5171900000	4788400000	8529000000	806140000	476920000	3120300000	1975675000	1265242500	3788166666	0.0241798	0.0653532	3
40S ribosomal protein S27-like	Q6ZWY3	Rps27l	4.88	1.81	2.9	1.54	1.8	1.68	1793600000	492300000	2790200000	60734000	65826000	799160000	513177500	169379750	871733333	0.136254	0.15546	3
Signal-induced proliferation-associated 1-like protein 1 (SIPA1-like protein 1)	Q8C0T5	Sipa1l1	100	100	100	2.59	100	2.49	13833000	10973000	68486000	0	0	0	0	1816400	12226333	0.189826	0.153263	3
Transcription elongation factor SPT5 (DRB sensitivity-inducing factor large subunit) (DSIF large subunit)	O55201	Supt5h	7.29	3.46	9.96	4.17	2.63	2.48	1330800000	1530400000	1452700000	8518000	1534500	234260000	120736750	85243800	259490000	0.0328164	0.0257302	3
CTP synthase 2 (EC 6.3.4.2) (CTP synthetase 2) (CTPsH) (UTP--ammonia ligase 2)	P70303	Ctps2	3.15	2.23	3.41	1.04	0	0	56822000	9058900	0	6391900	850530	0	12137375	4418025	0	0.338098	0.464396	2
RNA-binding protein 5 (Putative tumor suppressor LUCA15) (RNA-binding motif protein 5)	Q91YE7	Rbm5	100	5.16	100	6.66	2.15	5.01	437730000	575700000	436150000	0	0	98554000	12254375	5677525	13555600	0.0680288	0.0232313	3
RNA-binding protein 7 (RNA-binding motif protein 7)	Q9CQT2	Rbm7	100	100	100	100	100	100	58516000	268370000	91632000	0	0	0	0	0	0	0.180146	0.180146	3
DNA-binding protein RFX2 (Regulatory factor X 2)	P48379	Rfx2	100	6.05	100	100	100	100	60102000	156240000	118580000	0	0	0	908725	0	0	0.0583688	0.0613963	3
Translocation protein SEC62 (Translocation protein 1) (TP-1)	Q8BU14	Sec62	3.02	1.75	3.97	1.34	1.63	1.59	76833000	51340000	122500000	9504200	3286300	39446000	22821500	20290250	40676666	0.0128303	0.195286	3
Protein SPT2 homolog (SPT2 domain-containing protein 1)	Q68FG3	Spty2d1	100	100	100	3.81	100	3.51	56986000	23186000	20328000	0	0	0	0	1647825	1782500	0.144568	0.181055	3
Signal peptidase complex subunit 2 (EC 3.4.-.-) (Microsomal signal peptidase 25 kDa subunit) (SPase 25 kDa subunit)	Q9CYN2	Spcs2	4.14	1.32	3.33	1.33	0.98	0.94	291970000	291500000	472030000	16615000	28941000	240020000	116965000	116213750	246163333	0.175999	0.944444	2
Acyl-CoA:lysophosphatidylglycerol acyltransferase 1 (EC 2.3.1.-) (Acyl-CoA:monoacylglycerol acyltransferase LPGAT1) (EC 2.3.1.22)	Q91YX5	Lpgat1	100	2.17	100	1.5	100	0.73	58894000	20514000	35357000	0	0	0	13115250	7272650	21255166	0.110924	0.508786	2
H/ACA ribonucleoprotein complex subunit 2 (Nucleolar protein family A member 2) (snoRNP protein NHP2)	Q9CRB2	Nhp2	100	2.18	100	4.1	-0.03	1.85	32855000	73453000	29689000	0	0	30242000	7248000	4273600	8225633	0.40746	0.202552	2
Serine/threonine-protein phosphatase 2A catalytic subunit alpha isoform (PP2A-alpha) (EC 3.1.3.16)	P63330	Ppp2ca	100	4	100	2.84	4.82	2.89	119690000	182220000	341660000	0	0	12128000	7476000	25488500	46190333	0.0318731	0.0337908	3
Receptor-type tyrosine-protein phosphatase mu (Protein-tyrosine phosphatase mu) (R-PTP-mu) (EC 3.1.3.48)	P28828	Ptprm	2.82	1.49	100	1.55	100	1.48	172460000	97351000	33876000	24404000	0	0	61327000	33170500	12185866	0.095583	0.185824	3
[truncated: 1,221 more rows]

## Sheet: H4K12ac
Table S1 Identified proximal interactome at H3K27me3, H3K9me3, H3K4me3, H4K5ac, and H4K12ac
Identified proximal interactome at H4K12ac
[truncated: 1,022 more rows]
