# Supplementary material for: Defining Proximity Proteome of Histone Modifications by Antibody-mediated Protein A-APEX2 Labeling
Source: Genomics Proteomics Bioinformatics. 2021 Sep 30;20(1):87–100. doi: 10.1016/j.gpb.2021.09.003 (PMC9510856; doi:10.1016/j.gpb.2021.09.003)
Supplement: Supplementary Table S2 — Enriched GO cellular components terms of identified proximal interactomes [file mmc3.xlsx]

## Sheet: GO terms
Table S2 Enriched GO cellular components terms of identified proximal interactomes
Note: GO cellular component enrichment terms of six clusters including GO term ID, description, and enrichment P values are listed (for more details. see "Functional gene set enrichment and interaction network visualization" methods section).
GO term ID	Description	Log10 P value	Cluster
GO:0005681	spliceosomal complex	-13.095	1
GO:0000974	Prp19 complex	-9.674	1
GO:0005684	U2-type spliceosomal complex	-9.519	1
GO:0000228	nuclear chromosome	-6.568	1
GO:0071013	catalytic step 2 spliceosome	-6.315	1
GO:0016604	nuclear body	-6.251	1
GO:0016363	nuclear matrix	-6.163	1
GO:0071005	U2-type precatalytic spliceosome	-5.735	1
GO:0034399	nuclear periphery	-5.629	1
GO:0071011	precatalytic spliceosome	-5.591	1
GO:0005657	replication fork	-5.114	1
GO:0000785	chromatin	-5.016	1
GO:0044454	nuclear chromosome part	-4.875	1
GO:0071007	U2-type catalytic step 2 spliceosome	-4.751	1
GO:0016607	nuclear speck	-4.466	1
GO:0043596	nuclear replication fork	-4.444	1
GO:0000791	euchromatin	-4.046	1
GO:0000793	condensed chromosome	-3.186	1
GO:0000790	nuclear chromatin	-3.012	1
GO:0098687	chromosomal region	-2.595	1
GO:0000775	chromosome, centromeric region	-2.196	1
GO:0000785	chromatin	-15.492	2
GO:0034399	nuclear periphery	-9.109	2
GO:0016363	nuclear matrix	-8.366	2
GO:0098687	chromosomal region	-8.085	2
GO:0000228	nuclear chromosome	-7.459	2
GO:0070603	SWI/SNF superfamily-type complex	-7.345	2
GO:1904949	ATPase complex	-6.576	2
GO:0000790	nuclear chromatin	-6.448	2
GO:0044454	nuclear chromosome part	-6.072	2
GO:0000793	condensed chromosome	-5.805	2
GO:0000781	chromosome, telomeric region	-5.014	2
GO:0000775	chromosome, centromeric region	-4.775	2
GO:0016604	nuclear body	-4.732	2
GO:0005819	spindle	-4.592	2
GO:0010494	cytoplasmic stress granule	-4.407	2
GO:0072686	mitotic spindle	-4.173	2
GO:0090568	nuclear transcriptional repressor complex	-3.97	2
GO:0000792	heterochromatin	-3.888	2
GO:0035861	site of double-strand break	-3.214	2
GO:0090734	site of DNA damage	-2.84	2
GO:0017053	transcriptional repressor complex	-2.781	2
GO:0036464	cytoplasmic ribonucleoprotein granule	-2.522	2
GO:0035770	ribonucleoprotein granule	-2.446	2
GO:0005667	transcription factor complex	-2.292	2
GO:0000794	condensed nuclear chromosome	-2.151	2
GO:0016604	nuclear body	-16.835	3
GO:0000785	chromatin	-16.666	3
GO:0016607	nuclear speck	-15.235	3
GO:0000790	nuclear chromatin	-12.594	3
GO:0070603	SWI/SNF superfamily-type complex	-10.95	3
GO:0044454	nuclear chromosome part	-10.174	3
GO:0000228	nuclear chromosome	-10.013	3
GO:1904949	ATPase complex	-9.775	3
GO:0005681	spliceosomal complex	-9.391	3
GO:0071013	catalytic step 2 spliceosome	-8.906	3
GO:0071565	nBAF complex	-8.618	3
GO:0016514	SWI/SNF complex	-8.307	3
GO:0000118	histone deacetylase complex	-8.239	3
GO:0071564	npBAF complex	-6.971	3
GO:0005684	U2-type spliceosomal complex	-5.864	3
GO:0030532	small nuclear ribonucleoprotein complex	-5.419	3
GO:0120114	Sm-like protein family complex	-5.056	3
GO:0048188	Set1C/COMPASS complex	-4.902	3
GO:0017053	transcriptional repressor complex	-4.649	3
GO:0071005	U2-type precatalytic spliceosome	-4.459	3
GO:0071011	precatalytic spliceosome	-4.318	3
GO:0034708	methyltransferase complex	-4.231	3
GO:0097525	spliceosomal snRNP complex	-4.188	3
GO:0034399	nuclear periphery	-4.061	3
GO:1990234	transferase complex	-3.725	3
GO:0046540	U4/U6 x U5 tri-snRNP complex	-3.658	3
GO:0016605	PML body	-3.64	3
GO:0097526	spliceosomal tri-snRNP complex	-3.615	3
GO:0016363	nuclear matrix	-3.377	3
GO:0000791	euchromatin	-3.105	3
GO:0098687	chromosomal region	-2.9	3
GO:0010494	cytoplasmic stress granule	-2.577	3
GO:0016234	inclusion body	-2.492	3
GO:0035097	histone methyltransferase complex	-2.413	3
GO:0000123	histone acetyltransferase complex	-2.398	3
GO:0031248	protein acetyltransferase complex	-2.243	3
GO:1902493	acetyltransferase complex	-2.243	3
GO:0000781	chromosome, telomeric region	-2.085	3
GO:0005681	spliceosomal complex	-16.094	4
GO:0016604	nuclear body	-15.579	4
GO:0000785	chromatin	-12.352	4
GO:0044454	nuclear chromosome part	-9.266	4
GO:0070603	SWI/SNF superfamily-type complex	-8.909	4
GO:0000228	nuclear chromosome	-8.782	4
GO:0071013	catalytic step 2 spliceosome	-8.404	4
GO:0016607	nuclear speck	-8.274	4
GO:0000346	transcription export complex	-8.052	4
GO:0098687	chromosomal region	-7.839	4
GO:1904949	ATPase complex	-7.76	4
GO:0000790	nuclear chromatin	-7.569	4
GO:0000347	THO complex	-7.204	4
GO:0000445	THO complex part of transcription export complex	-7.204	4
GO:0034399	nuclear periphery	-7.184	4
GO:0016363	nuclear matrix	-6.881	4
GO:0008278	cohesin complex	-6.433	4
GO:0035770	ribonucleoprotein granule	-6.405	4
GO:0000781	chromosome, telomeric region	-6.323	4
GO:0016591	RNA polymerase II, holoenzyme	-6.277	4
GO:0071339	MLL1 complex	-5.916	4
GO:0044665	MLL1/2 complex	-5.916	4
GO:0000793	condensed chromosome	-5.868	4
GO:0097431	mitotic spindle pole	-5.493	4
GO:0055029	nuclear DNA-directed RNA polymerase complex	-5.467	4
GO:0005667	transcription factor complex	-5.464	4
GO:0000428	DNA-directed RNA polymerase complex	-5.437	4
GO:0016514	SWI/SNF complex	-5.394	4
GO:0030880	RNA polymerase complex	-5.349	4
GO:0034708	methyltransferase complex	-5.208	4
GO:0005847	mRNA cleavage and polyadenylation specificity factor complex	-5.186	4
GO:0042382	paraspeckles	-5.016	4
GO:0005637	nuclear inner membrane	-4.94	4
GO:0090575	RNA polymerase II transcription factor complex	-4.891	4
GO:0005849	mRNA cleavage factor complex	-4.837	4
GO:0036464	cytoplasmic ribonucleoprotein granule	-4.801	4
GO:0044798	nuclear transcription factor complex	-4.562	4
GO:0097550	transcriptional preinitiation complex	-4.487	4
GO:1990234	transferase complex	-4.36	4
GO:0031229	intrinsic component of nuclear inner membrane	-4.013	4
GO:0005639	integral component of nuclear inner membrane	-4.013	4
GO:0005635	nuclear envelope	-4.005	4
GO:0010494	cytoplasmic stress granule	-4.001	4
GO:0071565	nBAF complex	-3.918	4
GO:0044453	nuclear membrane part	-3.918	4
GO:0035097	histone methyltransferase complex	-3.726	4
GO:0000922	spindle pole	-3.576	4
GO:0031616	spindle pole centrosome	-3.53	4
GO:0005684	U2-type spliceosomal complex	-3.51	4
GO:0008023	transcription elongation factor complex	-3.352	4
GO:0072686	mitotic spindle	-3.209	4
GO:0005643	nuclear pore	-3.072	4
GO:0005657	replication fork	-2.997	4
GO:0061695	transferase complex, transferring phosphorus-containing groups	-2.953	4
GO:0030684	preribosome	-2.711	4
GO:0090734	site of DNA damage	-2.671	4
GO:0000775	chromosome, centromeric region	-2.669	4
GO:0000794	condensed nuclear chromosome	-2.571	4
GO:0000795	synaptonemal complex	-2.44	4
GO:0099086	synaptonemal structure	-2.44	4
GO:0000792	heterochromatin	-2.44	4
GO:0071005	U2-type precatalytic spliceosome	-2.433	4
GO:0071011	precatalytic spliceosome	-2.333	4
GO:0031965	nuclear membrane	-2.272	4
GO:0005819	spindle	-2.253	4
GO:0097525	spliceosomal snRNP complex	-2.241	4
GO:0030532	small nuclear ribonucleoprotein complex	-2.136	4
GO:0032993	protein-DNA complex	-2.084	4
GO:0000118	histone deacetylase complex	-2.059	4
GO:0005681	spliceosomal complex	-20.998	5
GO:0000785	chromatin	-18.171	5
GO:0016604	nuclear body	-16.196	5
GO:0000228	nuclear chromosome	-13.263	5
GO:0005684	U2-type spliceosomal complex	-12.756	5
GO:0000792	heterochromatin	-11.138	5
GO:0044454	nuclear chromosome part	-10.634	5
GO:0098687	chromosomal region	-9.915	5
GO:0035770	ribonucleoprotein granule	-9.72	5
GO:0071013	catalytic step 2 spliceosome	-9.684	5
GO:0000790	nuclear chromatin	-9.535	5
GO:0036464	cytoplasmic ribonucleoprotein granule	-9.243	5
GO:0016607	nuclear speck	-9.187	5
GO:0000775	chromosome, centromeric region	-9.074	5
GO:0031519	PcG protein complex	-8.845	5
GO:0071011	precatalytic spliceosome	-8.571	5
GO:0017053	transcriptional repressor complex	-8.388	5
GO:0034399	nuclear periphery	-7.944	5
GO:0071005	U2-type precatalytic spliceosome	-7.674	5
GO:1990234	transferase complex	-7.64	5
GO:0090568	nuclear transcriptional repressor complex	-7.631	5
GO:0000118	histone deacetylase complex	-7.57	5
GO:0120114	Sm-like protein family complex	-7.124	5
GO:0070578	RISC-loading complex	-6.573	5
GO:0099513	polymeric cytoskeletal fiber	-6.135	5
GO:0070603	SWI/SNF superfamily-type complex	-5.964	5
GO:0097525	spliceosomal snRNP complex	-5.92	5
GO:0005844	polysome	-5.814	5
GO:1904949	ATPase complex	-5.792	5
GO:0030532	small nuclear ribonucleoprotein complex	-5.624	5
GO:0090545	CHD-type complex	-5.623	5
GO:0016581	NuRD complex	-5.623	5
GO:0034708	methyltransferase complex	-5.517	5
GO:0005643	nuclear pore	-5.408	5
GO:1902555	endoribonuclease complex	-5.406	5
GO:1905348	endonuclease complex	-5.318	5
GO:0008024	cyclin/CDK positive transcription elongation factor complex	-5.287	5
GO:0005657	replication fork	-5.256	5
GO:0016363	nuclear matrix	-5.236	5
GO:0010494	cytoplasmic stress granule	-5.112	5
GO:0032806	carboxy-terminal domain protein kinase complex	-4.981	5
GO:0035145	exon-exon junction complex	-4.981	5
GO:0005635	nuclear envelope	-4.943	5
GO:0005658	alpha DNA polymerase:primase complex	-4.922	5
GO:0099160	postsynaptic intermediate filament cytoskeleton	-4.922	5
GO:0044530	supraspliceosomal complex	-4.922	5
GO:0008023	transcription elongation factor complex	-4.905	5
GO:0005883	neurofilament	-4.879	5
GO:0005849	mRNA cleavage factor complex	-4.773	5
GO:0035097	histone methyltransferase complex	-4.679	5
GO:0000803	sex chromosome	-4.585	5
GO:0016580	Sin3 complex	-4.553	5
GO:0019908	nuclear cyclin-dependent protein kinase holoenzyme complex	-4.553	5
GO:0071007	U2-type catalytic step 2 spliceosome	-4.413	5
GO:0046540	U4/U6 x U5 tri-snRNP complex	-4.182	5
GO:0070822	Sin3-type complex	-4.162	5
GO:0035098	ESC/E(Z) complex	-4.162	5
GO:0097526	spliceosomal tri-snRNP complex	-4.111	5
GO:0014069	postsynaptic density	-4.081	5
GO:0032279	asymmetric synapse	-4.016	5
GO:0042382	paraspeckles	-3.994	5
GO:0010369	chromocenter	-3.946	5
GO:0015030	Cajal body	-3.85	5
GO:0005686	U2 snRNP	-3.849	5
GO:0099571	postsynaptic cytoskeleton	-3.849	5
GO:0051233	spindle midzone	-3.79	5
GO:0000776	kinetochore	-3.772	5
GO:0098984	neuron to neuron synapse	-3.67	5
GO:0061695	transferase complex, transferring phosphorus-containing groups	-3.655	5
GO:0031965	nuclear membrane	-3.655	5
GO:0099572	postsynaptic specialization	-3.601	5
GO:0005874	microtubule	-3.343	5
GO:0055029	nuclear DNA-directed RNA polymerase complex	-3.302	5
GO:0005721	pericentric heterochromatin	-3.297	5
GO:0000428	DNA-directed RNA polymerase complex	-3.274	5
GO:0005882	intermediate filament	-3.201	5
GO:0030880	RNA polymerase complex	-3.195	5
GO:0005819	spindle	-3.043	5
GO:0045111	intermediate filament cytoskeleton	-3.043	5
GO:0098794	postsynapse	-2.929	5
GO:1990023	mitotic spindle midzone	-2.918	5
GO:1902554	serine/threonine protein kinase complex	-2.882	5
GO:0043596	nuclear replication fork	-2.845	5
GO:0032993	protein-DNA complex	-2.757	5
GO:0005685	U1 snRNP	-2.678	5
GO:0072686	mitotic spindle	-2.674	5
GO:1902911	protein kinase complex	-2.493	5
GO:0043601	nuclear replisome	-2.48	5
GO:0000307	cyclin-dependent protein kinase holoenzyme complex	-2.464	5
GO:0000793	condensed chromosome	-2.434	5
GO:0030894	replisome	-2.421	5
GO:0001741	XY body	-2.421	5
GO:0043209	myelin sheath	-2.394	5
GO:0000779	condensed chromosome, centromeric region	-2.197	5
GO:0098687	chromosomal region	-7.356	6
GO:0000775	chromosome, centromeric region	-6.102	6
GO:0000776	kinetochore	-5.235	6
GO:0072669	tRNA-splicing ligase complex	-5.164	6
GO:0000785	chromatin	-4.501	6
GO:0000159	protein phosphatase type 2A complex	-4.016	6
GO:0008287	protein serine/threonine phosphatase complex	-3.963	6
GO:1903293	phosphatase complex	-3.963	6
GO:0005813	centrosome	-3.008	6
GO:0005875	microtubule associated complex	-2.956	6
GO:0005815	microtubule organizing center	-2.866	6
GO:0031201	SNARE complex	-2.712	6
GO:0099513	polymeric cytoskeletal fiber	-2.647	6
GO:0005871	kinesin complex	-2.637	6
GO:0033267	axon part	-2.632	6
GO:0044452	nucleolar part	-2.606	6
GO:0005643	nuclear pore	-2.381	6
GO:0005657	replication fork	-2.325	6
GO:0005635	nuclear envelope	-2.294	6
GO:0001650	fibrillar center	-2.289	6
GO:1990234	transferase complex	-2.288	6
GO:0005874	microtubule	-2.266	6
GO:0005819	spindle	-2.232	6
GO:0031965	nuclear membrane	-2.122	6
GO:0072686	mitotic spindle	-2.083	6
GO:0016604	nuclear body	-2.015	6
