# Supplementary material for: Defining Proximity Proteome of Histone Modifications by Antibody-mediated Protein A-APEX2 Labeling
Source: Genomics Proteomics Bioinformatics. 2021 Sep 30;20(1):87–100. doi: 10.1016/j.gpb.2021.09.003 (PMC9510856; doi:10.1016/j.gpb.2021.09.003)
Supplement: Supplementary Table S3 — Identified proximal interactome at H3K27me3 by native APEX2 or HRP methods [file mmc4.xlsx]

## Sheet: Native
Table S3 Identified proximal interactome at H3K27me3, by native APEX2 or HRP methods
Note: Identified proteins from native APEX2 or HRP experiments, including protein names, gene names, UniProt accessions, Log2 FC compared to –H2O2 and IgG negative controls and corresponding intensities of proteins identified by quantitative LC-MS/MS.
Proximal interactors were determined using the transformed protein intensities fold change (log2-FC) >1 and permutation-based FDR = 0.01 values (see "Protein identification and label-free protein quantification" and "Interacting proteins detection of each specific histone mark" methods section).
Protein name	UniProt accession No.	Gene name	Log2 FC (native/–H2O2)	Log2 FC (native/IgG)	Native	–H2O2	IgG
Beta-soluble NSF attachment protein (SNAP-beta) (Brain protein I47) (N-ethylmaleimide-sensitive factor attachment protein beta)	P28663	Napb	1.45	100	15642000	5706300	0
Tumor necrosis factor receptor superfamily member 23 (Decoy TRAIL receptor 1) (TNF receptor family member SOB) (TNF receptor homolog 1) (Tumor necrosis factor receptor p60 homolog 1)	Q9ER63	Tnfrsf23	100	1.04	4468200	0	2167900
Vesicle-associated membrane protein 3 (VAMP-3) (Cellubrevin) (CEB) (Synaptobrevin-3)	P63024	Vamp3	4.46	100	35039000	1586700	0
U3 small nucleolar RNA-associated protein 4 homolog (Cirhin) (Testis-expressed gene 292 protein)	Q8R2N2	Utp4	100	100	9114600	0	0
Zinc finger MYM-type protein 5	Q3U2E2	Zmym5	100	100	15208000	0	0
Ras-related GTP-binding protein C (Rag C) (RagC) (EC 3.6.5.-) (GTPase-interacting protein 2) (TIB929)	Q99K70	Rragc	100	100	7287500	0	0
Uridine 5'-monophosphate synthase (UMP synthase) [Includes: Orotate phosphoribosyltransferase (OPRTase) (EC 2.4.2.10); Orotidine 5'-phosphate decarboxylase (EC 4.1.1.23) (OMPdecase)]	P13439	Umps	100	100	12627000	0	0
WD repeat-containing protein 6 (mWDR6)	Q99ME2	Wdr6	100	100	5814400	0	0
Serine hydrolase-like protein (SHL) (EC 3.1.-.-)	Q9EPB5	Serhl	100	100	3650900	0	0
Tubulin beta-3 chain	Q9ERD7	Tubb3	100	100	9659900	0	0
Zinc finger MYM-type protein 2 (Zinc finger protein 198)	Q9CU65	Zmym2	100	100	15208000	0	0
Stimulator of interferon genes protein (mSTING) (Endoplasmic reticulum interferon stimulator) (ERIS) (Mediator of IRF3 activation) (MMITA) (Transmembrane protein 173)	Q3TBT3	Sting1	100	1.07	15559000	0	7409300
Activated RNA polymerase II transcriptional coactivator p15 (Positive cofactor 4) (PC4) (SUB1 homolog) (Single-stranded DNA-binding protein p9) (p14)	P11031	Sub1	2.29	2.24	62436000	12782000	13224000
TAR DNA-binding protein 43 (TDP-43)	Q921F2	Tardbp	3.17	1.08	427940000	47389000	201770000
RNA-binding protein 14 (RNA-binding motif protein 14)	Q8C2Q3	Rbm14	2.73	1.66	370520000	55876000	117390000
Regulator of chromosome condensation (Chromosome condensation protein 1)	Q8VE37	Rcc1	100	100	7943100	0	0
Protein-glutamine gamma-glutamyltransferase 2 (EC 2.3.2.13) (Tissue transglutaminase) (Transglutaminase C) (TG(C)) (TGC) (TGase C) (Transglutaminase-2) (TGase-2)	P21981	Tgm2	100	100	24184000	0	0
Nucleoporin NUP35 (35 kDa nucleoporin) (Mitotic phosphoprotein 44) (MP-44) (Nuclear pore complex protein Nup53) (Nucleoporin NUP53)	Q8R4R6	Nup35	100	100	8393800	0	0
Plastin-2 (65 kDa macrophage protein) (L-plastin) (Lymphocyte cytosolic protein 1) (LCP-1) (pp65)	Q61233	Lcp1	100	100	13561000	0	0
Endophilin-B2 (SH3 domain-containing GRB2-like protein B2)	Q8R3V5	Sh3glb2	100	100	5637200	0	0
26S proteasome non-ATPase regulatory subunit 3 (26S proteasome regulatory subunit RPN3) (26S proteasome regulatory subunit S3) (Proteasome subunit p58) (Transplantation antigen P91A) (Tum-P91A antigen)	P14685	Psmd3	100	100	4537800	0	0
UDP-glucose 6-dehydrogenase (UDP-Glc dehydrogenase) (UDP-GlcDH) (UDPGDH) (EC 1.1.1.22)	O70475	Ugdh	100	100	38741000	0	0
Major prion protein (PrP) (PrP27-30) (PrP33-35C) (CD antigen CD230)	P04925	Prnp	1.12	100	153100000	70290000	0
Zinc finger transcription factor Trps1	Q925H1	Trps1	100	100	3544300	0	0
Ubiquitin-like modifier-activating enzyme 1 (EC 6.2.1.45) (Ubiquitin-activating enzyme E1) (Ubiquitin-activating enzyme E1 X) (Ubiquitin-like modifier-activating enzyme 1 X)	Q02053	Uba1	1.41	1.06	188320000	70729000	90608000
Syntaxin-12	Q9ER00	Stx12	100	100	5534800	0	0
Tropomyosin alpha-3 chain (Gamma-tropomyosin) (Tropomyosin-3)	P21107	Tpm3	3.99	1.57	272920000	17152000	92176000
Ubiquitin-like modifier-activating enzyme 1 Y (EC 6.2.1.45) (Ubiquitin-activating enzyme E1) (Ubiquitin-activating enzyme E1 Y)	P31254	Uba1y	1.41	1.06	188320000	70729000	90608000
Centromere/kinetochore protein zw10 homolog	O54692	Zw10	100	100	8546800	0	0
Striatin	O55106	Strn	100	100	12975000	0	0
Alpha-soluble NSF attachment protein (SNAP-alpha) (N-ethylmaleimide-sensitive factor attachment protein alpha)	Q9DB05	Napa	1.45	100	15642000	5706300	0
Serine palmitoyltransferase 1 (EC 2.3.1.50) (Long chain base biosynthesis protein 1) (LCB 1) (Serine-palmitoyl-CoA transferase 1) (SPT 1) (SPT1)	O35704	Sptlc1	100	100	15973000	0	0
Translationally-controlled tumor protein (TCTP) (21 kDa polypeptide) (p21) (p23)	P63028	Tpt1	1.96	100	13944000	3589200	0
Tubulin--tyrosine ligase-like protein 12 (Inactive tubulin--tyrosine ligase-like protein 12)	Q3UDE2	Ttll12	100	100	9585600	0	0
Vesicle transport protein USE1 (Protein D12) (USE1-like protein)	Q9CQ56	Use1	100	100	130280000	0	0
Vigilin (High density lipoprotein-binding protein) (HDL-binding protein)	Q8VDJ3	Hdlbp	100	100	5249100	0	0
Deoxynucleoside triphosphate triphosphohydrolase SAMHD1 (dNTPase) (EC 3.1.5.-) (Interferon-gamma-inducible protein Mg11) (SAM domain and HD domain-containing protein 1) (mSAMHD1)	Q60710	Samhd1	100	3.73	68213000	0	5142800
Vacuolar protein sorting-associated protein 35 (Maternal-embryonic 3) (Vesicle protein sorting 35)	Q9EQH3	Vps35	100	100	8083900	0	0
Mothers against decapentaplegic homolog 9 (MAD homolog 9) (Mothers against DPP homolog 9) (SMAD family member 9) (SMAD 9) (Smad9) (Smad8)	Q9JIW5	Smad9	100	100	11217000	0	0
Ion channel TACAN (Transmembrane protein 120A)	Q8C1E7	Tmem120a	100	1.05	34724000	0	16809000
Splicing factor 45 (45 kDa-splicing factor) (RNA-binding motif protein 17)	Q8JZX4	Rbm17	100	100	8228200	0	0
SUMO-activating enzyme subunit 2 (EC 2.3.2.-) (Anthracycline-associated resistance ARX) (Ubiquitin-like 1-activating enzyme E1B) (Ubiquitin-like modifier-activating enzyme 2)	Q9Z1F9	Uba2	100	100	23111000	0	0
Nucleoprotein TPR (NPC-associated intranuclear protein) (Translocated promoter region and nuclear basket protein)	F6ZDS4	Tpr	100	1.6	160570000	0	53046000
Exportin-2 (Exp2) (Chromosome segregation 1-like protein) (Importin-alpha re-exporter)	Q9ERK4	Cse1l	100	10.1	17516000000	0	15958000
Heterogeneous nuclear ribonucleoproteins A2/B1 (hnRNP A2/B1)	O88569	Hnrnpa2b1	5.71	3	1613500000	30891000	201270000
Zinc finger CCHC domain-containing protein 8 (TRAMP-like complex RNA-binding factor ZCCHC8)	Q9CYA6	Zcchc8	100	100	8766300	0	0
40S ribosomal protein S21	Q9CQR2	Rps21	100	100	6682900	0	0
Cysteine--tRNA ligase, cytoplasmic (EC 6.1.1.16) (Cysteinyl-tRNA synthetase) (CysRS)	Q9ER72	Cars1	100	100	14023000	0	0
TRIO and F-actin-binding protein (Protein Tara) (Trio-associated repeat on actin)	Q99KW3	Triobp	100	1.02	12618000	0	6211100
Recombining binding protein suppressor of hairless (J kappa-recombination signal-binding protein) (RBP-J kappa)	P31266	Rbpj	100	1.35	35203000	0	13782000
Vesicle-associated membrane protein 2 (VAMP-2) (Synaptobrevin-2)	P63044	Vamp2	4.46	100	35039000	1586700	0
Zinc finger protein-like 1	Q9DB43	Zfpl1	100	1.04	20911000	0	10179000
T-complex protein 1 subunit eta (TCP-1-eta) (CCT-eta)	P80313	Cct7	100	100	41663000	0	0
E3 ubiquitin-protein ligase RNF126 (EC 2.3.2.27) (RING finger protein 126)	Q91YL2	Rnf126	100	100	1757500	0	0
Vesicle-trafficking protein SEC22b (ER-Golgi SNARE of 24 kDa) (ERS-24) (ERS24) (SEC22 vesicle-trafficking protein homolog B) (SEC22 vesicle-trafficking protein-like 1) (mSec22b)	O08547	Sec22b	3.89	1.31	77413000	5223500	31215000
Mothers against decapentaplegic homolog 3 (MAD homolog 3) (Mad3) (Mothers against DPP homolog 3) (mMad3) (SMAD family member 3) (SMAD 3) (Smad3)	Q8BUN5	Smad3	100	100	11217000	0	0
Nesprin-2 (KASH domain-containing protein 2) (KASH2) (Nuclear envelope spectrin repeat protein 2) (Nucleus and actin connecting element protein) (Protein NUANCE) (Synaptic nuclear envelope protein 2) (Syne-2)	Q6ZWQ0	Syne2	100	1.67	2105900	0	662010
Thioredoxin (Trx) (ATL-derived factor) (ADF)	P10639	Txn	100	100	27066000	0	0
Lysine--tRNA ligase (EC 2.7.7.-) (EC 6.1.1.6) (Lysyl-tRNA synthetase) (LysRS)	Q99MN1	Kars1	100	100	6748600	0	0
Transitional endoplasmic reticulum ATPase (TER ATPase) (EC 3.6.4.6) (15S Mg(2+)-ATPase p97 subunit) (Valosin-containing protein) (VCP)	Q01853	Vcp	3.55	2.74	193380000	16468000	28914000
Transmembrane protein 201 (Spindle-associated membrane protein 1)	A2A8U2	Tmem201	1.75	1.52	22702000	6754200	7913600
Protein scribble homolog (Scribble) (Protein LAP4)	Q80U72	Scrib	100	100	39015000	0	0
Ubiquitin carboxyl-terminal hydrolase isozyme L1 (UCH-L1) (EC 3.4.19.12) (Neuron cytoplasmic protein 9.5) (PGP 9.5) (PGP9.5) (Ubiquitin thioesterase L1)	Q9R0P9	Uchl1	100	100	127450000	0	0
Ubiquitin-like modifier-activating enzyme 6 (Ubiquitin-activating enzyme 6) (EC 6.2.1.45) (Ubiquitin-activating enzyme E1-like protein 2) (E1-L2)	Q8C7R4	Uba6	100	100	13711000	0	0
Ubiquitin carboxyl-terminal hydrolase 19 (EC 3.4.19.12) (Deubiquitinating enzyme 19) (Ubiquitin thioesterase 19) (Ubiquitin-specific-processing protease 19)	Q3UJD6	Usp19	100	100	29810000	0	0
Protein VAC14 homolog	Q80WQ2	Vac14	100	100	59338000	0	0
Mothers against decapentaplegic homolog 1 (MAD homolog 1) (Mothers against DPP homolog 1) (Dwarfin-A) (Dwf-A) (Mothers-against-DPP-related 1) (Mad-related protein 1) (mMad1) (SMAD family member 1) (SMAD 1) (Smad1)	P70340	Smad1	100	100	11217000	0	0
Tripeptidyl-peptidase 1 (TPP-1) (EC 3.4.14.9) (Lysosomal pepstatin-insensitive protease) (LPIC) (Tripeptidyl aminopeptidase) (Tripeptidyl-peptidase I) (TPP-I)	O89023	Tpp1	100	100	24532000	0	0
Ras-related GTP-binding protein D (Rag D) (RagD) (EC 3.6.5.-)	Q7TT45	Rragd	100	100	7287500	0	0
Tropomyosin alpha-4 chain (Tropomyosin-4)	Q6IRU2	Tpm4	100	1.73	47414000	0	14316000
Ras-related protein Rab-31	Q921E2	Rab31	100	2.05	42454000	0	10217000
Tight junction protein ZO-2 (Tight junction protein 2) (Zona occludens protein 2) (Zonula occludens protein 2)	Q9Z0U1	Tjp2	100	100	6025700	0	0
von Willebrand factor A domain-containing protein 5A (Loss of heterozygosity 11 chromosomal region 2 gene A protein homolog)	Q99KC8	Vwa5a	100	100	5164900	0	0
Mitogen-activated protein kinase 1 (MAP kinase 1) (MAPK 1) (EC 2.7.11.24) (ERT1) (Extracellular signal-regulated kinase 2) (ERK-2) (MAP kinase isoform p42) (p42-MAPK) (Mitogen-activated protein kinase 2) (MAP kinase 2) (MAPK 2)	P63085	Mapk1	100	100	42464000	0	0
Bifunctional 3'-phosphoadenosine 5'-phosphosulfate synthase 2 (PAPS synthase 2) (PAPSS 2) (Sulfurylase kinase 2) (SK 2) (SK2) [Includes: Sulfate adenylyltransferase (EC 2.7.7.4) (ATP-sulfurylase) (Sulfate adenylate transferase) (SAT); Adenylyl-sulfate kinase (EC 2.7.1.25) (3'-phosphoadenosine-5'-phosphosulfate synthase) (APS kinase) (Adenosine-5'-phosphosulfate 3'-phosphotransferase) (Adenylylsul…	O88428	Papss2	1.09	100	58565000	27448000	0
Myosin light polypeptide 6 (17 kDa myosin light chain) (LC17) (Myosin light chain 3) (MLC-3) (Myosin light chain alkali 3) (Myosin light chain A3) (Smooth muscle and nonmuscle myosin light chain alkali 6)	Q60605	Myl6	2.56	2.63	872340000	148240000	141170000
Protein kinase C beta type (PKC-B) (PKC-beta) (EC 2.7.11.13)	P68404	Prkcb	100	100	3771500	0	0
Phosphatidylcholine translocator ABCB4 (EC 7.6.2.1) (ATP-binding cassette sub-family B member 4) (Multidrug resistance protein 2) (Multidrug resistance protein 3) (P-glycoprotein 2) (P-glycoprotein 3)	P21440	Abcb4	100	1.12	20260000	0	9299400
Neurabin-2 (Neurabin-II) (Protein phosphatase 1 regulatory subunit 9B) (Spinophilin)	Q6R891	Ppp1r9b	2.61	100	17154000	2812600	0
Pre-B-cell leukemia transcription factor 1 (Homeobox protein PBX1)	P41778	Pbx1	100	100	3479100	0	0
Mitogen-activated protein kinase 6 (MAP kinase 6) (MAPK 6) (EC 2.7.11.24) (Extracellular signal-regulated kinase 3) (ERK-3)	Q61532	Mapk6	100	100	42464000	0	0
Nuclear pore glycoprotein p62 (62 kDa nucleoporin) (Nucleoporin Nup62)	Q63850	Nup62	100	100	9923300	0	0
L-lactate dehydrogenase A chain (LDH-A) (EC 1.1.1.27) (LDH muscle subunit) (LDH-M)	P06151	Ldha	100	3.07	105970000	0	12646000
Neurogenic locus notch homolog protein 1 (Notch 1) (Motch A) (mT14) (p300) [Cleaved into: Notch 1 extracellular truncation (NEXT); Notch 1 intracellular domain (NICD)]	Q01705	Notch1	100	1.72	39433000	0	11966000
Mothers against decapentaplegic homolog 2 (MAD homolog 2) (Mothers against DPP homolog 2) (Mad-related protein 2) (mMad2) (SMAD family member 2) (SMAD 2) (Smad2)	Q62432	Smad2	100	100	11217000	0	0
SURP and G-patch domain-containing protein 2 (Arginine/serine-rich-splicing factor 14) (Splicing factor, arginine/serine-rich 14)	Q8CH09	Sugp2	100	1.27	11959000	0	4951500
Transportin-3	Q6P2B1	Tnpo3	100	100	4123600	0	0
DNA-directed RNA polymerase II subunit RPB2 (EC 2.7.7.6) (DNA-directed RNA polymerase II 140 kDa polypeptide) (DNA-directed RNA polymerase II subunit B) (RNA polymerase II subunit 2) (RNA polymerase II subunit B2)	Q8CFI7	Polr2b	100	2.31	46010000	0	9310000
Rho GTPase-activating protein 18 (Rho-type GTPase-activating protein 18)	Q8K0Q5	Arhgap18	100	100	20680000	0	0
Phospholipid phosphatase 1 (EC 3.1.3.-) (EC 3.1.3.106) (EC 3.1.3.4) (EC 3.1.3.81) (35 kDa PAP) (mPAP) (Hydrogen peroxide-inducible protein 53) (Hic53) (Lipid phosphate phosphohydrolase 1) (PAP2-alpha) (Phosphatidate phosphohydrolase type 2a) (Phosphatidic acid phosphatase 2a) (PAP-2a) (PAP2a)	Q61469	Plpp1	100	100	2497300	0	0
Rac GTPase-activating protein 1 (Male germ cell RacGap) (MgcRacGAP)	Q9WVM1	Racgap1	2.48	1.1	27884000	4987200	13031000
Receptor-interacting serine/threonine-protein kinase 3 (EC 2.7.11.1) (RIP-like protein kinase 3) (Receptor-interacting protein 3) (RIP-3) (mRIP3)	Q9QZL0	Ripk3	2.82	1.47	19239000	2724200	6957700
Triosephosphate isomerase (TIM) (EC 5.3.1.1) (Methylglyoxal synthase) (EC 4.2.3.3) (Triose-phosphate isomerase)	P17751	Tpi1	3.39	100	26214000	2502000	0
Heterogeneous nuclear ribonucleoprotein A0 (hnRNP A0)	Q9CX86	Hnrnpa0	2.19	1.67	224770000	49313000	70809000
Sorting nexin-3 (SDP3 protein)	O70492	Snx3	100	100	4131800	0	0
GATOR complex protein WDR59 (CUL4- and DDB1-associated WDR protein 12) (WD repeat-containing protein 59)	Q8C0M0	Wdr59	100	100	4543000	0	0
Zinc finger CCCH domain-containing protein 11A	Q6NZF1	Zc3h11a	2.38	1.19	125280000	24072000	54828000
E3 ubiquitin-protein ligase UHRF1 (EC 2.3.2.27) (Nuclear protein 95) (Nuclear zinc finger protein Np95) (RING-type E3 ubiquitin transferase UHRF1) (Ubiquitin-like PHD and RING finger domain-containing protein 1) (mUhrf1) (Ubiquitin-like-containing PHD and RING finger domains protein 1)	Q8VDF2	Uhrf1	3.81	1.97	19572000	1390800	4978700
Ubiquitin carboxyl-terminal hydrolase 47 (EC 3.4.19.12) (Deubiquitinating enzyme 47) (Ubiquitin thioesterase 47) (Ubiquitin-specific-processing protease 47)	Q8BY87	Usp47	1.07	1.77	42261000	20075000	12392000
E3 ubiquitin-protein ligase UBR2 (EC 2.3.2.27) (N-recognin-2) (RING-type E3 ubiquitin transferase UBR2) (Ubiquitin-protein ligase E3-alpha-2) (Ubiquitin-protein ligase E3-alpha-II)	Q6WKZ8	Ubr2	100	100	16897000	0	0
Histone-lysine N-methyltransferase NSD3 (EC 2.1.1.370) (EC 2.1.1.371) (Nuclear SET domain-containing protein 3) (Wolf-Hirschhorn syndrome candidate 1-like protein 1 homolog) (WHSC1-like protein 1)	Q6P2L6	Nsd3	100	100	4117400	0	0
U6 snRNA-associated Sm-like protein LSm3	P62311	Lsm3	100	100	4195700	0	0
Sodium- and chloride-dependent GABA transporter 3 (GAT-3) (Sodium- and chloride-dependent GABA transporter 4) (GAT-4) (Solute carrier family 6 member 11)	P31650	Slc6a11	100	100	3900700	0	0
Serine/threonine-protein phosphatase PP1-alpha catalytic subunit (PP-1A) (EC 3.1.3.16)	P62137	Ppp1ca	100	1.11	40167000	0	18614000
SH3 domain-binding glutamic acid-rich-like protein	Q9JJU8	Sh3bgrl	100	100	3977600	0	0
Structural maintenance of chromosomes protein 4 (SMC protein 4) (SMC-4) (Chromosome-associated polypeptide C) (XCAP-C homolog)	Q8CG47	Smc4	100	100	24974000	0	0
RNA-binding protein 3 (RNA-binding motif protein 3)	O89086	Rbm3	100	100	7236000	0	0
Heterogeneous nuclear ribonucleoprotein A/B (hnRNP A/B) (CArG-binding factor-A) (CBF-A)	Q99020	Hnrnpab	3.53	2.46	209910000	18157000	38264000
Signal-induced proliferation-associated 1-like protein 1 (SIPA1-like protein 1)	Q8C0T5	Sipa1l1	4.45	1.52	38458000	1762100	13384000
Transcription elongation factor SPT5 (DRB sensitivity-inducing factor large subunit) (DSIF large subunit)	O55201	Supt5h	5.15	2.87	62947000	1770900	8587700
Rho-related GTP-binding protein RhoQ (Ras-like protein TC10)	Q8R527	Rhoq	100	100	10500000	0	0
Acyl-CoA:lysophosphatidylglycerol acyltransferase 1 (EC 2.3.1.-) (Acyl-CoA:monoacylglycerol acyltransferase LPGAT1) (EC 2.3.1.22)	Q91YX5	Lpgat1	100	100	5202700	0	0
Splicing factor 1 (CW17) (Mammalian branch point-binding protein) (BBP) (mBBP) (Transcription factor ZFM1) (mZFM) (Zinc finger gene in MEN1 locus) (Zinc finger protein 162)	Q64213	Sf1	3.66	1.88	57735000	4559100	15638000
Mothers against decapentaplegic homolog 5 (MAD homolog 5) (Mothers against DPP homolog 5) (Dwarfin-C) (Dwf-C) (SMAD family member 5) (SMAD 5) (Smad5) (mSmad5)	P97454	Smad5	100	100	11217000	0	0
Ribosome maturation protein SBDS (Protein 22A3) (Shwachman-Bodian-Diamond syndrome protein homolog)	P70122	Sbds	1.39	1.04	95821000	36640000	46528000
Protein YIF1A (YIP1-interacting factor homolog A)	Q91XB7	Yif1a	2.19	100	40534000	8881500	0
Emerin	O08579	Emd	5.67	3.54	541540000	10613000	46686000
RNA-binding protein EWS	Q61545	Ewsr1	100	2.52	53075000	0	9279100
Ataxin-2-like protein	Q7TQH0	Atxn2l	100	100	16442000	0	0
Protein cordon-bleu	Q5NBX1	Cobl	100	100	3918800	0	0
14-3-3 protein zeta/delta (Protein kinase C inhibitor protein 1) (KCIP-1) (SEZ-2)	P63101	Ywhaz	100	2.18	5587600	0	1235000
Heme oxygenase 1 (HO-1) (EC 1.14.14.18) (P32 protein)	P14901	Hmox1	100	1.25	20216000	0	8486400
Anillin	Q8K298	Anln	4.79	2.32	108730000	3921900	21811000
Germinal-center associated nuclear protein (GANP) (EC 2.3.1.48) (GC-associated DNA primase)	Q9WUU9	Mcm3ap	100	100	26225000	0	0
ATPase family AAA domain-containing protein 3 (AAA-ATPase TOB3)	Q925I1	Atad3	100	1.28	15333000	0	6309000
Eukaryotic translation initiation factor 5A-2 (eIF-5A-2) (eIF-5A2) (Eukaryotic initiation factor 5A isoform 2)	Q8BGY2	Eif5a2	100	100	11739000	0	0
Chloride intracellular channel protein 1 (Nuclear chloride ion channel 27) (NCC27)	Q9Z1Q5	Clic1	100	1.23	17969000	0	7649600
Guanine nucleotide-binding protein subunit alpha-11 (G alpha-11) (G-protein subunit alpha-11)	P21278	Gna11	100	100	7242800	0	0
Heterogeneous nuclear ribonucleoprotein D0 (hnRNP D0) (AU-rich element RNA-binding protein 1)	Q60668	Hnrnpd	100	1.1	75765000	0	35359000
Eukaryotic translation initiation factor 4B (eIF-4B)	Q8BGD9	Eif4b	100	100	12633000	0	0
E3 ubiquitin-protein ligase MARCHF5 (EC 2.3.2.27) (Membrane-associated RING finger protein 5) (Membrane-associated RING-CH protein V) (MARCH-V) (RING-type E3 ubiquitin transferase MARCHF5)	Q3KNM2	Marchf5	100	100	6798700	0	0
DNA replication licensing factor MCM2 (EC 3.6.4.12) (Minichromosome maintenance protein 2 homolog) (Nuclear protein BM28)	P97310	Mcm2	100	100	4295500	0	0
Poly [ADP-ribose] polymerase 1 (PARP-1) (EC 2.4.2.30) (ADP-ribosyltransferase diphtheria toxin-like 1) (ARTD1) (DNA ADP-ribosyltransferase PARP1) (EC 2.4.2.-) (NAD(+) ADP-ribosyltransferase 1) (ADPRT 1) (Poly[ADP-ribose] synthase 1) (msPARP) (Protein poly-ADP-ribosyltransferase PARP1) (EC 2.4.2.-)	P11103	Parp1	100	100	20103000	0	0
Calcium uniporter protein, mitochondrial	Q3UMR5	Mcu	100	100	6817000	0	0
Pyruvate kinase PKM (EC 2.7.1.40) (Pyruvate kinase muscle isozyme)	P52480	Pkm	100	2.66	81668000	0	12947000
Ribosomal protein S6 kinase alpha-6 (S6K-alpha-6) (EC 2.7.11.1)	Q7TPS0	Rps6ka6	1.16	1.44	25664000	11453000	9435600
Protein kinase C alpha type (PKC-A) (PKC-alpha) (EC 2.7.11.13)	P20444	Prkca	100	100	3771500	0	0
Histone acetyltransferase KAT7 (EC 2.3.1.48) (Histone acetyltransferase binding to ORC1) (Lysine acetyltransferase 7) (MOZ, YBF2/SAS3, SAS2 and TIP60 protein 2) (MYST-2)	Q5SVQ0	Kat7	100	1.16	24004000	0	10747000
Ribosomal protein S6 kinase alpha-4 (S6K-alpha-4) (EC 2.7.11.1) (90 kDa ribosomal protein S6 kinase 4) (Nuclear mitogen- and stress-activated protein kinase 2) (RSK-like protein kinase) (RLSK)	Q9Z2B9	Rps6ka4	100	1.15	23960000	0	10802000
Microtubule-associated protein 2 (MAP-2)	P20357	Map2	100	1.35	39433000	0	15502000
Myosin-10 (Cellular myosin heavy chain, type B) (Myosin heavy chain 10) (Myosin heavy chain, non-muscle IIb) (Non-muscle myosin heavy chain B) (NMMHC-B) (Non-muscle myosin heavy chain IIb) (NMMHC II-b) (NMMHC-IIB)	Q61879	Myh10	4.05	1.83	159790000	9679300	44927000
Far upstream element-binding protein 2 (FUSE-binding protein 2) (KH type-splicing regulatory protein) (KSRP)	Q3U0V1	Khsrp	3.42	2.75	269610000	25144000	40153000
Sphingomyelin phosphodiesterase 4 (EC 3.1.4.12) (Neutral sphingomyelinase 3) (nSMase-3) (nSMase3) (Neutral sphingomyelinase III)	Q6ZPR5	Smpd4	3.32	1.18	81981000	8228600	36278000
14-3-3 protein sigma (Stratifin)	O70456	Sfn	100	100	11564000	0	0
Apoptosis-inducing factor 1, mitochondrial (EC 1.6.99.-) (Programmed cell death protein 8)	Q9Z0X1	Aifm1	100	100	19923000	0	0
Hepatoma-derived growth factor (HDGF)	P51859	Hdgf	100	100	3873100	0	0
Proliferating cell nuclear antigen (PCNA) (Cyclin)	P17918	Pcna	100	100	6184800	0	0
PDZ domain-containing protein 8	B9EJ80	Pdzd8	2.6	1.02	170380000	28122000	84300000
Neurogenic locus notch homolog protein 3 (Notch 3) [Cleaved into: Notch 3 extracellular truncation; Notch 3 intracellular domain]	Q61982	Notch3	100	1.72	39433000	0	11966000
Nuclear pore complex protein Nup50 (50 kDa nucleoporin) (Nuclear pore-associated protein 60 kDa-like) (Nucleoporin Nup50)	Q9JIH2	Nup50	3.48	1.11	135300000	12130000	62658000
Plastin-1	Q3V0K9	Pls1	100	100	13561000	0	0
Lamin-B2	P21619	Lmnb2	3.12	1.38	922380000	105860000	353740000
DNA replication licensing factor MCM4 (EC 3.6.4.12) (CDC21 homolog) (P1-CDC21)	P49717	Mcm4	100	2.23	44733000	0	9525500
Myosin-14 (Myosin heavy chain 14) (Myosin heavy chain, non-muscle IIc) (Non-muscle myosin heavy chain IIc) (NMHC II-C)	Q6URW6	Myh14	1.66	1.76	242760000	76666000	71709000
Nuclear cap-binding protein subunit 1 (80 kDa nuclear cap-binding protein) (CBP80) (NCBP 80 kDa subunit)	Q3UYV9	Ncbp1	100	1.28	59578000	0	24505000
Leucine zipper protein 1 (Leucine zipper motif-containing protein)	Q8R4U7	Luzp1	100	100	13190000	0	0
ATP-dependent translocase ABCB1 (ATP-binding cassette sub-family B member 1A) (MDR1A) (Multidrug resistance protein 1A) (EC 7.6.2.2) (Multidrug resistance protein 3) (P-glycoprotein 3) (Phospholipid transporter ABCB1) (EC 7.6.2.1)	P21447	Abcb1a	100	1.12	20260000	0	9299400
Heat shock cognate 71 kDa protein (EC 3.6.4.10) (Heat shock 70 kDa protein 8)	P63017	Hspa8	3.73	1.66	342010000	25760000	108580000
Myosin light chain 6B (Smooth muscle and nonmuscle myosin light chain alkali 6B)	Q8CI43	Myl6b	100	100	59866000	0	0
Nuclear factor 1 X-type (NF1-X) (Nuclear factor 1/X) (CCAAT-box-binding transcription factor) (CTF) (Nuclear factor I/X) (NF-I/X) (NFI-X) (TGGCA-binding protein)	P70257	Nfix	100	100	4180000	0	0
Oxysterol-binding protein-related protein 9 (ORP-9) (OSBP-related protein 9)	A2A8Z1	Osbpl9	100	100	2469300	0	0
Eukaryotic peptide chain release factor GTP-binding subunit ERF3A (Eukaryotic peptide chain release factor subunit 3a) (eRF3a) (G1 to S phase transition protein 1 homolog)	Q8R050	Gspt1	100	100	5726700	0	0
FERM, ARHGEF and pleckstrin domain-containing protein 2 (FERM domain including RhoGEF) (FIR) (FERM, RhoGEF and pleckstrin domain-containing protein 2)	Q91VS8	Farp2	100	100	15817000	0	0
Leucine-rich repeat-containing protein 1	Q80VQ1	Lrrc1	100	100	39015000	0	0
Heterogeneous nuclear ribonucleoprotein U-like protein 1	Q8VDM6	Hnrnpul1	100	1.63	56926000	0	18352000
Eukaryotic translation initiation factor 4 gamma 1 (eIF-4-gamma 1) (eIF-4G 1) (eIF-4G1)	Q6NZJ6	Eif4g1	100	100	5442900	0	0
Isocitrate dehydrogenase [NADP] cytoplasmic (IDH) (EC 1.1.1.42) (Cytosolic NADP-isocitrate dehydrogenase) (IDP) (NADP(+)-specific ICDH) (Oxalosuccinate decarboxylase)	O88844	Idh1	100	100	4691700	0	0
L-lactate dehydrogenase C chain (LDH-C) (EC 1.1.1.27) (LDH testis subunit) (LDH-X)	P00342	Ldhc	100	3.07	105970000	0	12646000
Lysine-specific demethylase 2A (EC 1.14.11.27) (F-box and leucine-rich repeat protein 11) (F-box/LRR-repeat protein 11) (JmjC domain-containing histone demethylation protein 1A) ([Histone-H3]-lysine-36 demethylase 1A)	P59997	Kdm2a	100	100	4902700	0	0
Low-density lipoprotein receptor-related protein 1B (LRP-1B) (Low-density lipoprotein receptor-related protein-deleted in tumor) (LRP-DIT)	Q9JI18	Lrp1b	2.02	3.05	56411000	13921000	6811400
Nexilin (F-actin-binding protein)	Q7TPW1	Nexn	100	100	5145600	0	0
L-lactate dehydrogenase B chain (LDH-B) (EC 1.1.1.27) (LDH heart subunit) (LDH-H)	P16125	Ldhb	100	3.07	105970000	0	12646000
Nuclear autoantigenic sperm protein (NASP)	Q99MD9	Nasp	2.53	1.82	27970000	4843700	7946100
Myosin-9 (Cellular myosin heavy chain, type A) (Myosin heavy chain 9) (Myosin heavy chain, non-muscle IIa) (Non-muscle myosin heavy chain A) (NMMHC-A) (Non-muscle myosin heavy chain IIa) (NMMHC II-a) (NMMHC-IIA)	Q8VDD5	Myh9	1.92	1.85	11520000000	3054300000	3201400000
Nuclear factor of activated T-cells 5 (NF-AT5) (Rel domain-containing transcription factor NFAT5) (T-cell transcription factor NFAT5)	Q9WV30	Nfat5	100	2.13	20787000	0	4762500
Guanine nucleotide-binding protein subunit alpha-14 (G alpha-14) (G-protein subunit alpha-14)	P30677	Gna14	100	100	7242800	0	0
Alpha-adducin (Erythrocyte adducin subunit alpha)	Q9QYC0	Add1	100	100	1203600	0	0
Argininosuccinate synthase (EC 6.3.4.5) (Citrulline--aspartate ligase)	P16460	Ass1	100	100	11589000	0	0
Bifunctional UDP-N-acetylglucosamine 2-epimerase/N-acetylmannosamine kinase (UDP-GlcNAc-2-epimerase/ManAc kinase) [Includes: UDP-N-acetylglucosamine 2-epimerase (hydrolyzing) (EC 3.2.1.183) (UDP-GlcNAc-2-epimerase) (Uridine diphosphate-N-acetylglucosamine-2-epimerase); N-acetylmannosamine kinase (EC 2.7.1.60) (ManAc kinase)]	Q91WG8	Gne	3.76	100	9470900	698170	0
Interferon-induced transmembrane protein 3 (Dispanin subfamily A member 2b) (DSPA2b) (Fragilis protein) (Interferon-inducible protein 15) (Mouse ifitm-like protein 1) (Mil-1)	Q9CQW9	Ifitm3	1.1	100	17183000	8002700	0
Eukaryotic translation initiation factor 4 gamma 3 (eIF-4-gamma 3) (eIF-4G 3) (eIF4G 3) (eIF-4-gamma II) (eIF4GII)	Q80XI3	Eif4g3	100	100	11028000	0	0
Nuclear-interacting partner of ALK (Nuclear-interacting partner of anaplastic lymphoma kinase) (mNIPA) (Zinc finger C3HC-type protein 1)	Q80YV2	Zc3hc1	100	100	1446200	0	0
Proteasome subunit alpha type-4 (Macropain subunit C9) (Multicatalytic endopeptidase complex subunit C9) (Proteasome component C9) (Proteasome subunit L)	Q9R1P0	Psma4	100	100	5849100	0	0
Serine protease 23 (EC 3.4.21.-)	Q9D6X6	Prss23	100	100	6691800	0	0
Protein phosphatase 1G (EC 3.1.3.16) (Fibroblast growth factor-inducible protein 13) (FIN13) (Protein phosphatase 1C) (Protein phosphatase 2C isoform gamma) (PP2C-gamma) (Protein phosphatase magnesium-dependent 1 gamma)	Q61074	Ppm1g	1.58	1.32	33953000	11383000	13597000
IQ motif and SEC7 domain-containing protein 2	Q5DU25	Iqsec2	2.47	1.39	27961000	5039400	10654000
Serine/threonine-protein phosphatase PP1-beta catalytic subunit (PP-1B) (EC 3.1.3.16) (EC 3.1.3.53)	P62141	Ppp1cb	100	100	13852000	0	0
IQ motif and SEC7 domain-containing protein 1	Q8R0S2	Iqsec1	2.47	1.39	27961000	5039400	10654000
Recombining binding protein suppressor of hairless-like protein (Transcription factor RBP-L)	O08674	Rbpjl	100	1.35	35203000	0	13782000
ADP-ribosylation factor GTPase-activating protein 3 (ARF GAP 3)	Q9D8S3	Arfgap3	1.41	100	2864100	1074500	0
Acyl-CoA 6-desaturase (EC 1.14.19.3) (Delta(6) fatty acid desaturase) (D6D) (Delta(6) desaturase) (Delta-6 desaturase) (Fatty acid desaturase 2)	Q9Z0R9	Fads2	100	2.54	40764000	0	7023000
26S proteasome regulatory subunit 6A (26S proteasome AAA-ATPase subunit RPT5) (Proteasome 26S subunit ATPase 3) (Tat-binding protein 1) (TBP-1)	O88685	Psmc3	100	100	2033000	0	0
UDP-N-acetylglucosamine--peptide N-acetylglucosaminyltransferase 110 kDa subunit (EC 2.4.1.255) (O-GlcNAc transferase subunit p110) (O-linked N-acetylglucosamine transferase 110 kDa subunit) (OGT)	Q8CGY8	Ogt	100	100	2611600	0	0
Proteinase-activated receptor 1 (PAR-1) (Thrombin receptor)	P30558	F2r	100	100	4293000	0	0
Nuclear ubiquitous casein and cyclin-dependent kinase substrate 1 (JC7)	Q80XU3	Nucks1	100	100	48824000	0	0
Macrophage migration inhibitory factor (MIF) (EC 5.3.2.1) (Delayed early response protein 6) (DER6) (Glycosylation-inhibiting factor) (GIF) (L-dopachrome isomerase) (L-dopachrome tautomerase) (EC 5.3.3.12) (Phenylpyruvate tautomerase)	P34884	Mif	100	100	36495000	0	0
RNA cytosine C(5)-methyltransferase NSUN2 (EC 2.1.1.-) (Myc-induced SUN domain-containing protein) (Misu) (NOL1/NOP2/Sun domain family member 2) (mRNA cytosine C(5)-methyltransferase) (EC 2.1.1.-) (tRNA cytosine C(5)-methyltransferase) (EC 2.1.1.-) (EC 2.1.1.203)	Q1HFZ0	Nsun2	3.69	2.14	56935000	4410900	12899000
Ribonucleoprotein PTB-binding 1 (Protein raver-1)	Q9CW46	Raver1	100	100	12659000	0	0
Structural maintenance of chromosomes protein 2 (SMC protein 2) (SMC-2) (Chromosome-associated protein E) (FGF-inducible protein 16) (XCAP-E homolog)	Q8CG48	Smc2	3.83	100	42640000	2994400	0
PRA1 family protein 3 (ADP-ribosylation factor-like protein 6-interacting protein 5) (ARL-6-interacting protein 5) (Aip-5) (Addicsin) (GTRAP3-18) (Glutamate transporter EAAC1-interacting protein) (Prenylated Rab acceptor protein 2) (Protein JWa)	Q8R5J9	Arl6ip5	100	100	3584100	0	0
Phenylalanine--tRNA ligase beta subunit (EC 6.1.1.20) (Phenylalanyl-tRNA synthetase beta subunit) (PheRS)	Q9WUA2	Farsb	100	100	15325000	0	0
Leiomodin-1	Q8BVA4	Lmod1	100	100	3785300	0	0
Unconventional myosin-Ie (Unconventional myosin 1E)	E9Q634	Myo1e	100	2.56	20566000	0	3488800
Unconventional myosin-If	P70248	Myo1f	100	2.56	20566000	0	3488800
PDZ and LIM domain protein 1 (C-terminal LIM domain protein 1) (Elfin) (LIM domain protein CLP-36)	O70400	Pdlim1	100	100	14859000	0	0
Ran-binding protein 3 (RanBP3)	Q9CT10	Ranbp3	100	100	24967000	0	0
Nucleolar protein 11	Q8BJW5	Nol11	1.41	100	24800000	9300500	0
RNA-binding protein 10 (RNA-binding motif protein 10)	Q99KG3	Rbm10	100	1.81	40519000	0	11536000
Lysosome-associated membrane glycoprotein 1 (LAMP-1) (Lysosome-associated membrane protein 1) (120 kDa lysosomal membrane glycoprotein) (CD107 antigen-like family member A) (LGP-120) (Lysosomal membrane glycoprotein A) (LGP-A) (P2B) (CD antigen CD107a)	P11438	Lamp1	100	2.3	67274000	0	13708000
Replication protein A 70 kDa DNA-binding subunit (RP-A p70) (Replication factor A protein 1) (RF-A protein 1)	Q8VEE4	Rpa1	100	100	11582000	0	0
Lon protease homolog 2, peroxisomal (EC 3.4.21.53) (Lon protease-like protein 2) (Lon protease 2) (Peroxisomal Lon protease)	Q9DBN5	Lonp2	100	100	12334000	0	0
Neurogenic locus notch homolog protein 2 (Notch 2) (Motch B) [Cleaved into: Notch 2 extracellular truncation; Notch 2 intracellular domain]	O35516	Notch2	100	1.72	39433000	0	11966000
Eukaryotic translation initiation factor 1A, X-chromosomal (eIF-1A X isoform) (Eukaryotic translation initiation factor 4C) (eIF-4C)	Q8BMJ3	Eif1ax	100	100	10243000	0	0
Dihydrolipoyllysine-residue acetyltransferase component of pyruvate dehydrogenase complex, mitochondrial (EC 2.3.1.12) (Dihydrolipoamide acetyltransferase component of pyruvate dehydrogenase complex) (Pyruvate dehydrogenase complex component E2) (PDC-E2) (PDCE2)	Q8BMF4	Dlat	100	100	75628000	0	0
Adenylosuccinate lyase (ASL) (EC 4.3.2.2) (Adenylosuccinase) (ASase)	P54822	Adsl	100	100	22098000	0	0
26S proteasome non-ATPase regulatory subunit 13 (26S proteasome regulatory subunit RPN9) (26S proteasome regulatory subunit S11) (26S proteasome regulatory subunit p40.5)	Q9WVJ2	Psmd13	2.36	1.08	34585000	6749900	16403000
Exosome complex exonuclease RRP44 (EC 3.1.13.-) (EC 3.1.26.-) (Protein DIS3 homolog) (Ribosomal RNA-processing protein 44)	Q9CSH3	Dis3	100	100	7365300	0	0
26S proteasome non-ATPase regulatory subunit 8 (26S proteasome regulatory subunit RPN12) (26S proteasome regulatory subunit S14)	Q9CX56	Psmd8	100	100	5505900	0	0
Histone-binding protein RBBP4 (Chromatin assembly factor 1 subunit C) (CAF-1 subunit C) (Chromatin assembly factor I p48 subunit) (CAF-I 48 kDa subunit) (CAF-I p48) (Nucleosome-remodeling factor subunit RBAP48) (Retinoblastoma-binding protein 4) (RBBP-4) (Retinoblastoma-binding protein p48)	Q60972	Rbbp4	100	100	4047100	0	0
Protein RCC2	Q8BK67	Rcc2	2.84	2.38	56987000	7934100	10939000
DNA replication licensing factor MCM6 (EC 3.6.4.12) (Mis5 homolog)	P97311	Mcm6	100	1.96	29578000	0	7609700
Serine/threonine-protein phosphatase 4 regulatory subunit 2	Q0VGB7	Ppp4r2	100	100	9532200	0	0
Replication factor C subunit 2 (Activator 1 40 kDa subunit) (A1 40 kDa subunit) (Activator 1 subunit 2) (Replication factor C 40 kDa subunit) (RF-C 40 kDa subunit) (RFC40)	Q9WUK4	Rfc2	100	100	14050000	0	0
Oncostatin-M-specific receptor subunit beta (Interleukin-31 receptor subunit beta) (IL-31 receptor subunit beta) (IL-31R subunit beta) (IL-31R-beta) (IL-31RB)	O70458	Osmr	100	100	2759800	0	0
Microtubule-associated protein 4 (MAP-4)	P27546	Map4	2.85	1.42	34595000	4814600	12919000
ATP-dependent translocase ABCB1 (ATP-binding cassette sub-family B member 1B) (Multidrug resistance protein 1B) (EC 7.6.2.2) (P-glycoprotein 1) (Phospholipid transporter ABCB1) (EC 7.6.2.1) (CD antigen CD243)	P06795	Abcb1b	100	1.12	20260000	0	9299400
Type 2 phosphatidylinositol 4,5-bisphosphate 4-phosphatase (Type 2 PtdIns-4,5-P2 4-Ptase) (EC 3.1.3.78) (PtdIns-4,5-P2 4-Ptase II) (Transmembrane protein 55A)	Q9CZX7	Pip4p2	100	100	30587000	0	0
Transcriptional repressor p66-beta (GATA zinc finger domain-containing protein 2B) (p66/p68)	Q8VHR5	Gatad2b	1.9	2.64	44586000	11914000	7137600
Retinoic acid-induced protein 1	Q61818	Rai1	100	1.59	12390000	0	4121900
DNA replication licensing factor MCM5 (EC 3.6.4.12) (CDC46 homolog) (P1-CDC46)	P49718	Mcm5	100	1.34	113540000	0	44718000
Transgelin (Actin-associated protein p27) (Smooth muscle protein 22-alpha) (SM22-alpha)	P37804	Tagln	100	100	22705000	0	0
DNA-directed RNA polymerase II subunit RPB1 (RNA polymerase II subunit B1) (EC 2.7.7.6) (DNA-directed RNA polymerase II subunit A) (DNA-directed RNA polymerase III largest subunit)	P08775	Polr2a	100	2.21	122870000	0	26478000
Squamous cell carcinoma antigen recognized by T-cells 3 (SART-3) (mSART-3) (Tumor-rejection antigen SART3)	Q9JLI8	Sart3	100	3.29	35361000	0	3609000
Serpin B6 (Placental thrombin inhibitor) (Proteinase inhibitor 6) (PI-6)	Q60854	Serpinb6	100	1.03	36000000	0	17632000
Pre-mRNA-splicing factor SLU7	Q8BHJ9	Slu7	100	100	24704000	0	0
Sterol-4-alpha-carboxylate 3-dehydrogenase, decarboxylating (EC 1.1.1.170)	Q9R1J0	Nsdhl	100	100	6399900	0	0
Poly(U)-binding-splicing factor PUF60 (60 kDa poly(U)-binding-splicing factor)	Q3UEB3	Puf60	100	100	40695000	0	0
Complement C1q tumor necrosis factor-related protein 1 (Putative secreted protein ZSIG37)	Q9QXP7	C1qtnf1	100	100	12405000	0	0
Adenylyl cyclase-associated protein 1 (CAP 1)	P40124	Cap1	100	100	1821400	0	0
ATP-binding cassette sub-family E member 1 (RNase L inhibitor) (Ribonuclease 4 inhibitor) (RNS4I)	P61222	Abce1	100	100	6299700	0	0
Adhesion G protein-coupled receptor L2 (Calcium-independent alpha-latrotoxin receptor 2) (CIRL-2) (Latrophilin-2)	Q8JZZ7	Adgrl2	100	100	6047000	0	0
BCL2/adenovirus E1B 19 kDa protein-interacting protein 3-like (NIP3-like protein X) (NIP3L)	Q9Z2F7	Bnip3l	2.24	100	18645000	3954800	0
Condensin-2 complex subunit D3 (Non-SMC condensin II complex subunit D3)	Q6ZQK0	Ncapd3	100	100	18317000	0	0
BTB/POZ domain-containing adapter for CUL3-mediated RhoA degradation protein 3 (mBACURD3) (BTB/POZ domain-containing protein KCTD10)	Q922M3	Kctd10	100	100	2429100	0	0
F-actin-capping protein subunit alpha-2 (CapZ alpha-2)	P47754	Capza2	100	100	8116800	0	0
Aldo-keto reductase family 1 member A1 (EC 1.1.1.2) (EC 1.1.1.33) (EC 1.1.1.372) (EC 1.1.1.54) (Alcohol dehydrogenase [NADP(+)]) (Aldehyde reductase) (Glucuronate reductase) (EC 1.1.1.19) (Glucuronolactone reductase) (EC 1.1.1.20)	Q9JII6	Akr1a1	100	100	12564000	0	0
Actin-binding LIM protein 1 (abLIM-1) (Actin-binding LIM protein family member 1)	Q8K4G5	Ablim1	3.68	1.45	66752000	5216500	24394000
ATP-binding cassette sub-family F member 2	Q99LE6	Abcf2	100	100	4061500	0	0
BRO1 domain-containing protein BROX (BRO1 domain- and CAAX motif-containing protein)	Q8K2Q7	Brox	100	100	3624800	0	0
Adhesion G protein-coupled receptor L1 (Calcium-independent alpha-latrotoxin receptor 1) (CIRL-1) (Latrophilin-1) (Lectomedin-2)	Q80TR1	Adgrl1	100	100	6047000	0	0
Coiled-coil domain-containing protein 102A	Q3TMW1	Ccdc102a	100	1.01	9548900	0	4734500
Aldehyde dehydrogenase, mitochondrial (EC 1.2.1.3) (AHD-M1) (ALDH class 2) (ALDH-E2) (ALDHI)	P47738	Aldh2	100	100	5379900	0	0
Chromobox protein homolog 1 (Heterochromatin protein 1 homolog beta) (HP1 beta) (Heterochromatin protein p25) (M31) (Modifier 1 protein)	P83917	Cbx1	100	2.71	45656000	0	6983600
Apoptosis inhibitor 5 (API-5) (AAC-11)	O35841	Api5	100	100	19573000	0	0
Anoctamin-6 (Small-conductance calcium-activated nonselective cation channel) (SCAN channel) (Transmembrane protein 16F)	Q6P9J9	Ano6	100	2.06	84898000	0	20374000
AP-3 complex subunit mu-2 (Adaptor-related protein complex 3 subunit mu-2) (Clathrin assembly protein assembly protein complex 3 mu-2 medium chain) (Clathrin coat assembly protein AP47 homolog 2) (Clathrin coat-associated protein AP47 homolog 2) (Golgi adaptor AP-1 47 kDa protein homolog 2) (HA1 47 kDa subunit homolog 2) (Mu3B-adaptin) (m3B) (P47B)	Q8R2R9	Ap3m2	100	1.24	179910000	0	76422000
Epidermal growth factor receptor kinase substrate 8	Q08509	Eps8	100	100	5298200	0	0
Glycine--tRNA ligase (EC 6.1.1.14) (Diadenosine tetraphosphate synthetase) (Ap4A synthetase) (EC 2.7.7.-) (Glycyl-tRNA synthetase 1) (GlyRS)	Q9CZD3	Gars1	100	100	30047000	0	0
Heterogeneous nuclear ribonucleoprotein K (hnRNP K)	P61979	Hnrnpk	3.22	2.1	804650000	86502000	188000000
High mobility group protein B2 (High mobility group protein 2) (HMG-2)	P30681	Hmgb2	100	100	3609600	0	0
Heat shock 70 kDa protein 12B	Q9CZJ2	Hspa12b	100	1.33	7656500	0	3040500
Eukaryotic translation initiation factor 5A-1 (eIF-5A-1) (eIF-5A1) (Eukaryotic initiation factor 5A isoform 1) (eIF-5A) (eIF-4D)	P63242	Eif5a	100	100	11739000	0	0
ADP-ribosylation factor-like protein 8A (ADP-ribosylation factor-like protein 10B) (Novel small G protein indispensable for equal chromosome segregation 2)	Q8VEH3	Arl8a	1.02	1.2	11889000	5842400	5158400
Disks large homolog 1 (Embryo-dlg/synapse-associated protein 97) (E-dlg/SAP97) (Synapse-associated protein 97) (SAP-97) (SAP97)	Q811D0	Dlg1	3.81	1.13	108240000	7725800	49446000
Heterogeneous nuclear ribonucleoprotein H2 (hnRNP H2) (Heterogeneous nuclear ribonucleoprotein H') (hnRNP H') [Cleaved into: Heterogeneous nuclear ribonucleoprotein H2, N-terminally processed]	P70333	Hnrnph2	2.34	1.27	22935000	4528900	9525000
Probable phospholipid-transporting ATPase IH (EC 7.6.2.1) (ATPase IS) (ATPase class VI type 11A) (P4-ATPase flippase complex alpha subunit ATP11A)	P98197	Atp11a	4.48	1.69	40685000	1824800	12630000
A-kinase anchor protein 8-like (AKAP8-like protein) (Neighbor of A-kinase-anchoring protein 95) (Neighbor of AKAP95)	Q9R0L7	Akap8l	100	100	18071000	0	0
Homeobox protein cut-like 2 (Homeobox protein Cux-2)	P70298	Cux2	100	1.9	28563000	0	7644000
Dihydropyrimidinase-related protein 3 (DRP-3) (Unc-33-like phosphoprotein 1) (ULIP-1)	Q62188	Dpysl3	6.03	2.35	4213200000	64539000	826580000
Cytoskeleton-associated protein 5	A2AGT5	Ckap5	100	100	15983000	0	0
COP9 signalosome complex subunit 8 (SGN8) (Signalosome subunit 8) (COP9 homolog) (JAB1-containing signalosome subunit 8)	Q8VBV7	Cops8	100	100	12194000	0	0
ATP-dependent RNA helicase DDX1 (EC 3.6.4.13) (DEAD box protein 1)	Q91VR5	Ddx1	100	1.99	76691000	0	19366000
Cell division cycle protein 16 homolog (Anaphase-promoting complex subunit 6) (APC6) (Cyclosome subunit 6)	Q8R349	Cdc16	100	100	18430000	0	0
ATP-binding cassette sub-family D member 3 (68 kDa peroxisomal membrane protein) (PMP68) (70 kDa peroxisomal membrane protein) (PMP70)	P55096	Abcd3	3.81	1.02	269250000	19176000	132950000
Elongation factor 1-gamma (EF-1-gamma) (eEF-1B gamma)	Q9D8N0	Eef1g	100	1.91	42906000	0	11421000
DENN domain-containing protein 2B (HeLa tumor suppression 1) (Suppression of tumorigenicity 5 protein)	Q924W7	Dennd2b	2.19	1.47	25342000	5555300	9154600
Histone lysine acetyltransferase CREBBP (EC 2.3.1.48) (Protein-lysine acetyltransferase CREBBP) (EC 2.3.1.-)	P45481	Crebbp	100	100	9059600	0	0
Cofilin-1 (Cofilin, non-muscle isoform)	P18760	Cfl1	100	100	48122000	0	0
Gap junction alpha-1 protein (Connexin-43) (Cx43) (Gap junction 43 kDa heart protein)	P23242	Gja1	100	100	7779800	0	0
Interferon-induced very large GTPase 1 (Very large-inducible GTPase-1) (VLIG-1)	Q80SU7	Gvin1	100	3.27	39229000	0	4053800
Dynamin-2 (EC 3.6.5.5) (Dynamin UDNM)	P39054	Dnm2	100	100	8174000	0	0
Dedicator of cytokinesis protein 11 (Activated Cdc42-associated guanine nucleotide exchange factor) (ACG) (Zizimin-2)	A2AF47	Dock11	100	1.53	50877000	0	17585000
tRNA-dihydrouridine(47) synthase [NAD(P)(+)]-like (EC 1.3.1.-) (tRNA-dihydrouridine synthase 3-like)	Q91XI1	Dus3l	100	100	7617100	0	0
Anaphase-promoting complex subunit 2 (APC2) (Cyclosome subunit 2)	Q8BZQ7	Anapc2	100	2.86	25549000	0	3521100
CCAAT/enhancer-binding protein beta (C/EBP beta) (AGP/EBP) (Interleukin-6-dependent-binding protein) (IL-6DBP) (Liver-enriched transcriptional activator) (LAP)	P28033	Cebpb	2.47	1.02	11201000	2027000	5542400
AP-2 complex subunit alpha-2 (100 kDa coated vesicle protein C) (Adaptor protein complex AP-2 subunit alpha-2) (Adaptor-related protein complex 2 subunit alpha-2) (Alpha-adaptin C) (Alpha2-adaptin) (Clathrin assembly protein complex 2 alpha-C large chain) (Plasma membrane adaptor HA2/AP2 adaptin alpha C subunit)	P17427	Ap2a2	100	100	21097000	0	0
Acyl-coenzyme A diphosphatase FITM2 (EC 3.6.1.-) (Fat storage-inducing transmembrane protein 2) (Fat-inducing protein 2)	P59266	Fitm2	100	100	15762000	0	0
Drebrin-like protein (Actin-binding protein 1) (SH3 domain-containing protein 7)	Q62418	Dbnl	100	100	8370500	0	0
14-3-3 protein theta (14-3-3 protein tau)	P68254	Ywhaq	100	100	15006000	0	0
Eukaryotic translation initiation factor 2 subunit 1 (Eukaryotic translation initiation factor 2 subunit alpha) (eIF-2-alpha) (eIF-2A) (eIF-2alpha)	Q6ZWX6	Eif2s1	100	100	5243900	0	0
Protein kinase C delta type (EC 2.7.11.13) (Tyrosine-protein kinase PRKCD) (EC 2.7.10.2) (nPKC-delta) [Cleaved into: Protein kinase C delta type regulatory subunit; Protein kinase C delta type catalytic subunit (Sphingosine-dependent protein kinase-1) (SDK1)]	P28867	Prkcd	100	1.98	26118000	0	6621100
Growth factor receptor-bound protein 10 (GRB10 adapter protein) (Maternally expressed gene 1 protein)	Q60760	Grb10	1.66	1.42	106070000	33609000	39508000
Leucine-rich repeat and WD repeat-containing protein 1 (ORC-associated protein) (ORCA) (Origin recognition complex-associated protein)	Q8BUI3	LRWD1	100	100	4124800	0	0
Mitochondrial fission regulator 1-like	Q9CWE0	Mtfr1l	100	100	4136100	0	0
Mitogen-activated protein kinase kinase kinase kinase 5 (EC 2.7.11.1) (MAPK/ERK kinase kinase kinase 5) (MEK kinase kinase 5) (MEKKK 5)	Q8BPM2	Map4k5	100	100	674170	0	0
Leukocyte receptor cluster member 8 homolog	Q8CBY3	Leng8	1.96	100	18362000	4723100	0
Mitogen-activated protein kinase 4 (MAP kinase 4) (MAPK 4) (EC 2.7.11.24) (Extracellular signal-regulated kinase 4) (ERK-4)	Q6P5G0	Mapk4	100	100	42464000	0	0
Protein FAM162A (E2-induced gene 5 protein homolog) (Growth and transformation-dependent protein) (HGTD-P)	Q9D6U8	Fam162a	100	100	23847000	0	0
Nuclear factor 1 B-type (NF1-B) (Nuclear factor 1/B) (CCAAT-box-binding transcription factor) (CTF) (Nuclear factor I/B) (NF-I/B) (NFI-B) (TGGCA-binding protein)	P97863	Nfib	100	100	13130000	0	0
Clathrin interactor 1 (Enthoprotin) (Epsin-4) (Epsin-related protein) (EpsinR)	Q99KN9	Clint1	100	100	16017000	0	0
RNA-binding protein FUS (Protein pigpen)	P56959	Fus	3.04	1.4	194600000	23660000	73991000
Activating transcription factor 7-interacting protein 1 (ATFa-associated modulator) (mAM) (MBD1-containing chromatin-associated factor 1)	Q7TT18	Atf7ip	100	100	7459400	0	0
Alpha-actinin-4 (Non-muscle alpha-actinin 4)	P57780	Actn4	100	1.07	61922000	0	29424000
ELAV-like protein 1 (Elav-like generic protein) (Hu-antigen R) (HuR) (MelG)	P70372	Elavl1	4.22	1.04	209340000	11197000	101700000
Fatty acyl-CoA reductase 1 (EC 1.2.1.84)	Q922J9	Far1	100	1.13	12743000	0	5817000
Lamina-associated polypeptide 2, isoforms alpha/zeta (Thymopoietin isoforms alpha/zeta) (TP alpha/zeta)	Q61033	Tmpo	2.85	1.35	123600000	17112000	48601000
7SK snRNA methylphosphate capping enzyme (MePCE) (EC 2.1.1.-)	Q8K3A9	Mepce	100	1.06	21145000	0	10144000
DNA mismatch repair protein Msh6 (G/T mismatch-binding protein) (GTBP) (GTMBP) (MutS protein homolog 6) (MutS-alpha 160 kDa subunit) (p160)	P54276	Msh6	100	100	9264100	0	0
Ribosomal protein S6 kinase alpha-3 (S6K-alpha-3) (EC 2.7.11.1) (90 kDa ribosomal protein S6 kinase 3) (p90-RSK 3) (p90RSK3) (MAP kinase-activated protein kinase 1b) (MAPK-activated protein kinase 1b) (MAPKAP kinase 1b) (MAPKAPK-1b) (Ribosomal S6 kinase 2) (RSK-2) (pp90RSK2)	P18654	Rps6ka3	1.16	1.44	25664000	11453000	9435600
DNA replication licensing factor MCM3 (EC 3.6.4.12) (DNA polymerase alpha holoenzyme-associated protein P1) (P1-MCM3)	P25206	Mcm3	100	3.38	257200000	0	24717000
ATP-binding cassette sub-family D member 1 (EC 7.6.2.4) (Adrenoleukodystrophy protein) (ALDP)	P48410	Abcd1	100	100	10708000	0	0
Alpha-enolase (EC 4.2.1.11) (2-phospho-D-glycerate hydro-lyase) (Enolase 1) (Non-neural enolase) (NNE)	P17182	Eno1	2.47	1.62	120120000	21648000	39078000
Integrin beta-3 (Platelet membrane glycoprotein IIIa) (GPIIIa) (CD antigen CD61)	O54890	Itgb3	100	100	3111600	0	0
Casein kinase I isoform gamma-3 (CKI-gamma 3) (EC 2.7.11.1)	Q8C4X2	Csnk1g3	100	100	13425000	0	0
Casein kinase I isoform gamma-2 (CKI-gamma 2) (EC 2.7.11.1)	Q8BVP5	Csnk1g2	100	100	13425000	0	0
Rab GDP dissociation inhibitor beta (Rab GDI beta) (GDI-3) (Guanosine diphosphate dissociation inhibitor 2) (GDI-2)	Q61598	Gdi2	100	2.9	28856000	0	3868600
Lamin-B1	P14733	Lmnb1	3.12	1.38	922380000	105860000	353740000
Heat shock protein HSP 90-alpha (EC 3.6.4.10) (Heat shock 86 kDa) (HSP 86) (HSP86) (Tumor-specific transplantation 86 kDa antigen) (TSTA)	P07901	Hsp90aa1	100	100	32593000	0	0
Intraflagellar transport protein 57 homolog (HIP1-interacting protein)	Q8BXG3	Ift57	100	100	14389000	0	0
Kinesin-like protein KIF11 (Kinesin-related motor protein Eg5)	Q6P9P6	Kif11	100	1.39	97394000	0	37258000
Pyruvate kinase PKLR (EC 2.7.1.40) (L-PK) (Pyruvate kinase isozymes L/R)	P53657	Pklr	100	2.66	81668000	0	12947000
Heat shock protein 105 kDa (42 degrees C-HSP) (Heat shock 110 kDa protein) (Heat shock-related 100 kDa protein E7I) (HSP-E7I)	Q61699	Hsph1	100	100	9029200	0	0
Enhancer of rudimentary homolog (Mer)	P84089	Erh	100	100	51924000	0	0
HIV Tat-specific factor 1 homolog	Q8BGC0	Htatsf1	100	100	8032100	0	0
Casein kinase I isoform gamma-1 (CKI-gamma 1) (EC 2.7.11.1)	Q8BTH8	Csnk1g1	100	100	13425000	0	0
Protein FAM98B	Q80VD1	Fam98b	100	100	22049000	0	0
La-related protein 1 (La ribonucleoprotein domain family member 1)	Q6ZQ58	Larp1	100	100	9033800	0	0
Eukaryotic translation initiation factor 1A (eIF-1A) (Eukaryotic translation initiation factor 4C) (eIF-4C)	Q60872	Eif1a	100	100	10243000	0	0
eIF-2-alpha kinase activator GCN1 (GCN1 eIF-2-alpha kinase activator homolog) (GCN1-like protein 1) (General control of amino-acid synthesis 1-like protein 1) (Translational activator GCN1)	E9PVA8	Gcn1	100	2.89	182070000	0	24504000
ATPase GET3 (EC 3.6.-.-) (Arsenical pump-driving ATPase) (Arsenite-stimulated ATPase) (Guided entry of tail-anchored proteins factor 3, ATPase)	O54984	Get3	100	100	8231100	0	0
Lipid droplet-regulating VLDL assembly factor AUP1 (Ancient ubiquitous protein 1)	P70295	Aup1	100	100	9518400	0	0
Probable ATP-dependent RNA helicase DDX17 (EC 3.6.4.13) (DEAD box protein 17)	Q501J6	Ddx17	1.95	1.69	269960000	69670000	83810000
Disks large homolog 4 (Postsynaptic density protein 95) (PSD-95) (Synapse-associated protein 90) (SAP-90) (SAP90)	Q62108	Dlg4	3.81	1.13	108240000	7725800	49446000
Bcl-2 homologous antagonist/killer (Apoptosis regulator BAK)	O08734	Bak1	100	1.34	75553000	0	29770000
Cytoskeleton-associated protein 2	Q3V1H1	Ckap2	3.55	2.77	372370000	31840000	54541000
Dynamin-1-like protein (EC 3.6.5.5) (Dynamin family member proline-rich carboxyl-terminal domain less) (Dymple) (Dynamin-related protein 1)	Q8K1M6	Dnm1l	2.04	100	7597300	1853700	0
Disks large homolog 2 (Channel-associated protein of synapse-110) (Chapsyn-110) (Postsynaptic density protein PSD-93)	Q91XM9	Dlg2	3.81	1.13	108240000	7725800	49446000
ADP-ribosylation factor-like protein 8B (ADP-ribosylation factor-like protein 10C) (Novel small G protein indispensable for equal chromosome segregation 1)	Q9CQW2	Arl8b	1.02	1.2	11889000	5842400	5158400
ARF GTPase-activating protein GIT1 (ARF GAP GIT1) (G protein-coupled receptor kinase-interactor 1) (GRK-interacting protein 1)	Q68FF6	Git1	100	100	30882000	0	0
Oxygen-dependent coproporphyrinogen-III oxidase, mitochondrial (COX) (Coprogen oxidase) (Coproporphyrinogenase) (EC 1.3.3.3)	P36552	Cpox	100	100	21922000	0	0
E3 ubiquitin-protein ligase BRE1B (BRE1-B) (EC 2.3.2.27) (RING finger protein 40) (RING-type E3 ubiquitin transferase BRE1B)	Q3U319	Rnf40	100	100	8986900	0	0
Chromobox protein homolog 3 (Heterochromatin protein 1 homolog gamma) (HP1 gamma) (M32) (Modifier 2 protein)	P23198	Cbx3	100	2.71	45656000	0	6983600
DENN domain-containing protein 2A	Q8C4S8	Dennd2a	2.19	1.47	25342000	5555300	9154600
Sodium/potassium-transporting ATPase subunit beta-3 (Sodium/potassium-dependent ATPase subunit beta-3) (ATPB-3) (CD antigen CD298)	P97370	Atp1b3	3.1	2.06	14971000	1749200	3585000
S-formylglutathione hydrolase (FGH) (EC 3.1.2.12) (Esterase 10) (Esterase D) (Sid 478)	Q9R0P3	Esd	100	100	23447000	0	0
DnaJ homolog subfamily C member 1 (DnaJ protein homolog MTJ1)	Q61712	Dnajc1	100	100	3819100	0	0
ATP-dependent RNA helicase DDX39A (EC 3.6.4.13) (DEAD box protein 39)	Q8VDW0	Ddx39a	1.33	100	12857000	5126100	0
Homeobox protein cut-like 1 (CCAAT displacement protein) (CDP) (Homeobox protein cux-1) [Cleaved into: CDP/Cux p110]	P53564	Cux1	100	1.9	28563000	0	7644000
Cyclic GMP-AMP synthase (cGAMP synthase) (cGAS) (m-cGAS) (EC 2.7.7.86) (2'3'-cGAMP synthase) (Mab-21 domain-containing protein 1)	Q8C6L5	Cgas	100	100	13229000	0	0
CDGSH iron-sulfur domain-containing protein 2 (MitoNEET-related 1 protein) (Miner1) (Nervous system overexpressed protein 70)	Q9CQB5	Cisd2	100	2.11	34758000	0	8040800
Eukaryotic peptide chain release factor GTP-binding subunit ERF3B (Eukaryotic peptide chain release factor subunit 3b) (eRF3b) (G1 to S phase transition protein 2 homolog)	Q149F3	Gspt2	100	100	5726700	0	0
Histone acetyltransferase p300 (p300 HAT) (EC 2.3.1.48) (E1A-associated protein p300) (Histone butyryltransferase p300) (EC 2.3.1.-) (Histone crotonyltransferase p300) (EC 2.3.1.-) (Protein 2-hydroxyisobutyryltransferase p300) (EC 2.3.1.-) (Protein propionyltransferase p300) (EC 2.3.1.-)	B2RWS6	Ep300	3.2	1.48	16827000	1828300	6040400
Disks large homolog 3 (Synapse-associated protein 102) (SAP-102) (SAP102)	P70175	Dlg3	3.81	1.13	108240000	7725800	49446000
Cyclin-dependent kinase 4 (EC 2.7.11.22) (CRK3) (Cell division protein kinase 4) (PSK-J3)	P30285	Cdk4	100	100	11435000	0	0
Cleavage and polyadenylation specificity factor subunit 5 (Nucleoside diphosphate-linked moiety X motif 21) (Nudix motif 21) (Nudix hydrolase 21)	Q9CQF3	Nudt21	100	100	1384500	0	0
DnaJ homolog subfamily A member 1 (DnaJ protein homolog 2) (Heat shock 40 kDa protein 4) (Heat shock protein J2) (HSJ-2)	P63037	Dnaja1	100	100	6100800	0	0
Cleavage stimulation factor subunit 2 (CF-1 64 kDa subunit) (Cleavage stimulation factor 64 kDa subunit) (CSTF 64 kDa subunit) (CstF-64)	Q8BIQ5	Cstf2	100	100	13317000	0	0
6-phosphogluconolactonase (6PGL) (EC 3.1.1.31)	Q9CQ60	Pgls	100	100	19486000	0	0
Fanconi anemia group I protein homolog (Protein FACI)	Q8K368	Fanci	100	100	4123600	0	0
CD2 antigen cytoplasmic tail-binding protein 2 (CD2 cytoplasmic domain-binding protein 2) (CD2 tail-binding protein 2)	Q9CWK3	Cd2bp2	100	100	24223000	0	0
F-box only protein 38 (Modulator of KLF7 activity) (MoKA)	Q8BMI0	Fbxo38	100	100	9482800	0	0
Methionyl-tRNA formyltransferase, mitochondrial (MtFMT) (EC 2.1.2.9)	Q9D799	Mtfmt	1.81	100	117520000	33544000	0
Peptidyl-prolyl cis-trans isomerase FKBP4 (PPIase FKBP4) (EC 5.2.1.8) (52 kDa FK506-binding protein) (52 kDa FKBP) (FKBP-52) (59 kDa immunophilin) (p59) (FK506-binding protein 4) (FKBP-4) (FKBP59) (HSP-binding immunophilin) (HBI) (Immunophilin FKBP52) (Rotamase) [Cleaved into: Peptidyl-prolyl cis-trans isomerase FKBP4, N-terminally processed]	P30416	Fkbp4	100	1.62	25728000	0	8345700
Protein cornichon homolog 4 (CNIH-4) (Cornichon family AMPA receptor auxiliary protein 4)	Q9CX13	Cnih4	100	100	21742000	0	0
COP9 signalosome complex subunit 2 (SGN2) (Signalosome subunit 2) (Alien homolog) (JAB1-containing signalosome subunit 2) (Thyroid receptor-interacting protein 15) (TR-interacting protein 15) (TRIP-15)	P61202	Cops2	100	100	14451000	0	0
Catechol O-methyltransferase (EC 2.1.1.6)	O88587	Comt	100	100	8607400	0	0
Coatomer subunit alpha (Alpha-coat protein) (Alpha-COP) [Cleaved into: Xenin (Xenopsin-related peptide); Proxenin]	Q8CIE6	Copa	1.12	100	57329000	26315000	0
Dynactin subunit 2 (50 kDa dynein-associated polypeptide) (Dynactin complex 50 kDa subunit) (DCTN-50) (Growth cone membrane protein 23-48K) (GMP23-48K) (p50 dynamitin)	Q99KJ8	Dctn2	100	100	4465900	0	0
Eukaryotic translation initiation factor 3 subunit I (eIF3i) (Eukaryotic translation initiation factor 3 subunit 2) (TGF-beta receptor-interacting protein 1) (TRIP-1) (eIF-3-beta) (eIF3 p36)	Q9QZD9	Eif3i	100	2.75	11614000	0	1721400
Cullin-4B (CUL-4B)	A2A432	Cul4b	100	1.23	16955000	0	7209000
Cytoplasmic dynein 1 light intermediate chain 2 (Dynein light intermediate chain 2, cytosolic)	Q6PDL0	Dync1li2	100	100	12819000	0	0
Cleavage and polyadenylation specificity factor subunit 1 (Cleavage and polyadenylation specificity factor 160 kDa subunit) (CPSF 160 kDa subunit)	Q9EPU4	Cpsf1	100	2.33	10603000	0	2102800
RNA polymerase II subunit A C-terminal domain phosphatase (EC 3.1.3.16) (TFIIF-associating CTD phosphatase)	Q7TSG2	Ctdp1	100	100	43581000	0	0
AT-rich interactive domain-containing protein 1A (ARID domain-containing protein 1A) (BRG1-associated factor 250) (BAF250) (BRG1-associated factor 250a) (BAF250A) (Osa homolog 1) (SWI-like protein) (SWI/SNF complex protein p270) (SWI/SNF-related, matrix-associated, actin-dependent regulator of chromatin subfamily F member 1)	A2BH40	Arid1a	2.06	1.81	27118000	6508100	7727200
Bromodomain-containing protein 9	Q3UQU0	Brd9	100	1.16	12583000	0	5645600
CUGBP Elav-like family member 1 (CELF-1) (50 kDa nuclear polyadenylated RNA-binding protein) (Brain protein F41) (Bruno-like protein 2) (CUG triplet repeat RNA-binding protein 1) (CUG-BP1) (CUG-BP- and ETR-3-like factor 1) (Deadenylation factor CUG-BP) (Deadenylation factor EDEN-BP) (Embryo deadenylation element-binding protein homolog) (EDEN-BP homolog) (RNA-binding protein BRUNOL-2)	P28659	Celf1	100	100	8832500	0	0
AP-3 complex subunit mu-1 (AP-3 adaptor complex mu3A subunit) (Adaptor-related protein complex 3 subunit mu-1) (Mu-adaptin 3A) (Mu3A-adaptin)	Q9JKC8	Ap3m1	100	1.24	179910000	0	76422000
Caprin-1 (Cytoplasmic activation- and proliferation-associated protein 1) (GPI-anchored membrane protein 1) (GPI-anchored protein p137) (GPI-p137) (p137GPI) (Membrane component chromosome 11 surface marker 1) (RNA granule protein 105)	Q60865	Caprin1	100	100	18438000	0	0
Adenylyl cyclase-associated protein 2 (CAP 2)	Q9CYT6	Cap2	100	100	1821400	0	0
Heterogeneous nuclear ribonucleoprotein A1 (hnRNP A1) (HDP-1) (Helix-destabilizing protein) (Single-strand-binding protein) (Topoisomerase-inhibitor suppressed) (hnRNP core protein A1) [Cleaved into: Heterogeneous nuclear ribonucleoprotein A1, N-terminally processed]	P49312	Hnrnpa1	4.34	4.63	661590000	32630000	26745000
Replication factor C subunit 3 (Activator 1 38 kDa subunit) (A1 38 kDa subunit) (Activator 1 subunit 3) (Replication factor C 38 kDa subunit) (RF-C 38 kDa subunit) (RFC38)	Q8R323	Rfc3	1.28	100	6541700	2698900	0
Heterogeneous nuclear ribonucleoprotein A3 (hnRNP A3)	Q8BG05	Hnrnpa3	3.35	1.76	1643600000	161600000	485010000
Polyadenylate-binding protein 2 (PABP-2) (Poly(A)-binding protein 2) (Nuclear poly(A)-binding protein 1) (Poly(A)-binding protein II) (PABII) (Polyadenylate-binding nuclear protein 1)	Q8CCS6	Pabpn1	100	2.07	37081000	0	8831800
Adenosylhomocysteinase (AdoHcyase) (EC 3.3.1.1) (CUBP) (Liver copper-binding protein) (S-adenosyl-L-homocysteine hydrolase)	P50247	Ahcy	100	100	3471500	0	0
Sodium bicarbonate cotransporter 3 (Solute carrier family 4 member 7)	Q8BTY2	Slc4a7	100	100	11480000	0	0
Ras-related protein Rab-22A (Rab-22) (Rab-14)	P35285	Rab22a	100	2.05	42454000	0	10217000
Plastin-3 (T-plastin)	Q99K51	Pls3	100	100	13561000	0	0
Melanoma inhibitory activity protein 2 (CTAGE family member 5 ER export factor)	Q91ZV0	Mia2	100	1.66	10813000	0	3410300
RNA-binding motif, single-stranded-interacting protein 2	Q8VC70	Rbms2	100	100	10409000	0	0
Zyxin	Q62523	Zyx	100	2.24	45608000	0	9672800
General transcription factor IIIC, polypeptide 3	Q3TMP1	Gtf3c3	2.52	1.33	12800000	2224300	5076700
Myosin, light chain 12A, regulatory, non-sarcomeric (Predicted gene, 49909)	Q6ZWQ9	Myl12a	4.71	3.42	83005000	3180700	7765400
Golgi-specific brefeldin A-resistance factor 1	Q6DFZ1	Gbf1	100	1.57	36518000	0	12338000
Eukaryotic translation initiation factor 4C	J3QNT6	Gm5039	100	100	10243000	0	0
Lysine--tRNA ligase (EC 6.1.1.6) (Lysyl-tRNA synthetase)	Q8R2P8	Kars	100	100	6748600	0	0
Serine (or cysteine) peptidase inhibitor, clade B, member 9c	Q9D6A7	Serpinb9c	7.11	1.16	56189000	407800	25161000
OTTMUSG00000000712 protein (Serine (or cysteine) peptidase inhibitor, clade B, member 6d)	Q3UWK8	Serpinb6d	100	1.03	36000000	0	17632000
Serine (or cysteine) peptidase inhibitor, clade B, member 6a (Fragment)	K7E6F1	Serpinb6a	100	1.03	36000000	0	17632000
Non-SMC condensin I complex, subunit G	E9PWG6	Ncapg	100	100	5691400	0	0
Tensin 1 (Fragment)	A0A087WP40	Tns1	6.23	2.28	46658000	619680	9605600
Suppressor of Ty 5, DSIF elongation factor subunit (Fragment)	A0A140LJ34	Supt5	5.15	2.87	62947000	1770900	8587700
Predicted gene 20521	D3Z5F7	Gm20521	100	2.07	37081000	0	8831800
Zinc finger protein 407	G3UVV3	Zfp407	100	100	3389700	0	0
Predicted gene, 38431 (Fragment)	A0A1L1SRY4	Gm38431	100	100	12659000	0	0
Tropomyosin 3, related sequence 7	D3Z2H9	Tpm3-rs7	3.99	1.57	272920000	17152000	92176000
Leucine-rich repeats and WD repeat domain-containing 1 (Fragment)	H9KV12	Lrwd1	100	100	4124800	0	0
Far upstream element (FUSE)-binding protein 3 (Fragment)	F7AM43	Fubp3	100	2.69	35506000	0	5492400
Phospholipid-transporting ATPase (EC 7.6.2.1)	Q6DFW5	Atp11b	4.48	1.69	40685000	1824800	12630000
B-TFIID TATA-box-binding protein-associated factor 1	E9QAE3	Btaf1	100	100	6851200	0	0
Predicted gene 5269	V9GXF8	Gm5269	4.34	4.63	661590000	32630000	26745000
Predicted gene 17190	V9GX38	Gm17190	3.35	1.76	1643600000	161600000	485010000
GTPase, very large interferon-inducible, family member 2 (Fragment)	H3BL64	Gvin2	100	3.27	39229000	0	4053800
R86 (Serine (or cysteine) peptidase inhibitor, clade B, member 9b)	Q9DAV6	Serpinb9b	7.11	1.16	56189000	407800	25161000

## Sheet: HRP
Table S3 Identified proximal interactome at H3K27me3 by native APEX2 or HRP methods
Note: Identified proteins from native APEX2 or HRP experiments, including protein names, gene names, UniProt accessions, Log2 FC compared to –H2O2 and IgG negative controls and corresponding intensities of proteins identified by quantitative LC-MS/MS.
Proximal interactors were determined using the transformed protein intensities fold change (log2-FC) >1 and permutation-based FDR = 0.01 values (see "Protein identification and label-free protein quantification" and "Interacting proteins detection of each specific histone mark" methods section).
Protein name	UniProt accession No.	Gene name	Log2 FC (native/–H2O2)	Log2 FC (native/IgG)	Native	–H2O2	IgG
CAD protein [Includes: Glutamine-dependent carbamoyl-phosphate synthase (EC 6.3.5.5); Aspartate carbamoyltransferase (EC 2.1.3.2); Dihydroorotase (EC 3.5.2.3)]	B2RQC6	Cad	2.83	1.01	1664100000	234620000	826040000
Small nuclear ribonucleoprotein Sm D2 (Sm-D2) (snRNP core protein D2)	P62317	Snrpd2	2.33	1.42	363890000	72598000	135550000
Protein O-mannosyl-transferase TMTC3 (EC 2.4.1.109) (Transmembrane and TPR repeat-containing protein 3)	Q8BRH0	Tmtc3	1.99	1.5	1426600000	359480000	502750000
WD repeat and HMG-box DNA-binding protein 1 (Acidic nucleoplasmic DNA-binding protein 1) (And-1)	P59328	Wdhd1	2.85	100	34517000	4774700	0
Zinc finger CCCH domain-containing protein 14	Q8BJ05	Zc3h14	4.24	2.69	145760000	7735500	22565000
Pregnancy zone protein (Alpha-2-macroglobulin) (Alpha-2-M) [Cleaved into: Alpha-2-macroglobulin 165 kDa subunit; Alpha-2-macroglobulin 35 kDa subunit]	Q61838	Pzp	100	1.44	145020000	0	53549000
E3 ubiquitin-protein ligase TRIP12 (EC 2.3.2.26) (HECT-type E3 ubiquitin transferase TRIP12) (Thyroid receptor-interacting protein 12) (TR-interacting protein 12) (TRIP-12)	G5E870	Trip12	5.26	2.66	521190000	13563000	82494000
Triple functional domain protein (EC 2.7.11.1)	Q0KL02	Trio	100	2.45	76250000	0	13997000
Synaptotagmin-like protein 5	Q80T23	Sytl5	100	100	11838000	0	0
Transcription factor 20 (TCF-20) (Nuclear factor SPBP) (Stromelysin-1 PDGF-responsive element-binding protein) (SPRE-binding protein)	Q9EPQ8	Tcf20	2.32	100	163940000	32760000	0
THO complex subunit 4 (Tho4) (Ally of AML-1 and LEF-1) (Aly/REF export factor) (REF1-I) (RNA and export factor-binding protein 1) (Transcriptional coactivator Aly/REF)	O08583	Alyref	4.17	2.22	693500000	38457000	148840000
Mitochondrial import receptor subunit TOM22 homolog (Translocase of outer membrane 22 kDa subunit homolog)	Q9CPQ3	Tomm22	2.73	100	58581000	8833000	0
Tolloid-like protein 2 (EC 3.4.24.-)	Q9WVM6	Tll2	100	100	34679000	0	0
Thioredoxin-related transmembrane protein 1 (Thioredoxin domain-containing protein 1)	Q8VBT0	Tmx1	3.12	2.18	175100000	20086000	38541000
Vacuolar protein sorting-associated protein 26B (Vesicle protein sorting 26B)	Q8C0E2	Vps26b	100	100	31211000	0	0
60S ribosomal protein L8	P62918	Rpl8	1.21	2.35	6240400000	2690300000	1225500000
Cohesin subunit SA-2 (SCC3 homolog 2) (Stromal antigen 2)	O35638	Stag2	2.87	2.43	59928000	8203900	11128000
Uridine 5'-monophosphate synthase (UMP synthase) [Includes: Orotate phosphoribosyltransferase (OPRTase) (EC 2.4.2.10); Orotidine 5'-phosphate decarboxylase (EC 4.1.1.23) (OMPdecase)]	P13439	Umps	5	100	201360000	6273500	0
WD repeat-containing protein 7 (TGF-beta resistance-associated protein TRAG)	Q920I9	Wdr7	100	100	53211000	0	0
WD repeat-containing protein 6 (mWDR6)	Q99ME2	Wdr6	4.02	1.32	108500000	6709100	43350000
Ryanodine receptor 3 (RYR-3) (RyR3) (Brain ryanodine receptor-calcium release channel) (Brain-type ryanodine receptor) (Type 3 ryanodine receptor)	A2AGL3	Ryr3	100	100	42062000	0	0
Tensin-4	Q8BZ33	Tns4	6.84	2.34	164830000	1439300	32454000
TP53-binding protein 1 (53BP1) (p53-binding protein 1) (p53BP1)	P70399	Tp53bp1	4.42	1.68	269230000	12566000	83780000
Tyrosine-protein kinase Yes (EC 2.7.10.2) (Proto-oncogene c-Yes) (p61-Yes)	Q04736	Yes1	6.75	1.19	711730000	6609900	312510000
Serine incorporator 1 (Axotomy-induced glyco/Golgi protein 2) (Membrane protein TMS-2) (Tumor differentially expressed protein 1-like) (Tumor differentially expressed protein 2)	Q9QZI8	Serinc1	100	100	46864000	0	0
TRPM8 channel-associated factor 2 (TRP channel-associated factor 2)	Q921K8	Tcaf2	3.83	2.09	369410000	25950000	86699000
Serine/threonine-protein kinase WNK1 (EC 2.7.11.1) (Protein kinase lysine-deficient 1) (Protein kinase with no lysine 1)	P83741	Wnk1	3.72	1.37	783600000	59466000	304030000
Structural maintenance of chromosomes protein 1A (SMC protein 1A) (SMC-1-alpha) (SMC-1A) (Chromosome segregation protein SmcB) (Sb1.8)	Q9CU62	Smc1a	5.21	5.66	239330000	6464000	4725300
Tensin-2 (EC 3.1.3.48) (C1 domain-containing phosphatase and tensin homolog) (C1-TEN) (Tensin-like C1 domain-containing phosphatase)	Q8CGB6	Tns2	6.84	2.34	164830000	1439300	32454000
Transmembrane protein 33 (Protein DB83)	Q9CR67	Tmem33	3.09	2.14	332600000	39160000	75585000
Zinc finger C2HC domain-containing protein 1A	Q8BJH1	Zc2hc1a	5.25	2.49	440280000	11562000	78490000
40S ribosomal protein S28	P62858	Rps28	2.33	1.53	109620000	21748000	37929000
Stimulator of interferon genes protein (mSTING) (Endoplasmic reticulum interferon stimulator) (ERIS) (Mediator of IRF3 activation) (MMITA) (Transmembrane protein 173)	Q3TBT3	Sting1	100	100	46903000	0	0
TAR DNA-binding protein 43 (TDP-43)	Q921F2	Tardbp	3.81	2.24	5111400000	364310000	1083100000
U4/U6 small nuclear ribonucleoprotein Prp4 (U4/U6 snRNP 60 kDa protein) (WD splicing factor Prp4)	Q9DAW6	Prpf4	2.74	100	103270000	15460000	0
RNA-binding protein 14 (RNA-binding motif protein 14)	Q8C2Q3	Rbm14	4.85	1.69	4102600000	141970000	1269600000
Rab GTPase-activating protein 1 (GAP and centrosome-associated protein) (Rab6 GTPase-activating protein GAPCenA)	A2AWA9	Rabgap1	100	100	38470000	0	0
RuvB-like 1 (EC 3.6.4.12) (49 kDa TATA box-binding protein-interacting protein) (49 kDa TBP-interacting protein) (DNA helicase p50) (Pontin 52) (TIP49a)	P60122	Ruvbl1	4.87	1.83	1360000000	46478000	381640000
Transcription elongation regulator 1 (Formin-binding protein 28) (FBP 28) (TATA box-binding protein-associated factor 2S) (Transcription factor CA150) (p144)	Q8CGF7	Tcerg1	1.95	3.31	389540000	100970000	39366000
TBC1 domain family member 1	Q60949	Tbc1d1	5.73	1.2	223290000	4192500	96953000
Testis-expressed protein 10	Q3URQ0	Tex10	1.04	2.07	15435000	7510900	3665800
Small ubiquitin-related modifier 1 (SUMO-1) (SMT3 homolog 3) (Ubiquitin-homology domain protein PIC1) (Ubiquitin-like protein SMT3C) (Smt3C)	P63166	Sumo1	4.76	100	323730000	11983000	0
Transcription termination factor 1 (TTF-1) (RNA polymerase I termination factor) (Transcription termination factor I) (TTF-I) (mTFF-I)	Q62187	Ttf1	2.22	1.51	55601000	11910000	19574000
Prostaglandin G/H synthase 1 (EC 1.14.99.1) (Cyclooxygenase-1) (COX-1) (Prostaglandin H2 synthase 1) (PGH synthase 1) (PGHS-1) (PHS 1) (Prostaglandin-endoperoxide synthase 1)	P22437	Ptgs1	6.01	1.22	511790000	7924000	219960000
SNW domain-containing protein 1 (Nuclear protein SkiP) (Ski-interacting protein)	Q9CSN1	Snw1	1.87	2.22	174710000	47869000	37401000
Zinc finger homeobox protein 3 (AT motif-binding factor 1) (AT-binding transcription factor 1) (Alpha-fetoprotein enhancer-binding protein) (Zinc finger homeodomain protein 3) (ZFH-3)	Q61329	Zfhx3	100	3.56	277130000	0	23443000
Prolyl 3-hydroxylase OGFOD1 (EC 1.14.11.-) (2-oxoglutarate and iron-dependent oxygenase domain-containing protein 1) (uS12 prolyl 3-hydroxylase)	Q3U0K8	Ogfod1	3.69	3.82	33177000	2571900	2345400
RNA binding motif protein, X-linked-like-1 (Heterogeneous nuclear ribonucleoprotein G-like 1) (RNA binding motif protein, X chromosome retrogene)	Q91VM5	Rbmxl1	3.62	1.02	2565600000	208770000	1264200000
Sodium- and chloride-dependent taurine transporter (Solute carrier family 6 member 6)	O35316	Slc6a6	1.08	100	4631200	2191200	0
Ubiquitin carboxyl-terminal hydrolase isozyme L3 (UCH-L3) (EC 3.4.19.12) (Ubiquitin thioesterase L3)	Q9JKB1	Uchl3	7.25	1.03	374230000	2458700	183210000
Zinc finger protein 638 (Nuclear protein 220) (Zinc finger matrin-like protein)	Q61464	Znf638	1.66	100	408690000	129620000	0
Ubiquitin conjugation factor E4 A (EC 2.3.2.-)	E9Q735	Ube4a	100	3.84	103310000	0	7209500
116 kDa U5 small nuclear ribonucleoprotein component (Elongation factor Tu GTP-binding domain-containing protein 2) (U5 snRNP-specific protein, 116 kDa) (U5-116 kDa)	O08810	Eftud2	1.01	1.38	1665700000	825560000	640510000
Protein regulator of cytokinesis 1	Q99K43	Prc1	1.77	100	46702000	13719000	0
Proteasome subunit beta type-1 (Macropain subunit C5) (Multicatalytic endopeptidase complex subunit C5) (Proteasome component C5) (Proteasome gamma chain)	O09061	Psmb1	2.18	1.53	467620000	103050000	161370000
Serine/threonine-protein kinase 4 (EC 2.7.11.1) (Mammalian STE20-like protein kinase 1) (MST-1) (STE20-like kinase MST1) [Cleaved into: Serine/threonine-protein kinase 4 37kDa subunit (MST1/N); Serine/threonine-protein kinase 4 18kDa subunit (MST1/C)]	Q9JI11	Stk4	100	1.77	149880000	0	43871000
Tuftelin-interacting protein 11 (Septin and tuftelin-interacting protein 1) (STIP-1) (Tuftelin-interacting protein 39)	Q9ERA6	Tfip11	100	100	19088000	0	0
Transmembrane protein 119 (Osteoblast induction factor) (OBIF)	Q8R138	Tmem119	100	1.33	77300000	0	30767000
Vascular endothelial growth factor D (VEGF-D) (c-Fos-induced growth factor) (FIGF)	P97946	Vegfd	100	100	16535000	0	0
Protein YIPF5 (YIP1 family member 5) (YPT-interacting protein 1 A)	Q9EQQ2	Yipf5	3.03	2.75	378620000	46498000	56449000
Structural maintenance of chromosomes protein 3 (SMC protein 3) (SMC-3) (Basement membrane-associated chondroitin proteoglycan) (Bamacan) (Chondroitin sulfate proteoglycan 6) (Chromosome segregation protein SmcD) (Mad member-interacting protein 1)	Q9CW03	Smc3	100	100	179040000	0	0
Exportin-5 (Exp5) (Ran-binding protein 21)	Q924C1	Xpo5	2.63	2.65	345340000	55876000	55200000
Translocating chain-associated membrane protein 1	Q91V04	Tram1	100	100	39357000	0	0
RISC-loading complex subunit TARBP2 (Protamine-1 RNA-binding protein) (PRM-1 RNA-binding protein) (TAR RNA-binding protein 2)	P97473	Tarbp2	100	100	59311000	0	0
Thioredoxin-related transmembrane protein 4 (Thioredoxin domain-containing protein 13)	Q8C0L0	Tmx4	100	100	15163000	0	0
Sorting nexin-7	Q9CY18	Snx7	100	2.28	145020000	0	29770000
Serine/arginine-rich splicing factor 9 (Splicing factor, arginine/serine-rich 9)	Q9D0B0	Srsf9	2.06	100	82976000	19856000	0
E3 ubiquitin-protein ligase TTC3 (EC 2.3.2.27) (RING-type E3 ubiquitin transferase TTC3) (TPR repeat protein D) (Mtprd)	O88196	Ttc3	100	100	13274000	0	0
Zinc finger RNA-binding protein	O88532	Zfr	5.9	1.34	987970000	16498000	390390000
Probable global transcription activator SNF2L1 (EC 3.6.4.-) (ATP-dependent helicase SMARCA1) (DNA-dependent ATPase SNF2L) (Nucleosome-remodeling factor subunit SNF2L) (SWI/SNF-related matrix-associated actin-dependent regulator of chromatin subfamily A member 1)	Q6PGB8	Smarca1	2.76	2.17	1599700000	235920000	354830000
Serine/threonine-protein kinase VRK2 (EC 2.7.11.1) (Vaccinia-related kinase 2)	Q8BN21	Vrk2	100	100	24699000	0	0
Zinc finger protein 148 (Beta enolase repressor factor 1) (G-rich box-binding protein) (Transcription factor BFCOL1) (Transcription factor ZBP-89) (Zinc finger DNA-binding protein 89)	Q61624	Znf148	100	100	39895000	0	0
Rho GTPase-activating protein 31 (Cdc42 GTPase-activating protein)	A6X8Z5	Arhgap31	100	100	85905000	0	0
MHC class II regulatory factor RFX1 (Regulatory factor X 1) (Transcription factor RFX1)	P48377	Rfx1	100	100	33911000	0	0
Targeting protein for Xklp2	A2APB8	Tpx2	2.76	2.26	112060000	16506000	23348000
General vesicular transport factor p115 (Protein USO1 homolog) (Transcytosis-associated protein) (TAP) (Vesicle-docking protein)	Q9Z1Z0	Uso1	7.59	1.45	1134400000	5901700	414240000
Exportin-T (Exportin(tRNA)) (tRNA exportin)	Q9CRT8	Xpot	2.88	1.14	235340000	31993000	106730000
Histone-binding protein RBBP7 (Histone acetyltransferase type B subunit 2) (Nucleosome-remodeling factor subunit RBAP46) (Retinoblastoma-binding protein 7) (RBBP-7) (Retinoblastoma-binding protein p46)	Q60973	Rbbp7	4.57	1.48	3846400000	161530000	1374900000
RNA binding protein fox-1 homolog 2 (Fox-1 homolog B) (Fox-1 homolog Fxh) (Hexaribonucleotide-binding protein 2) (RNA-binding motif protein 9) (RNA-binding protein 9)	Q8BP71	Rbfox2	6.64	1.76	569850000	5700700	168780000
60S ribosomal protein L18a	P62717	Rpl18a	2.18	1.63	4327900000	957750000	1402400000
Thrombospondin-2	Q03350	Thbs2	100	100	36402000	0	0
28S ribosomal protein S10, mitochondrial (MRP-S10) (S10mt)	Q80ZK0	Mrps10	100	100	36678000	0	0
Sphingosine-1-phosphate lyase 1 (S1PL) (SP-lyase 1) (SPL 1) (mSPL) (EC 4.1.2.27) (Sphingosine-1-phosphate aldolase)	Q8R0X7	Sgpl1	3	1.2	697780000	87466000	304260000
Serine palmitoyltransferase 1 (EC 2.3.1.50) (Long chain base biosynthesis protein 1) (LCB 1) (Serine-palmitoyl-CoA transferase 1) (SPT 1) (SPT1)	O35704	Sptlc1	100	100	76229000	0	0
Sorting nexin-17	Q8BVL3	Snx17	100	100	39316000	0	0
General transcription factor 3C polypeptide 1 (TF3C-alpha) (TFIIIC box B-binding subunit) (Transcription factor IIIC 220 kDa subunit) (TFIIIC 220 kDa subunit) (TFIIIC220) (Transcription factor IIIC subunit alpha)	Q8K284	Gtf3c1	3.99	3.4	164980000	10360000	15616000
Tetratricopeptide repeat protein 28 (TPR repeat protein 28)	Q80XJ3	Ttc28	100	100	21694000	0	0
40S ribosomal protein S15 (RIG protein)	P62843	Rps15	2.96	1.11	678160000	86928000	314770000
SH3 and PX domain-containing protein 2B (Factor for adipocyte differentiation 49) (Tyrosine kinase substrate with four SH3 domains)	A2AAY5	Sh3pxd2b	100	100	168920000	0	0
Stomatin (Erythrocyte band 7 integral membrane protein) (Erythrocyte membrane protein band 7.2) (Protein 7.2b)	P54116	Stom	2.02	1.01	660690000	163130000	328890000
Syntaxin-binding protein 3 (MUNC-18-3) (Mammalian homolog of Unc-18c) (Munc-18c) (Protein unc-18 homolog 3) (Unc18-3) (Protein unc-18 homolog C) (Unc-18C)	Q60770	Stxbp3	100	1.96	137050000	0	35259000
Serine/threonine-protein kinase TBK1 (EC 2.7.11.1) (T2K) (TANK-binding kinase 1)	Q9WUN2	Tbk1	100	100	47414000	0	0
DNA topoisomerase 2-beta (EC 5.6.2.2) (DNA topoisomerase II, beta isozyme)	Q64511	Top2b	1.77	2.46	2167000000	636280000	394040000
Ubiquitin-protein ligase E3A (EC 2.3.2.26) (HECT-type ubiquitin transferase E3A) (Oncogenic protein-associated protein E6-AP)	O08759	Ube3a	100	1.15	128390000	0	57815000
40S ribosomal protein S27	Q6ZWU9	Rps27	2.11	2.16	726710000	168220000	162070000
Solute carrier family 12 member 4 (Electroneutral potassium-chloride cotransporter 1) (Erythroid K-Cl cotransporter 1) (mKCC1)	Q9JIS8	Slc12a4	2.83	1.68	159780000	22433000	49698000
Scaffold attachment factor B1 (SAF-B1)	D3YXK2	Safb	2.74	1.6	1187700000	178050000	392490000
Ubiquitin carboxyl-terminal hydrolase 15 (EC 3.4.19.12) (Deubiquitinating enzyme 15) (Ubiquitin thioesterase 15) (Ubiquitin-specific-processing protease 15)	Q8R5H1	Usp15	6.17	1.1	421870000	5841300	197340000
Septin-10	Q8C650	Septin10	3.39	1.12	4208700000	401910000	1932100000
SWI/SNF-related matrix-associated actin-dependent regulator of chromatin subfamily E member 1 (BRG1-associated factor 57) (BAF57)	O54941	Smarce1	4.39	1.46	58573000	2801900	21291000
THO complex subunit 1 (Tho1) (Nuclear matrix protein p84)	Q8R3N6	Thoc1	2.81	100	1183700000	168870000	0
Transmembrane emp24 domain-containing protein 10 (Protein Tmed10) (21 kDa transmembrane-trafficking protein) (Transmembrane protein Tmp21) (p24 family protein delta-1) (p24delta1)	Q9D1D4	Tmed10	2.83	1.31	666410000	93438000	268090000
DNA-directed RNA polymerase I subunit RPA1 (RNA polymerase I subunit A1) (EC 2.7.7.6) (DNA-directed RNA polymerase I largest subunit) (DNA-directed RNA polymerase I subunit A) (RNA polymerase I 194 kDa subunit) (RPA194)	O35134	Polr1a	2.01	100	56014000	13909000	0
Structural maintenance of chromosomes flexible hinge domain-containing protein 1 (SMC hinge domain-containing protein 1) (EC 3.6.1.-)	Q6P5D8	Smchd1	3.66	2.31	747070000	59303000	150210000
Serine palmitoyltransferase 2 (EC 2.3.1.50) (Long chain base biosynthesis protein 2) (LCB 2) (Long chain base biosynthesis protein 2a) (LCB2a) (Serine-palmitoyl-CoA transferase 2) (SPT 2)	P97363	Sptlc2	6.61	100	141930000	1451700	0
Signal peptidase complex subunit 1 (EC 3.4.-.-) (Microsomal signal peptidase 12 kDa subunit) (SPase 12 kDa subunit)	Q9D958	Spcs1	6.17	2.35	304000000	4232800	59424000
Saccharopine dehydrogenase-like oxidoreductase (EC 1.-.-.-)	Q8R127	Sccpdh	100	100	23289000	0	0
Protein SMG8 (Protein smg-8 homolog)	Q8VE18	Smg8	100	100	35245000	0	0
Transmembrane 9 superfamily member 3	Q9ET30	Tm9sf3	3.32	2.17	2042800000	204470000	453970000
Zinc transporter SLC39A7 (Histidine-rich membrane protein Ke4) (Solute carrier family 39 member 7) (Zrt-, Irt-like protein 7) (ZIP7)	Q31125	Slc39a7	2.34	4.17	35703000	7040000	1976800
Synaptophysin-like protein 1 (Pantophysin)	O09117	Sypl1	100	3.4	156660000	0	14857000
Ion channel TACAN (Transmembrane protein 120A)	Q8C1E7	Tmem120a	2.36	100	51385000	10000000	0
Probable ubiquitin carboxyl-terminal hydrolase FAF-X (EC 3.4.19.12) (Deubiquitinating enzyme FAF-X) (Fat facets homolog) (Fat facets protein-related, X-linked) (Ubiquitin carboxyl-terminal hydrolase FAM) (Ubiquitin thioesterase FAF-X) (Ubiquitin-specific protease 9, X chromosome) (Ubiquitin-specific-processing protease FAF-X)	P70398	Usp9x	4.93	1.28	2106500000	69072000	869290000
Protein virilizer homolog	A2AIV2	Virma	100	100	44528000	0	0
Solute carrier family 12 member 5 (Electroneutral potassium-chloride cotransporter 2) (K-Cl cotransporter 2) (mKCC2) (Neuronal K-Cl cotransporter)	Q91V14	Slc12a5	2.83	1.68	159780000	22433000	49698000
Histone-lysine N-methyltransferase SETD1A (EC 2.1.1.354) (SET domain-containing protein 1A)	E9PYH6	Setd1a	100	100	39867000	0	0
Vitamin K epoxide reductase complex subunit 1-like protein 1 (VKORC1-like protein 1) (EC 1.17.4.4)	Q6TEK5	Vkorc1l1	100	100	36107000	0	0
WD repeat domain phosphoinositide-interacting protein 2 (WIPI-2)	Q80W47	Wipi2	4.23	3.3	255080000	13565000	25934000
Serine/threonine-protein kinase N2 (EC 2.7.11.13) (PKN gamma) (Protein kinase C-like 2) (Protein-kinase C-related kinase 2)	Q8BWW9	Pkn2	100	1.12	160610000	0	73713000
SEC14-like protein 1	A8Y5H7	Sec14l1	1.63	1.03	387320000	124770000	189840000
Nucleoporin SEH1 (GATOR complex protein SEH1) (Nup107-160 subcomplex subunit SEH1)	Q8R2U0	Seh1l	100	100	46500000	0	0
Phosphatidylinositol-3-phosphatase SAC1 (EC 3.1.3.64) (Phosphatidylinositol-4-phosphate phosphatase) (Suppressor of actin mutations 1-like protein)	Q9EP69	Sacm1l	2.95	1.32	526110000	67989000	210780000
Splicing factor 3A subunit 3 (SF3a60) (Spliceosome-associated protein 61) (SAP 61)	Q9D554	Sf3a3	100	1.94	208660000	0	54479000
Sorting nexin-25	Q3ZT31	Snx25	100	100	12732000	0	0
Vesicle-associated membrane protein 7 (VAMP-7) (Synaptobrevin-like protein 1)	P70280	Vamp7	1.62	1.21	18757000	6110000	8117600
SUMO-activating enzyme subunit 2 (EC 2.3.2.-) (Anthracycline-associated resistance ARX) (Ubiquitin-like 1-activating enzyme E1B) (Ubiquitin-like modifier-activating enzyme 2)	Q9Z1F9	Uba2	3.49	100	94356000	8373600	0
5'-3' exoribonuclease 2 (EC 3.1.13.-) (Protein Dhm1)	Q9DBR1	Xrn2	3.92	1.88	680640000	45066000	184470000
Vacuolar protein sorting-associated protein 28 homolog (Caspase-activated DNase inhibitor that interacts with ASK1) (CIIA) (ESCRT-I complex subunit VPS28)	Q9D1C8	Vps28	100	100	22321000	0	0
Protein S100-A6 (5B10) (Calcyclin) (Prolactin receptor-associated protein) (S100 calcium-binding protein A6)	P14069	S100a6	1.98	1.21	1300900000	330310000	564110000
Sequestosome-1 (STONE14) (Ubiquitin-binding protein p62)	Q64337	Sqstm1	4.61	1.08	1205500000	49332000	569760000
Nucleoprotein TPR (NPC-associated intranuclear protein) (Translocated promoter region and nuclear basket protein)	F6ZDS4	Tpr	6.48	2.43	1201000000	13422000	222520000
Transient receptor potential cation channel subfamily M member 7 (EC 2.7.11.1) (Channel-kinase 1) (Long transient receptor potential channel 7) (LTrpC-7) (LTrpC7) (Transient receptor potential-phospholipase C-interacting kinase) (TRP-PLIK)	Q923J1	Trpm7	100	100	42015000	0	0
Exportin-2 (Exp2) (Chromosome segregation 1-like protein) (Importin-alpha re-exporter)	Q9ERK4	Cse1l	4.53	1.06	2385500000	103490000	1148000000
YLP motif-containing protein 1 (Nuclear protein ZAP3)	Q9R0I7	Ylpm1	100	3.34	270040000	0	26676000
Probable global transcription activator SNF2L2 (EC 3.6.4.-) (ATP-dependent helicase SMARCA2) (BRG1-associated factor 190B) (BAF190B) (Protein brahma homolog) (SNF2-alpha) (SWI/SNF-related matrix-associated actin-dependent regulator of chromatin subfamily A member 2)	Q6DIC0	Smarca2	2.1	1.21	460730000	107450000	199440000
Vacuolar protein sorting-associated protein 13A (Chorea-acanthocytosis protein homolog) (Chorein)	Q5H8C4	Vps13a	100	100	14107000	0	0
Heterogeneous nuclear ribonucleoproteins A2/B1 (hnRNP A2/B1)	O88569	Hnrnpa2b1	5.63	1.54	35615000000	718930000	12226000000
Ribonuclease P protein subunit p30 (RNaseP protein p30) (EC 3.1.26.5) (RNase P subunit 2)	O88796	Rpp30	1.68	100	31785000	9943600	0
U4/U6.U5 tri-snRNP-associated protein 2 (Inactive ubiquitin-specific peptidase 39)	Q3TIX9	Usp39	1.84	100	154570000	43270000	0
SWI/SNF-related matrix-associated actin-dependent regulator of chromatin subfamily A member 5 (EC 3.6.4.-) (Sucrose nonfermenting protein 2 homolog) (mSnf2h)	Q91ZW3	Smarca5	2.76	2.17	1599700000	235920000	354830000
Zinc finger matrin-type protein 3 (Wild-type p53-induced gene 1 protein) (Zinc finger protein WIG-1) (p53-activated gene 608 protein)	O54836	Zmat3	100	100	22974000	0	0
Reactive oxygen species modulator 1 (ROS modulator 1) (Protein MGR2 homolog)	P60603	Romo1	100	100	47892000	0	0
Translocon-associated protein subunit delta (TRAP-delta) (Signal sequence receptor subunit delta) (SSR-delta)	Q62186	Ssr4	2.57	1.89	215920000	36347000	58229000
Serrate RNA effector molecule homolog (Arsenite-resistance protein 2)	Q99MR6	Srrt	3.51	2.86	1331400000	116860000	183800000
TRIO and F-actin-binding protein (Protein Tara) (Trio-associated repeat on actin)	Q99KW3	Triobp	5.71	1.15	893860000	17092000	403630000
Neutral amino acid transporter A (Alanine/serine/cysteine/threonine transporter 1) (ASCT-1) (SATT) (Solute carrier family 1 member 4)	O35874	Slc1a4	100	100	23295000	0	0
Putative adenosylhomocysteinase 3 (AdoHcyase 3) (EC 3.3.1.1) (Long-IRBIT) (S-adenosyl-L-homocysteine hydrolase 3) (S-adenosylhomocysteine hydrolase-like protein 2)	Q68FL4	Ahcyl2	4.05	1.17	633090000	38137000	281580000
Alpha-taxilin	Q6PAM1	Txlna	6.75	2.45	450820000	4193400	82707000
Zinc finger protein 512	Q69Z99	Znf512	2.64	100	51761000	8283900	0
Tumor necrosis factor receptor superfamily member 6 (Apo-1 antigen) (Apoptosis-mediating surface antigen FAS) (FASLG receptor) (CD antigen CD95)	P25446	Fas	100	100	47847000	0	0
Vacuolar protein sorting-associated protein 29 (Vesicle protein sorting 29)	Q9QZ88	Vps29	3.4	1.07	514700000	48780000	244800000
Zinc finger CCCH domain-containing protein 15 (DRG family-regulatory protein 1) (Epo-immediate response gene protein FM22)	Q3TIV5	Zc3h15	100	1.29	227450000	0	92814000
Protrudin (Zinc finger FYVE domain-containing protein 27)	Q3TXX3	Zfyve27	1.3	100	6144600	2503500	0
Secretory carrier-associated membrane protein 4 (SC4) (Secretory carrier membrane protein 4)	Q9JKV5	Scamp4	2.85	1.35	128140000	17810000	50372000
Nesprin-2 (KASH domain-containing protein 2) (KASH2) (Nuclear envelope spectrin repeat protein 2) (Nucleus and actin connecting element protein) (Protein NUANCE) (Synaptic nuclear envelope protein 2) (Syne-2)	Q6ZWQ0	Syne2	100	100	53195000	0	0
40S ribosomal protein S23	P62267	Rps23	1.99	1.59	1520200000	382080000	504030000
Transcription activator BRG1 (EC 3.6.4.-) (ATP-dependent helicase SMARCA4) (BRG1-associated factor 190A) (BAF190A) (Protein brahma homolog 1) (SNF2-beta) (SWI/SNF-related matrix-associated actin-dependent regulator of chromatin subfamily A member 4)	Q3TKT4	Smarca4	2.1	1.21	460730000	107450000	199440000
F-box-like/WD repeat-containing protein TBL1X (Transducin beta-like protein 1X)	Q9QXE7	Tbl1x	2.31	100	99032000	19968000	0
Ubiquitin-conjugating enzyme E2 L3 (EC 2.3.2.23) (E2 ubiquitin-conjugating enzyme L3) (UbcM4) (Ubiquitin carrier protein L3) (Ubiquitin-protein ligase L3)	P68037	Ube2l3	100	1.55	410070000	0	140460000
Exportin-7 (Exp7) (Ran-binding protein 16)	Q9EPK7	Xpo7	100	100	68023000	0	0
Ras-related protein Rab-23 (Protein open brain) (Rab-15)	P35288	Rab23	100	1.5	42049000	0	14901000
Swi5-dependent recombination DNA repair protein 1 homolog (Meiosis protein 5 homolog)	Q8BP27	Sfr1	100	100	32540000	0	0
Sterol O-acyltransferase 1 (EC 2.3.1.26) (Acyl-coenzyme A:cholesterol acyltransferase 1) (ACAT-1) (Cholesterol acyltransferase 1)	Q61263	Soat1	100	100	45800000	0	0
THO complex subunit 6 homolog (WD repeat-containing protein 58)	Q5U4D9	Thoc6	100	100	71790000	0	0
WASH complex subunit 4 (WASH complex subunit SWIP)	Q3UMB9	Washc4	100	100	44053000	0	0
Protein scribble homolog (Scribble) (Protein LAP4)	Q80U72	Scrib	100	2.2	378600000	0	82608000
Serine/threonine-protein kinase TAO3 (EC 2.7.11.1) (Thousand and one amino acid protein 3)	Q8BYC6	Taok3	100	1.89	591820000	0	159930000
Ubiquitin carboxyl-terminal hydrolase isozyme L1 (UCH-L1) (EC 3.4.19.12) (Neuron cytoplasmic protein 9.5) (PGP 9.5) (PGP9.5) (Ubiquitin thioesterase L1)	Q9R0P9	Uchl1	4.17	1.51	1503600000	83479000	528750000
SAFB-like transcription modulator (Modulator of estrogen-induced transcription) (SAF-like transcription modulator)	Q8CH25	Sltm	1.91	100	216990000	57578000	0
Small ubiquitin-related modifier 3 (SUMO-3) (SMT3 homolog 1) (Ubiquitin-like protein SMT3A) (Smt3A)	Q9Z172	Sumo3	2.51	100	553250000	97035000	0
Serine/threonine-protein kinase 3 (EC 2.7.11.1) (Mammalian STE20-like protein kinase 2) (MST-2) (STE20-like kinase MST2) [Cleaved into: Serine/threonine-protein kinase 3 36kDa subunit (MST2/N); Serine/threonine-protein kinase 3 20kDa subunit (MST2/C)]	Q9JI10	Stk3	100	1.77	149880000	0	43871000
Tetratricopeptide repeat protein 23-like	A6H6E9	Ttc23l	100	100	15249000	0	0
Thioredoxin domain-containing protein 11	Q8K2W3	Txndc11	100	100	266390000	0	0
60S ribosomal protein L5	P47962	Rpl5	2.48	1.29	4708000000	842290000	1930500000
U1 small nuclear ribonucleoprotein A (U1 snRNP A) (U1-A) (U1A)	Q62189	Snrpa	100	100	264820000	0	0
Transmembrane 9 superfamily member 2	P58021	Tm9sf2	3.27	1.11	597180000	61885000	276950000
Double-strand-break repair protein rad21 homolog (mHR21) (Pokeweed agglutinin-binding protein 29) (PW29) (SCC1 homolog) [Cleaved into: 64-kDa C-terminal product (64-kDa carboxy-terminal product)]	Q61550	Rad21	100	3.1	103570000	0	12077000
Testis-expressed protein 264 homolog	E9Q137	Tex264	100	1.96	275620000	0	71046000
Serine/threonine-protein kinase RIO3 (EC 2.7.11.1) (RIO kinase 3)	Q9DBU3	Riok3	100	100	140400000	0	0
RNA binding protein fox-1 homolog 1 (Ataxin-2-binding protein 1) (Fox-1 homolog A)	Q9JJ43	Rbfox1	6.64	1.76	569850000	5700700	168780000
60S ribosomal protein L3 (J1 protein)	P27659	Rpl3	2.03	2.05	10398000000	2545400000	2507700000
Deoxynucleotidyltransferase terminal-interacting protein 2	Q8R2M2	Dnttip2	4.78	4.25	767700000	27886000	40417000
Transmembrane protein 106B	Q80X71	Tmem106b	100	4.23	121640000	0	6472200
Ubiquitin carboxyl-terminal hydrolase isozyme L4 (UCH-L4) (EC 3.4.19.12) (Ubiquitin thioesterase L4)	P58321	Uchl4	7.25	1.03	374230000	2458700	183210000
Ras-related protein Rab-35	Q6PHN9	Rab35	3.3	1.37	128920000	13120000	49869000
GTP-binding protein SAR1b	Q9CQC9	Sar1b	100	1.14	461560000	0	209290000
Metalloreductase STEAP3 (EC 1.16.1.-) (Dudulin-2) (Protein nm1054) (Six-transmembrane epithelial antigen of prostate 3) (Tumor suppressor-activated pathway protein 6)	Q8CI59	Steap3	100	100	43348000	0	0
U5 small nuclear ribonucleoprotein 40 kDa protein (U5 snRNP 40 kDa protein) (WD repeat-containing protein 57)	Q6PE01	Snrnp40	2.44	2.25	120500000	22201000	25392000
Thrombospondin-1 (Glycoprotein G)	P35441	Thbs1	3.42	1.2	2957900000	276810000	1284900000
Sorting nexin-14	Q8BHY8	Snx14	100	100	28532000	0	0
S-phase kinase-associated protein 1 (Cyclin-A/CDK2-associated protein p19) (S-phase kinase-associated protein 1A) (p19A) (p19skp1)	Q9WTX5	Skp1	100	1.9	122440000	0	32754000
Ubiquitin carboxyl-terminal hydrolase 7 (EC 3.4.19.12) (Deubiquitinating enzyme 7) (Herpesvirus-associated ubiquitin-specific protease) (mHAUSP) (Ubiquitin thioesterase 7) (Ubiquitin-specific-processing protease 7)	Q6A4J8	Usp7	4.44	1.5	515410000	23720000	181700000
Small nuclear ribonucleoprotein-associated protein B (snRNP-B) (snRPB) (Sm protein B) (Sm-B) (SmB)	P27048	Snrpb	3.29	1.68	486890000	49908000	151940000
40S ribosomal protein S7	P62082	Rps7	2.42	2.25	1804700000	338210000	378850000
RNA 3'-terminal phosphate cyclase (RNA cyclase) (RNA-3'-phosphate cyclase) (EC 6.5.1.4) (RNA terminal phosphate cyclase domain-containing protein 1)	Q9D7H3	RtcA	100	2.64	90525000	0	14534000
28S ribosomal protein S12, mitochondrial (MRP-S12) (S12mt) (MT-RPS12)	O35680	Mrps12	100	100	16705000	0	0
Zinc finger protein 276 (Zfp-276)	Q8CE64	Znf276	100	100	6095000	0	0
V-type proton ATPase 16 kDa proteolipid subunit (V-ATPase 16 kDa proteolipid subunit) (PL16) (Vacuolar proton pump 16 kDa proteolipid subunit)	P63082	Atp6v0c	2.98	2.2	1042300000	131960000	226130000
Vacuolar protein sorting-associated protein 26C (Down syndrome critical region protein 3 homolog) (Down syndrome critical region protein A homolog)	O35075	Vps26c	100	100	47492000	0	0
WASH complex subunit 5 (WASH complex subunit strumpellin)	Q8C2E7	Washc5	100	1.25	224120000	0	94023000
Zinc finger FYVE domain-containing protein 1	Q810J8	Zfyve1	100	3.55	106700000	0	9107500
Microsomal glutathione S-transferase 3 (Microsomal GST-3) (Glutathione peroxidase MGST3) (EC 1.11.1.-) (Microsomal glutathione S-transferase III) (Microsomal GST-III)	Q9CPU4	Mgst3	1.97	2.02	102480000	26246000	25277000
Multidrug resistance-associated protein 5 (ATP-binding cassette sub-family C member 5) (Multi-specific organic anion transporter C) (MOAT-C) (SMRP)	Q9R1X5	Abcc5	100	100	23184000	0	0
Oxysterol-binding protein-related protein 8 (ORP-8) (OSBP-related protein 8)	B9EJ86	Osbpl8	100	2.59	102260000	0	16937000
Phosphoglucomutase-2 (PGM 2) (EC 5.4.2.2) (Glucose phosphomutase 2) (Phosphodeoxyribomutase) (Phosphoglucomutase-1) (Phosphopentomutase) (EC 5.4.2.7)	Q7TSV4	Pgm2	4.3	2.79	136810000	6964600	19721000
Putative helicase MOV-10 (EC 3.6.4.13) (Moloney leukemia virus 10 protein)	P23249	Mov10	4.94	2.19	182140000	5939500	39996000
Nuclear pore complex protein Nup160 (160 kDa nucleoporin) (Gene trap locus 1-13 protein) (GTL-13) (Nucleoporin Nup160)	Q9Z0W3	Nup160	2.68	1.25	85066000	13240000	35700000
Dual specificity mitogen-activated protein kinase kinase 6 (MAP kinase kinase 6) (MAPKK 6) (EC 2.7.12.2) (MAPK/ERK kinase 6) (MEK 6) (SAPKK3)	P70236	Map2k6	100	1.2	147140000	0	63952000
Peptidyl-prolyl cis-trans isomerase-like 1 (PPIase) (EC 5.2.1.8) (Rotamase PPIL1)	Q9D0W5	Ppil1	100	100	31505000	0	0
26S proteasome non-ATPase regulatory subunit 6 (26S proteasome regulatory subunit RPN7) (26S proteasome regulatory subunit S10) (p42A)	Q99JI4	Psmd6	3.47	2.59	1987600000	179450000	330190000
Probable E3 ubiquitin-protein ligase HERC4 (EC 2.3.2.26) (HECT domain and RCC1-like domain-containing protein 4) (HECT-type E3 ubiquitin transferase HERC4)	Q6PAV2	Herc4	100	1.4	84507000	0	31919000
Phosphatidylcholine translocator ABCB4 (EC 7.6.2.1) (ATP-binding cassette sub-family B member 4) (Multidrug resistance protein 2) (Multidrug resistance protein 3) (P-glycoprotein 2) (P-glycoprotein 3)	P21440	Abcb4	4.01	100	69909000	4344900	0
Nuclear valosin-containing protein-like (NVLp) (Nuclear VCP-like protein)	Q9DBY8	Nvl	100	100	40365000	0	0
Dual specificity mitogen-activated protein kinase kinase 3 (MAP kinase kinase 3) (MAPKK 3) (EC 2.7.12.2) (MAPK/ERK kinase 3) (MEK 3)	O09110	Map2k3	100	1.2	147140000	0	63952000
Importin-8 (Imp8) (Ran-binding protein 8) (RanBP8)	Q7TMY7	Ipo8	100	1.12	278530000	0	127990000
Junctional protein associated with coronary artery disease (JCAD)	Q5DTX6	Jcad	100	3.75	26139000	0	1946200
Integrin alpha-11	P61622	Itga11	100	100	11819000	0	0
C-Jun-amino-terminal kinase-interacting protein 4 (JIP-4) (JNK-interacting protein 4) (JNK-associated leucine-zipper protein) (JLP) (JNK/SAPK-associated protein 2) (JSAP2) (Mitogen-activated protein kinase 8-interacting protein 4) (Sperm-associated antigen 9)	Q58A65	Spag9	7.86	1.19	937680000	4038400	410860000
Large neutral amino acids transporter small subunit 1 (4F2 light chain) (4F2 LC) (4F2LC) (L-type amino acid transporter 1) (LAT1) (Solute carrier family 7 member 5)	Q9Z127	Slc7a5	4	4.23	409730000	25641000	21855000
mRNA turnover protein 4 homolog (Ribosome assembly factor Mrto4)	Q9D0I8	Mrto4	1.96	2.01	90834000	23380000	22579000
Phospholipid phosphatase 3 (EC 3.1.3.-) (EC 3.1.3.4) (Lipid phosphate phosphohydrolase 3) (PAP2-beta) (Phosphatidate phosphohydrolase type 2b) (Phosphatidic acid phosphatase 2b) (PAP-2b) (PAP2b)	Q99JY8	Plpp3	6.72	100	176790000	1677200	0
Pre-mRNA-processing factor 6 (PRP6 homolog) (U5 snRNP-associated 102 kDa protein) (U5-102 kDa protein)	Q91YR7	Prpf6	1.68	5.66	501160000	156340000	9921900
Presequence protease, mitochondrial (EC 3.4.24.-) (Pitrilysin metalloproteinase 1)	Q8K411	Pitrm1	1.59	3.06	266380000	88340000	31893000
Destrin (Actin-depolymerizing factor) (ADF) (Sid 23)	Q9R0P5	Dstn	4.84	1.12	4380900000	152460000	2011400000
3-beta-hydroxysteroid-Delta(8),Delta(7)-isomerase (EC 5.3.3.5) (Cholestenol Delta-isomerase) (Delta(8)-Delta(7) sterol isomerase) (D8-D7 sterol isomerase) (Emopamil-binding protein)	P70245	Ebp	100	100	375230000	0	0
Nucleolus and neural progenitor protein (Neural progenitor protein)	Q8R2U2	Nepro	100	100	56569000	0	0
Non-POU domain-containing octamer-binding protein (NonO protein)	Q99K48	Nono	3.16	2.07	2442600000	272370000	581030000
Phosphate carrier protein, mitochondrial (Phosphate transport protein) (PTP) (Solute carrier family 25 member 3)	Q8VEM8	Slc25a3	2.2	1.49	8992200000	1958800000	3211000000
Oxysterol-binding protein-related protein 1 (ORP-1) (OSBP-related protein 1)	Q91XL9	Osbpl1a	100	100	12502000	0	0
Phosphatase and actin regulator 4 (Protein Humpty dumpty) (Humdy)	Q501J7	Phactr4	100	1.65	57185000	0	18261000
Membrane-associated progesterone receptor component 1 (mPR)	O55022	Pgrmc1	5.06	2.38	626040000	18746000	120440000
Serine/threonine-protein phosphatase 2B catalytic subunit alpha isoform (EC 3.1.3.16) (CAM-PRP catalytic subunit) (Calmodulin-dependent calcineurin A subunit alpha isoform) (CNA alpha)	P63328	Ppp3ca	100	3.88	257260000	0	17475000
Sodium-coupled neutral amino acid transporter 2 (Amino acid transporter A2) (Solute carrier family 38 member 2) (System A amino acid transporter 2) (System A transporter 1) (System N amino acid transporter 2)	Q8CFE6	Slc38a2	3.1	1.48	199920000	23387000	71729000
Gamma-soluble NSF attachment protein (SNAP-gamma) (N-ethylmaleimide-sensitive factor attachment protein gamma)	Q9CWZ7	Napg	100	2.46	335200000	0	60833000
Small nuclear ribonucleoprotein E (snRNP-E) (Sm protein E) (Sm-E) (SmE)	P62305	Snrpe	3.59	1.21	391040000	32396000	169510000
Signal-induced proliferation-associated 1-like protein 3 (SIPA1-like protein 3) (SPA-1-like protein 3)	G3X9J0	Sipa1l3	100	100	80019000	0	0
Transmembrane protein 214	Q8BM55	Tmem214	4.16	1.55	163680000	9166400	55803000
Transcription elongation factor A protein 2 (Protein S-II-T1) (Testis-specific S-II) (Transcription elongation factor S-II protein 2) (Transcription elongation factor TFIIS.l)	Q9QVN7	Tcea2	5.52	1.72	521640000	11347000	158020000
Transportin-3	Q6P2B1	Tnpo3	6.39	1.03	301790000	3591700	147560000
E3 ubiquitin-protein ligase TRIM47 (EC 2.3.2.27) (Tripartite motif-containing protein 47)	Q8C0E3	Trim47	3.59	100	94118000	7840200	0
Secretory carrier-associated membrane protein 3 (Secretory carrier membrane protein 3)	O35609	Scamp3	4.2	1.23	458240000	24942000	195520000
Thioredoxin-like protein 4A (DIM1 protein homolog) (Spliceosomal U5 snRNP-specific 15 kDa protein) (Thioredoxin-like U5 snRNP protein U5-15kD)	P83877	Txnl4a	1.82	100	70932000	20039000	0
DNA-directed RNA polymerase II subunit RPB2 (EC 2.7.7.6) (DNA-directed RNA polymerase II 140 kDa polypeptide) (DNA-directed RNA polymerase II subunit B) (RNA polymerase II subunit 2) (RNA polymerase II subunit B2)	Q8CFI7	Polr2b	4.72	3	635420000	24077000	79191000
40S ribosomal protein S15a	P62245	Rps15a	2.52	1.29	2190300000	381850000	898430000
S-adenosylhomocysteine hydrolase-like protein 1 (IP3R-binding protein released with inositol 1,4,5-trisphosphate) (Putative adenosylhomocysteinase 2) (S-adenosyl-L-homocysteine hydrolase 2) (AdoHcyase 2)	Q80SW1	Ahcyl1	4.05	1.17	633090000	38137000	281580000
Serpin B5 (Maspin) (Peptidase inhibitor 5) (PI-5)	P70124	Serpinb5	100	100	27477000	0	0
Stearoyl-CoA desaturase 4 (EC 1.14.19.1) (Acyl-CoA desaturase 4) (Delta(9)-desaturase 4) (Delta-9 desaturase 4) (Fatty acid desaturase 4)	Q6T707	Scd4	3.2	100	150870000	16430000	0
F-box-like/WD repeat-containing protein TBL1XR1 (Nuclear receptor corepressor/HDAC3 complex subunit TBLR1) (TBL1-related protein 1) (Transducin beta-like 1X-related protein 1)	Q8BHJ5	Tbl1xr1	2.31	100	99032000	19968000	0
Transketolase-like protein 1 (EC 2.2.1.1) (Transketolase 2) (TK 2)	Q99MX0	Tktl1	100	100	72585000	0	0
Nucleolysin TIA-1 (RNA-binding protein TIA-1) (T-cell-restricted intracellular antigen-1) (TIA-1)	P52912	Tia1	100	1.71	13335000	0	4088700
Tripartite motif-containing protein 16 (EC 2.3.2.27) (E3 ubiquitin-protein ligase TRIM16) (Estrogen-responsive B box protein)	Q99PP9	Trim16	3.97	1.51	563650000	35911000	197750000
Protein Red (Cytokine IK) (IK factor) (Protein RER)	Q9Z1M8	Ik	2.97	2.61	121450000	15536000	19889000
High affinity cationic amino acid transporter 1 (CAT-1) (CAT1) (Ecotropic retroviral leukemia receptor) (Ecotropic retrovirus receptor) (ERR) (Solute carrier family 7 member 1) (System Y+ basic amino acid transporter)	Q09143	Slc7a1	100	1.18	164830000	0	72793000
Tensin-3 (Tensin-like SH2 domain-containing protein 1)	Q5SSZ5	Tns3	100	2.92	683800000	0	90143000
Torsin-1A-interacting protein 2	Q8BYU6	Tor1aip2	100	1.19	299040000	0	130740000
Transcription elongation factor A protein 1 (Transcription elongation factor S-II protein 1) (Transcription elongation factor TFIIS.o)	P10711	Tcea1	5.52	1.72	521640000	11347000	158020000
Transmembrane emp24 domain-containing protein 2 (COPI-coated vesicle membrane protein p24) (Membrane protein p24A) (Sid 394) (p24 family protein beta-1) (p24beta1)	Q9R0Q3	Tmed2	1.6	2.08	78558000	25928000	18600000
Rabenosyn-5 (FYVE finger-containing Rab5 effector protein rabenosyn-5) (RAB effector RBSN) (Zinc finger FYVE domain-containing protein 20)	Q80Y56	Rbsn	100	100	27851000	0	0
Phospholipid phosphatase 1 (EC 3.1.3.-) (EC 3.1.3.106) (EC 3.1.3.4) (EC 3.1.3.81) (35 kDa PAP) (mPAP) (Hydrogen peroxide-inducible protein 53) (Hic53) (Lipid phosphate phosphohydrolase 1) (PAP2-alpha) (Phosphatidate phosphohydrolase type 2a) (Phosphatidic acid phosphatase 2a) (PAP-2a) (PAP2a)	Q61469	Plpp1	1.71	3.13	120290000	36735000	13767000
Rac GTPase-activating protein 1 (Male germ cell RacGap) (MgcRacGAP)	Q9WVM1	Racgap1	100	100	97006000	0	0
SWI/SNF complex subunit SMARCC2 (BRG1-associated factor 170) (BAF170) (SWI/SNF complex 170 kDa subunit) (SWI/SNF-related matrix-associated actin-dependent regulator of chromatin subfamily C member 2)	Q6PDG5	Smarcc2	4.91	2.85	758520000	25208000	105090000
Spermatid perinuclear RNA-binding protein	Q91WM1	Strbp	5.56	1.59	2541100000	53958000	841540000
Transcription factor p65 (Nuclear factor NF-kappa-B p65 subunit) (Nuclear factor of kappa light polypeptide gene enhancer in B-cells 3)	Q04207	Rela	100	4.65	125580000	0	5004400
THO complex subunit 5 homolog (Fms-interacting protein) (FMIP)	Q8BKT7	Thoc5	3.81	5.32	286530000	20408000	7155600
Septin-7 (CDC10 protein homolog)	O55131	Septin7	3.39	1.12	4208700000	401910000	1932100000
Splicing factor, proline- and glutamine-rich (DNA-binding p52/p100 complex, 100 kDa subunit) (Polypyrimidine tract-binding protein-associated-splicing factor) (PSF) (PTB-associated-splicing factor)	Q8VIJ6	Sfpq	4.15	1.57	6335900000	355720000	2132400000
U4/U6.U5 tri-snRNP-associated protein 1 (Hypoxia-associated factor) (Squamous cell carcinoma antigen recognized by T-cells 1) (SART-1) (mSART-1)	Q9Z315	Sart1	1.17	4.41	380480000	169390000	17888000
SWI/SNF-related matrix-associated actin-dependent regulator of chromatin subfamily B member 1 (BRG1-associated factor 47) (BAF47) (Integrase interactor 1 protein) (SNF5 homolog) (mSNF5)	Q9Z0H3	Smarcb1	3.69	100	78236000	6048500	0
Sarcolemmal membrane-associated protein (Sarcolemmal-associated protein)	Q3URD3	Slmap	100	100	15461000	0	0
Transaldolase (EC 2.2.1.2)	Q93092	Taldo1	3.75	2.98	217860000	16244000	27543000
TGF-beta receptor type-2 (TGFR-2) (EC 2.7.11.30) (TGF-beta type II receptor) (Transforming growth factor-beta receptor type II) (TGF-beta receptor type II) (TbetaR-II)	Q62312	Tgfbr2	100	100	53583000	0	0
E3 ubiquitin-protein ligase RBX1 (EC 2.3.2.27) (EC 2.3.2.32) (E3 ubiquitin-protein transferase RBX1) (RING finger protein 75) (RING-box protein 1) (Rbx1) [Cleaved into: E3 ubiquitin-protein ligase RBX1, N-terminally processed]	P62878	Rbx1	4.09	5.2	237920000	13935000	6471300
Sentrin-specific protease 3 (EC 3.4.22.-) (SUMO-1-specific protease 3) (Sentrin/SUMO-specific protease SENP3) (Smt3-specific isopeptidase 1) (Smt3ip1)	Q9EP97	Senp3	6.46	1.41	378210000	4300800	142330000
Tolloid-like protein 1 (mTll) (EC 3.4.24.-)	Q62381	Tll1	100	100	34679000	0	0
Heterogeneous nuclear ribonucleoprotein A0 (hnRNP A0)	Q9CX86	Hnrnpa0	4.72	3.31	7494900000	284020000	757460000
U2 small nuclear ribonucleoprotein B'' (U2 snRNP B'')	Q9CQI7	Snrpb2	2.26	3.38	95868000	19990000	9188100
Synapse-associated protein 1 (BSD domain-containing signal transducer and Akt interactor protein) (BSTA)	Q9D5V6	Syap1	100	1.49	157130000	0	55851000
General transcription factor IIE subunit 1 (General transcription factor IIE 56 kDa subunit) (Transcription initiation factor IIE subunit alpha) (TFIIE-alpha)	Q9D0D5	Gtf2e1	100	100	66322000	0	0
rRNA-processing protein UTP23 homolog	Q9CX11	Utp23	4.15	100	80619000	4555400	0
Serine/threonine-protein kinase WNK4 (EC 2.7.11.1) (Protein kinase lysine-deficient 4) (Protein kinase with no lysine 4)	Q80UE6	Wnk4	3.72	1.37	783600000	59466000	304030000
BUB3-interacting and GLEBS motif-containing protein ZNF207 (BuGZ) (49 kDa zinc finger protein) (Zinc finger protein 207)	Q9JMD0	Znf207	100	1.35	405930000	0	159790000
Palmitoyltransferase ZDHHC20 (EC 2.3.1.225) (Acyltransferase ZDHHC20) (EC 2.3.1.-) (DHHC domain-containing cysteine-rich protein 20) (DHHC-20) (Zinc finger DHHC domain-containing protein 20)	Q5Y5T1	Zdhhc20	100	100	36233000	0	0
Transformation/transcription domain-associated protein (Tra1 homolog)	Q80YV3	Trrap	100	6.52	112850000	0	1227100
DNA repair protein XRCC1 (X-ray repair cross-complementing protein 1)	Q60596	Xrcc1	1.44	100	6101000	2252600	0
V-type proton ATPase 116 kDa subunit a1 (V-ATPase 116 kDa subunit a1) (Clathrin-coated vesicle/synaptic vesicle proton pump 116 kDa subunit) (Vacuolar adenosine triphosphatase subunit Ac116) (Vacuolar proton pump subunit 1) (Vacuolar proton translocating ATPase 116 kDa subunit a isoform 1)	Q9Z1G4	Atp6v0a1	4.63	3.15	268810000	10863000	30299000
Torsin-1A-interacting protein 1 (Lamina-associated polypeptide 1B) (LAP1B)	Q921T2	Tor1aip1	5.4	1.44	854790000	20222000	315840000
Polyubiquitin-B [Cleaved into: Ubiquitin]	P0CG49	Ubb	2.48	1.55	20474000000	3668400000	6991200000
Zinc transporter 7 (ZnT-7) (Solute carrier family 30 member 7) (Znt-like transporter 2)	Q9JKN1	Slc30a7	100	100	43041000	0	0
E3 ubiquitin-protein ligase UHRF1 (EC 2.3.2.27) (Nuclear protein 95) (Nuclear zinc finger protein Np95) (RING-type E3 ubiquitin transferase UHRF1) (Ubiquitin-like PHD and RING finger domain-containing protein 1) (mUhrf1) (Ubiquitin-like-containing PHD and RING finger domains protein 1)	Q8VDF2	Uhrf1	4.41	2.07	101550000	4776000	24263000
UBX domain-containing protein 4 (Erasin) (UBX domain-containing protein 2)	Q8VCH8	Ubxn4	100	1.28	221690000	0	91328000
Transcriptional repressor protein YY1 (Delta transcription factor) (NF-E1) (UCR-motif DNA-binding protein) (Yin and yang 1) (YY-1)	Q00899	Yy1	100	100	44211000	0	0
Vasorin (Protein slit-like 2)	Q9CZT5	Vasn	2.88	100	77793000	10552000	0
WD repeat-containing protein 91	Q7TMQ7	Wdr91	100	100	24267000	0	0
Zinc finger CCCH domain-containing protein 4	Q6ZPZ3	Zc3h4	1.94	1.18	102780000	26715000	45363000
Polyubiquitin-C [Cleaved into: Ubiquitin; Ubiquitin-related 1; Ubiquitin-related 2]	P0CG50	Ubc	2.48	1.55	20474000000	3668400000	6991200000
(E3-independent) E2 ubiquitin-conjugating enzyme UBE2O (EC 2.3.2.24) (E2/E3 hybrid ubiquitin-protein ligase UBE2O) (Ubiquitin carrier protein O) (Ubiquitin-conjugating enzyme E2 O) (Ubiquitin-conjugating enzyme E2 of 230 kDa) (Ubiquitin-conjugating enzyme E2-230K) (Ubiquitin-protein ligase O)	Q6ZPJ3	Ube2o	4.1	1.65	197060000	11507000	62814000
E3 ubiquitin-protein ligase UBR2 (EC 2.3.2.27) (N-recognin-2) (RING-type E3 ubiquitin transferase UBR2) (Ubiquitin-protein ligase E3-alpha-2) (Ubiquitin-protein ligase E3-alpha-II)	Q6WKZ8	Ubr2	5.7	1.69	127570000	2459500	39560000
Histone-lysine N-methyltransferase NSD3 (EC 2.1.1.370) (EC 2.1.1.371) (Nuclear SET domain-containing protein 3) (Wolf-Hirschhorn syndrome candidate 1-like protein 1 homolog) (WHSC1-like protein 1)	Q6P2L6	Nsd3	100	100	46701000	0	0
Serine/threonine-protein phosphatase 4 catalytic subunit (PP4C) (Pp4) (EC 3.1.3.16) (Protein phosphatase X) (PP-X)	P97470	Ppp4c	100	100	48250000	0	0
Tyrosine-protein phosphatase non-receptor type 1 (EC 3.1.3.48) (Protein-tyrosine phosphatase 1B) (PTP-1B) (Protein-tyrosine phosphatase HA2) (PTP-HA2)	P35821	Ptpn1	2.85	2.49	53848000	7454100	9584300
Protein Smaug homolog 1 (Smaug 1) (mSmaug 1) (Sterile alpha motif domain-containing protein 4A)	Q8CBY1	Samd4a	100	2.35	382020000	0	74819000
Myeloid-associated differentiation marker (Myeloid up-regulated protein)	O35682	Myadm	3.22	1.21	1910400000	204890000	824560000
Protein phosphatase 1B (EC 3.1.3.16) (Protein phosphatase 2C isoform beta) (PP2C-beta)	P36993	Ppm1b	100	3.63	207810000	0	16801000
U4/U6 small nuclear ribonucleoprotein Prp31 (Pre-mRNA-processing factor 31) (U4/U6 snRNP 61 kDa protein) (Protein 61K)	Q8CCF0	Prpf31	3.95	100	167480000	10829000	0
Sodium- and chloride-dependent GABA transporter 3 (GAT-3) (Sodium- and chloride-dependent GABA transporter 4) (GAT-4) (Solute carrier family 6 member 11)	P31650	Slc6a11	100	100	16867000	0	0
RNA-binding protein 27 (Peri-implantation stem cell protein 1) (RNA-binding motif protein 27)	Q5SFM8	Rbm27	4.54	3.1	350370000	15009000	40873000
Ras-related protein Rap-2b (EC 3.6.5.2)	P61226	Rap2b	100	100	57331000	0	0
40S ribosomal protein S11	P62281	Rps11	1.82	1.95	4117100000	1163100000	1063200000
28S ribosomal protein S34, mitochondrial (MRP-S34) (S34mt) (T-complex expressed gene 2 protein)	Q9JIK9	Mrps34	100	100	59245000	0	0
SWI/SNF-related matrix-associated actin-dependent regulator of chromatin subfamily D member 2 (60 kDa BRG-1/Brm-associated factor subunit B) (BRG1-associated factor 60B) (BAF60B)	Q99JR8	Smarcd2	100	100	77465000	0	0
Histone deacetylase complex subunit SAP130 (130 kDa Sin3-associated polypeptide) (Sin3-associated polypeptide p130)	Q8BIH0	Sap130	100	100	77355000	0	0
Proteasome subunit beta type-11 (EC 3.4.25.1) (Proteasome subunit beta-5t)	Q8BG41	Psmb11	100	100	9230200	0	0
Protein quaking (MqkI) (qkI)	Q9QYS9	Qki	100	2.67	424430000	0	66500000
Splicing factor 3B subunit 1 (Pre-mRNA-splicing factor SF3b 155 kDa subunit) (SF3b155) (Spliceosome-associated protein 155) (SAP 155)	Q99NB9	Sf3b1	2.69	1.59	2340500000	361740000	777280000
Acyl-CoA desaturase 3 (EC 1.14.19.-) (Delta(9)-desaturase 3) (Delta-9 desaturase 3) (Fatty acid desaturase 3) (Palmitoyl-CoA desaturase) (Stearoyl-CoA desaturase 3)	Q99PL7	Scd3	3.2	100	150870000	16430000	0
Transcription factor Sp1 (Specificity protein 1)	O89090	Sp1	100	100	48249000	0	0
Structural maintenance of chromosomes protein 4 (SMC protein 4) (SMC-4) (Chromosome-associated polypeptide C) (XCAP-C homolog)	Q8CG47	Smc4	2.29	100	49387000	10098000	0
RNA-binding protein 3 (RNA-binding motif protein 3)	O89086	Rbm3	7.38	1.55	3188600000	19188000	1086900000
ELKS/Rab6-interacting/CAST family member 1 (ERC-1) (CAZ-associated structural protein 2) (CAST2) (Rab6-interacting protein 2)	Q99MI1	Erc1	100	100	91181000	0	0
RNA binding protein fox-1 homolog 3 (Fox-1 homolog C) (Hexaribonucleotide-binding protein 3) (Fox-3) (Neuronal nuclei antigen) (NeuN antigen)	Q8BIF2	Rbfox3	6.64	1.76	569850000	5700700	168780000
60S ribosomal protein L15	Q9CZM2	Rpl15	1.26	1.33	2630700000	1095000000	1046400000
Heterogeneous nuclear ribonucleoprotein A/B (hnRNP A/B) (CArG-binding factor-A) (CBF-A)	Q99020	Hnrnpab	4.62	1.34	7796100000	317900000	3088800000
Ubiquitin-40S ribosomal protein S27a (Ubiquitin carboxyl extension protein 80) [Cleaved into: Ubiquitin; 40S ribosomal protein S27a]	P62983	Rps27a	2.48	1.55	20474000000	3668400000	6991200000
Phosphoserine aminotransferase (PSAT) (EC 2.6.1.52) (Endometrial progesterone-induced protein) (EPIP) (Phosphohydroxythreonine aminotransferase)	Q99K85	Psat1	3.43	1.11	784370000	73008000	364220000
Signal-induced proliferation-associated 1-like protein 1 (SIPA1-like protein 1)	Q8C0T5	Sipa1l1	100	1.76	259140000	0	76724000
Stearoyl-CoA desaturase 2 (EC 1.14.19.1) (Acyl-CoA desaturase 2) (Delta(9)-desaturase 2) (Delta-9 desaturase 2) (Fatty acid desaturase 2)	P13011	Scd2	3.2	100	150870000	16430000	0
RNA-binding protein 5 (Putative tumor suppressor LUCA15) (RNA-binding motif protein 5)	Q91YE7	Rbm5	100	100	56893000	0	0
Translocation protein SEC62 (Translocation protein 1) (TP-1)	Q8BU14	Sec62	3.94	100	306360000	19926000	0
Signal peptidase complex subunit 2 (EC 3.4.-.-) (Microsomal signal peptidase 25 kDa subunit) (SPase 25 kDa subunit)	Q9CYN2	Spcs2	3.31	100	151940000	15298000	0
Acyl-CoA:lysophosphatidylglycerol acyltransferase 1 (EC 2.3.1.-) (Acyl-CoA:monoacylglycerol acyltransferase LPGAT1) (EC 2.3.1.22)	Q91YX5	Lpgat1	100	100	14166000	0	0
PRA1 family protein 2	Q9JIG8	Praf2	2.63	100	255460000	41356000	0
60S ribosomal protein L30	P62889	Rpl30	3.24	2.22	1535000000	162930000	329480000
Protein SHQ1 homolog	Q7TMX5	Shq1	100	100	23673000	0	0
Raftlin (Raft-linking protein)	Q6A0D4	Rftn1	4.55	3.55	172880000	7401800	14739000
60 kDa SS-A/Ro ribonucleoprotein (60 kDa Ro protein) (60 kDa ribonucleoprotein Ro) (Ro60) (RoRNP) (TROVE domain family member 2)	O08848	RO60	100	1.51	50775000	0	17889000
Splicing factor 1 (CW17) (Mammalian branch point-binding protein) (BBP) (mBBP) (Transcription factor ZFM1) (mZFM) (Zinc finger gene in MEN1 locus) (Zinc finger protein 162)	Q64213	Sf1	100	2.83	978980000	0	137250000
Solute carrier family 12 member 6 (Electroneutral potassium-chloride cotransporter 3) (K-Cl cotransporter 3)	Q924N4	Slc12a6	2.83	1.68	159780000	22433000	49698000
Palmitoyltransferase ZDHHC5 (EC 2.3.1.225) (Zinc finger DHHC domain-containing protein 5) (DHHC-5)	Q8VDZ4	Zdhhc5	100	100	31533000	0	0
DBIRD complex subunit ZNF326 (Zinc finger protein 326) (Zinc finger protein interacting with mRNPs) (Zinc finger protein-associated with nuclear matrix of 75 kDa)	O88291	Znf326	5.56	2.4	671880000	14262000	127200000
Protein YIF1A (YIP1-interacting factor homolog A)	Q91XB7	Yif1a	2.58	100	129640000	21725000	0
Zinc finger protein 622	Q91VY9	Znf622	2.59	1.79	179960000	29949000	51956000
Dedicator of cytokinesis protein 8	Q8C147	Dock8	2.32	1.8	1015900000	203340000	292680000
E3 ubiquitin-protein ligase HACE1 (EC 2.3.2.26) (HECT domain and ankyrin repeat-containing E3 ubiquitin-protein ligase 1) (HECT-type E3 ubiquitin transferase HACE1)	Q3U0D9	Hace1	100	100	15387000	0	0
Inhibitor of nuclear factor kappa-B kinase subunit beta (I-kappa-B-kinase beta) (IKK-B) (IKK-beta) (IkBKB) (EC 2.7.11.10) (I-kappa-B kinase 2) (IKK2) (Nuclear factor NF-kappa-B inhibitor kinase beta) (NFKBIKB) (Serine/threonine protein kinase IKBKB) (EC 2.7.11.1)	O88351	Ikbkb	100	1.77	65057000	0	19026000
Cysteine and glycine-rich protein 2 (Cysteine-rich protein 2) (CRP2) (Double LIM protein 1) (DLP-1)	P97314	Csrp2	100	100	207750000	0	0
Protein cordon-bleu	Q5NBX1	Cobl	100	2.27	254050000	0	52736000
ATP-dependent RNA helicase DDX42 (EC 3.6.4.13) (DEAD box protein 42)	Q810A7	Ddx42	5.6	1.13	358410000	7413700	163340000
E3 ubiquitin-protein ligase DTX3L (EC 2.3.2.27) (Protein deltex-3-like) (RING-type E3 ubiquitin transferase DTX3L)	Q3UIR3	Dtx3l	100	100	19223000	0	0
Heme oxygenase 1 (HO-1) (EC 1.14.14.18) (P32 protein)	P14901	Hmox1	3.7	1.05	376810000	28949000	181660000
EH domain-binding protein 1	Q69ZW3	Ehbp1	100	2.03	164050000	0	40282000
Hemoglobin subunit epsilon-Y2 (Epsilon-Y2-globin) (Hemoglobin epsilon-Y2 chain)	P02104	Hbb-y	4.22	100	48859000	2620000	0
Anillin	Q8K298	Anln	3.07	3.13	770950000	91655000	88090000
Forkhead box protein K1 (Myocyte nuclear factor) (MNF)	P42128	Foxk1	4.28	3.29	79394000	4098900	8112700
HEAT repeat-containing protein 3	Q8BQM4	Heatr3	100	100	26261000	0	0
Actin-like protein 6A (53 kDa BRG1-associated factor A) (Actin-related protein Baf53a) (BRG1-associated factor 53A) (BAF53A)	Q9Z2N8	Actl6a	100	100	162260000	0	0
Aly/REF export factor 2 (Alyref) (RNA and export factor-binding protein 2)	Q9JJW6	Alyref2	4.17	2.22	693500000	38457000	148840000
AP-1 complex subunit sigma-1A (Adaptor protein complex AP-1 subunit sigma-1A) (Adaptor-related protein complex 1 subunit sigma-1A) (Clathrin assembly protein complex 1 sigma-1A small chain) (Clathrin coat assembly protein AP19) (Golgi adaptor HA1/AP1 adaptin sigma-1A subunit) (HA1 19 kDa subunit) (Sigma 1a subunit of AP-1 clathrin) (Sigma-adaptin 1A) (Sigma1A-adaptin)	P61967	Ap1s1	2.16	100	98431000	21979000	0
Chromobox protein homolog 5 (Heterochromatin protein 1 homolog alpha) (HP1 alpha)	Q61686	Cbx5	2.3	2.35	888170000	180980000	174430000
Heterogeneous nuclear ribonucleoprotein L-like	Q921F4	Hnrnpll	3.56	2.79	1252100000	106020000	181380000
Interleukin enhancer-binding factor 3	Q9Z1X4	Ilf3	5.56	1.59	2541100000	53958000	841540000
Heterogeneous nuclear ribonucleoprotein D0 (hnRNP D0) (AU-rich element RNA-binding protein 1)	Q60668	Hnrnpd	4.64	1.16	4802800000	192850000	2144800000
Eukaryotic translation initiation factor 4B (eIF-4B)	Q8BGD9	Eif4b	6.18	1.65	8357200000	115580000	2670400000
DNA replication licensing factor MCM2 (EC 3.6.4.12) (Minichromosome maintenance protein 2 homolog) (Nuclear protein BM28)	P97310	Mcm2	5.21	1.61	1618000000	43653000	529940000
Msx2-interacting protein (SMART/HDAC1-associated repressor protein) (SPEN homolog)	Q62504	Spen	100	100	47308000	0	0
Poly [ADP-ribose] polymerase 1 (PARP-1) (EC 2.4.2.30) (ADP-ribosyltransferase diphtheria toxin-like 1) (ARTD1) (DNA ADP-ribosyltransferase PARP1) (EC 2.4.2.-) (NAD(+) ADP-ribosyltransferase 1) (ADPRT 1) (Poly[ADP-ribose] synthase 1) (msPARP) (Protein poly-ADP-ribosyltransferase PARP1) (EC 2.4.2.-)	P11103	Parp1	4.61	100	185330000	7568500	0
Calcium uniporter protein, mitochondrial	Q3UMR5	Mcu	2.82	1.09	329690000	46689000	155090000
Calcium uptake protein 1, mitochondrial (Calcium-binding atopy-related autoantigen 1 homolog)	Q8VCX5	Micu1	4.37	3.12	107520000	5216200	12384000
DNA mismatch repair protein Msh2 (MutS protein homolog 2)	P43247	Msh2	100	100	71973000	0	0
Negative elongation factor B (NELF-B) (Cofactor of BRCA1)	Q8C4Y3	Nelfb	100	100	59623000	0	0
cAMP-dependent protein kinase catalytic subunit alpha (PKA C-alpha) (EC 2.7.11.11)	P05132	Prkaca	3.66	2.15	315650000	25018000	70979000
KH domain-containing, RNA-binding, signal transduction-associated protein 3 (RNA-binding protein Etoile) (Sam68-like mammalian protein 2) (SLM-2)	Q9R226	Khdrbs3	4.95	1.6	3125700000	100980000	1032100000
Calcium/calmodulin-dependent protein kinase type 1D (EC 2.7.11.17) (CaM kinase I delta) (CaM-KI delta) (CaMKI delta) (CaM kinase ID) (CaMKI-like protein kinase) (CKLiK) (mCKLiK)	Q8BW96	Camk1d	100	1.41	37309000	0	14070000
Ribosomal protein S6 kinase alpha-4 (S6K-alpha-4) (EC 2.7.11.1) (90 kDa ribosomal protein S6 kinase 4) (Nuclear mitogen- and stress-activated protein kinase 2) (RSK-like protein kinase) (RLSK)	Q9Z2B9	Rps6ka4	100	100	16388000	0	0
Protein mono-ADP-ribosyltransferase PARP3 (EC 2.4.2.-) (ADP-ribosyltransferase diphtheria toxin-like 3) (ARTD3) (DNA ADP-ribosyltransferase PARP3) (EC 2.4.2.-) (NAD(+) ADP-ribosyltransferase 3) (ADPRT-3) (Poly [ADP-ribose] polymerase 3) (PARP-3) (Poly[ADP-ribose] synthase 3) (pADPRT-3)	Q3ULW8	Parp3	2.53	2.74	176450000	30452000	26447000
Exosome component 10 (EC 3.1.13.-) (Autoantigen PM/Scl 2 homolog) (Polymyositis/scleroderma autoantigen 2 homolog)	P56960	Exosc10	100	100	19222000	0	0
Far upstream element-binding protein 2 (FUSE-binding protein 2) (KH type-splicing regulatory protein) (KSRP)	Q3U0V1	Khsrp	4.97	1.08	7376000000	235480000	3494100000
Endoplasmic reticulum mannosyl-oligosaccharide 1,2-alpha-mannosidase (EC 3.2.1.113) (ER alpha-1,2-mannosidase) (ER mannosidase 1) (ERMan1) (Man9GlcNAc2-specific-processing alpha-mannosidase) (Mannosidase alpha class 1B member 1)	A2AJ15	Man1b1	100	100	13514000	0	0
Metaxin-1 (Mitochondrial outer membrane import complex protein 1)	P47802	Mtx1	100	100	77878000	0	0
Nck-associated protein 1 (NAP 1) (Brain protein H19) (MH19) (Membrane-associated protein HEM-2) (p125Nap1)	P28660	Nckap1	3.23	1.23	775070000	82622000	329620000
Negative elongation factor A (NELF-A) (Wolf-Hirschhorn syndrome candidate 2 homolog) (mWHSC2)	Q8BG30	Nelfa	100	100	13996000	0	0
ATP-citrate synthase (EC 2.3.3.8) (ATP-citrate (pro-S-)-lyase) (Citrate cleavage enzyme)	Q91V92	Acly	3.89	1.25	5673900000	383450000	2380100000
Glutathione S-transferase omega-1 (GSTO-1) (EC 2.5.1.18) (Glutathione S-transferase omega 1-1) (GSTO 1-1) (Glutathione-dependent dehydroascorbate reductase) (EC 1.8.5.1) (Monomethylarsonic acid reductase) (MMA(V) reductase) (EC 1.20.4.2) (S-(Phenacyl)glutathione reductase) (SPG-R) (p28)	O09131	Gsto1	9.32	2.02	3580700000	5604800	879860000
Hepatoma-derived growth factor (HDGF)	P51859	Hdgf	4.2	1.55	1294900000	70372000	441310000
Laminin subunit alpha-2 (Laminin M chain) (Laminin-12 subunit alpha) (Laminin-2 subunit alpha) (Laminin-4 subunit alpha) (Merosin heavy chain)	Q60675	Lama2	1.4	100	24283000	9194600	0
Nucleoporin Nup37 (Nup107-160 subcomplex subunit Nup37)	Q9CWU9	Nup37	4.39	1.77	118360000	5663600	34590000
OTU domain-containing protein 7B (EC 3.4.19.12) (Cellular zinc finger anti-NF-kappa-B protein) (Zinc finger A20 domain-containing protein 1) (Zinc finger protein Cezanne)	B2RUR8	Otud7b	100	2.32	70685000	0	14140000
Lanosterol synthase (EC 5.4.99.7) (2,3-epoxysqualene--lanosterol cyclase) (Oxidosqualene--lanosterol cyclase) (OSC)	Q8BLN5	Lss	3.33	1.9	60016000	5957000	16097000
Proliferating cell nuclear antigen (PCNA) (Cyclin)	P17918	Pcna	2.79	2.14	321980000	46422000	73222000
Geranylgeranyl transferase type-2 subunit alpha (EC 2.5.1.60) (Geranylgeranyl transferase type II subunit alpha) (Rab geranyl-geranyltransferase subunit alpha) (Rab GG transferase alpha) (Rab GGTase alpha) (Rab geranylgeranyltransferase subunit alpha)	Q9JHK4	Rabggta	100	100	52437000	0	0
PDZ domain-containing protein 8	B9EJ80	Pdzd8	100	3.77	448990000	0	32980000
Malignant T-cell-amplified sequence 2 (MCT-2) (Multiple copies T-cell malignancies 2)	Q9CQ21	Mcts2	3.03	2.47	230390000	28302000	41723000
MICOS complex subunit Mic25 (Coiled-coil-helix-coiled-coil-helix domain-containing protein 6)	Q91VN4	Chchd6	100	100	28996000	0	0
Nuclear pore complex protein Nup50 (50 kDa nucleoporin) (Nuclear pore-associated protein 60 kDa-like) (Nucleoporin Nup50)	Q9JIH2	Nup50	3.52	1.59	312470000	27188000	104010000
Erbin (Densin-180-like protein) (Erbb2-interacting protein) (Protein LAP2)	Q80TH2	Erbin	4.87	2.21	213580000	7292500	46010000
Formin-binding protein 4 (Formin-binding protein 30)	Q6ZQ03	Fnbp4	100	100	26084000	0	0
Host cell factor 1 (HCF) (HCF-1) (C1 factor) [Cleaved into: HCF N-terminal chain 1; HCF N-terminal chain 2; HCF N-terminal chain 3; HCF N-terminal chain 4; HCF N-terminal chain 5; HCF N-terminal chain 6; HCF C-terminal chain 1; HCF C-terminal chain 2; HCF C-terminal chain 3; HCF C-terminal chain 4; HCF C-terminal chain 5; HCF C-terminal chain 6]	Q61191	Hcfc1	2.79	1.98	127500000	18398000	32362000
Peptidyl-prolyl cis-trans isomerase FKBP11 (PPIase FKBP11) (EC 5.2.1.8) (19 kDa FK506-binding protein) (19 kDa FKBP) (FKBP-19) (FK506-binding protein 11) (FKBP-11) (Rotamase)	Q9D1M7	Fkbp11	2.74	1.46	147510000	22069000	53540000
H/ACA ribonucleoprotein complex subunit 1 (Nucleolar protein family A member 1) (snoRNP protein GAR1)	Q9CY66	Gar1	1.85	100	59141000	16461000	0
Interferon-activable protein 205-B (Ifi-205-B) (Interferon-inducible protein p205-B) (Myeloid cell nuclear differentiation antigen) (Protein D3)	P0DOV1	Mnda	3.52	1.91	68475000	5956400	18193000
Filamin-binding LIM protein 1 (FBLP-1) (CSX-associated LIM)	Q71FD7	Fblim1	100	1.69	199100000	0	61496000
Fermitin family homolog 2 (Kindlin-2) (Pleckstrin homology domain-containing family C member 1)	Q8CIB5	Fermt2	4.6	2.07	1569100000	64644000	374780000
Lamin-B2	P21619	Lmnb2	3.65	2.87	5292800000	420430000	721990000
DNA replication licensing factor MCM4 (EC 3.6.4.12) (CDC21 homolog) (P1-CDC21)	P49717	Mcm4	4.56	1.61	949150000	40357000	310680000
Endoplasmic reticulum metallopeptidase 1 (EC 3.4.-.-) (Felix-ina)	Q3UVK0	Ermp1	100	100	50361000	0	0
FERM domain-containing protein 4A	Q8BIE6	Frmd4a	100	100	44973000	0	0
General transcription factor II-I (GTFII-I) (TFII-I) (Bruton tyrosine kinase-associated protein 135) (BAP-135) (BTK-associated protein 135)	Q9ESZ8	Gtf2i	100	100	96206000	0	0
GRIP and coiled-coil domain-containing protein 2 (185 kDa Golgi coiled-coil protein) (GCC185)	Q8CHG3	Gcc2	100	3.19	27808000	0	3037900
Cell growth-regulating nucleolar protein (Ly1 antibody-reactive protein) (Protein expressed in male leptotene and zygotene spermatocytes 264) (MLZ-264)	Q08288	Lyar	2.53	6.76	428590000	74260000	3967800
Nuclear factor 1 A-type (NF1-A) (Nuclear factor 1/A) (CCAAT-box-binding transcription factor) (CTF) (Nuclear factor I/A) (NF-I/A) (NFI-A) (TGGCA-binding protein)	Q02780	Nfia	100	2.48	146720000	0	26330000
EMILIN-1 (Elastin microfibril interface-located protein 1) (Elastin microfibril interfacer 1)	Q99K41	Emilin1	2.77	100	93128000	13647000	0
Interferon-induced protein with tetratricopeptide repeats 3 (IFIT-3) (Glucocorticoid-attenuated response gene 49 protein) (GARG-49) (P49) (IRG2)	Q64345	Ifit3	100	100	68447000	0	0
Proliferation marker protein Ki-67 (Antigen identified by monoclonal antibody Ki-67 homolog) (Antigen KI-67 homolog) (Antigen Ki67 homolog)	E9PVX6	Mki67	1.62	3.28	267330000	87249000	27434000
Kinesin-like protein KIF3C	O35066	Kif3c	100	100	19846000	0	0
Nuclear cap-binding protein subunit 1 (80 kDa nuclear cap-binding protein) (CBP80) (NCBP 80 kDa subunit)	Q3UYV9	Ncbp1	2.47	3.88	351100000	63415000	23808000
Histone deacetylase 6 (HD6) (EC 3.5.1.98) (Histone deacetylase mHDA2) (Tubulin-lysine deacetylase HDAC6) (EC 3.5.1.-)	Q9Z2V5	Hdac6	1.74	1.05	8863400	2660700	4283000
Monocarboxylate transporter 1 (MCT 1) (Solute carrier family 16 member 1)	P53986	Slc16a1	3.86	2.01	159180000	10926000	39513000
Mitochondrial carrier homolog 1 (Mitochondrial carrier-like protein 1)	Q791T5	Mtch1	100	100	27036000	0	0
Interferon-activable protein 205-A (Ifi-205-A) (Interferon-inducible protein p205-A) (Protein D3')	Q8CGE8	Ifi205a	3.52	1.91	68475000	5956400	18193000
Mitochondrial-processing peptidase subunit beta (EC 3.4.24.64) (Beta-MPP) (P-52)	Q9CXT8	Pmpcb	1.92	1.78	138680000	36656000	40289000
IST1 homolog	Q9CX00	Ist1	100	1.4	103400000	0	39084000
ATP-dependent translocase ABCB1 (ATP-binding cassette sub-family B member 1A) (MDR1A) (Multidrug resistance protein 1A) (EC 7.6.2.2) (Multidrug resistance protein 3) (P-glycoprotein 3) (Phospholipid transporter ABCB1) (EC 7.6.2.1)	P21447	Abcb1a	4.01	100	69909000	4344900	0
Guanine nucleotide-binding protein G(I)/G(S)/G(O) subunit gamma-5	Q80SZ7	Gng5	100	100	48024000	0	0
Acyl-protein thioesterase 1 (APT-1) (EC 3.1.2.-) (Lysophospholipase 1) (Lysophospholipase I) (LPL-I) (LysoPLA I)	P97823	Lypla1	100	1.4	176560000	0	67109000
Eukaryotic translation initiation factor 3 subunit H (eIF3h) (Eukaryotic translation initiation factor 3 subunit 3) (eIF-3-gamma) (eIF3 p40 subunit)	Q91WK2	Eif3h	5.03	1.41	2308900000	70509000	871740000
Ribosomal biogenesis protein LAS1L (Protein LAS1 homolog)	A2BE28	Las1l	2.24	100	87919000	18589000	0
Lipid droplet-associated hydrolase (EC 3.1.1.-) (Lipid droplet-associated serine hydrolase) (mLDAH)	Q8BVA5	Ldah	100	3.55	120350000	0	10288000
NAD-dependent malic enzyme, mitochondrial (NAD-ME) (EC 1.1.1.38) (Malic enzyme 2)	Q99KE1	Me2	2.65	1.08	65582000	10448000	30924000
Alpha-mannosidase 2x (EC 3.2.1.114) (Alpha-mannosidase IIx) (Man IIx) (Mannosidase alpha class 2A member 2) (Mannosyl-oligosaccharide 1,3-1,6-alpha-mannosidase)	Q8BRK9	Man2a2	2.48	1.47	475730000	85165000	171470000
MARCKS-related protein (Brain protein F52) (MARCKS-like protein 1) (Macrophage myristoylated alanine-rich C kinase substrate) (Mac-MARCKS) (MacMARCKS)	P28667	Marcksl1	3.41	3.75	234470000	22096000	17480000
Multiple PDZ domain protein (Multi-PDZ domain protein 1)	Q8VBX6	Mpdz	100	100	38696000	0	0
Metastasis-associated protein MTA2 (Metastasis-associated 1-like 1)	Q9R190	Mta2	3.44	1.92	986780000	91204000	260530000
Nucleophosmin (NPM) (Nucleolar phosphoprotein B23) (Nucleolar protein NO38) (Numatrin)	Q61937	Npm1	1.81	2.05	9153500000	2616700000	2204200000
Nucleoplasmin-3	Q9CPP0	Npm3	100	100	99951000	0	0
Eukaryotic peptide chain release factor GTP-binding subunit ERF3A (Eukaryotic peptide chain release factor subunit 3a) (eRF3a) (G1 to S phase transition protein 1 homolog)	Q8R050	Gspt1	3.46	1.06	2674200000	242800000	1286900000
Leucine-rich repeat-containing protein 1	Q80VQ1	Lrrc1	100	2.2	378600000	0	82608000
Heterogeneous nuclear ribonucleoprotein U-like protein 1	Q8VDM6	Hnrnpul1	6.16	1.65	947630000	13236000	301000000
Nucleolar protein 6 (Nucleolar RNA-associated protein) (Nrap)	Q8R5K4	Nol6	1.51	100	106840000	37567000	0
Low-density lipoprotein receptor-related protein 1B (LRP-1B) (Low-density lipoprotein receptor-related protein-deleted in tumor) (LRP-DIT)	Q9JI18	Lrp1b	100	100	57790000	0	0
Endoplasmic reticulum transmembrane helix translocase (EC 7.4.2.-) (Endoplasmic reticulum P5A-ATPase)	Q9EPE9	Atp13a1	2.07	1.82	455670000	108870000	129050000
Malignant T-cell-amplified sequence 1 (MCT-1) (Multiple copies T-cell malignancies 1)	Q9DB27	Mcts1	3.03	2.47	230390000	28302000	41723000
Exosome RNA helicase MTR4 (EC 3.6.4.13) (ATP-dependent helicase SKIV2L2) (Superkiller viralicidic activity 2-like 2) (TRAMP-like complex helicase)	Q9CZU3	Mtrex	3.22	1.9	136560000	14657000	36468000
Magnesium transporter protein 1 (MagT1) (Dolichyl-diphosphooligosaccharide--protein glycosyltransferase subunit MAGT1) (Oligosaccharyl transferase subunit MAGT1) (Implantation-associated protein) (IAP)	Q9CQY5	Magt1	100	1.07	131120000	0	62658000
Nuclear autoantigenic sperm protein (NASP)	Q99MD9	Nasp	100	5.54	120510000	0	2591500
Nuclear factor of activated T-cells 5 (NF-AT5) (Rel domain-containing transcription factor NFAT5) (T-cell transcription factor NFAT5)	Q9WV30	Nfat5	100	1.52	18461000	0	6427400
Alpha-adducin (Erythrocyte adducin subunit alpha)	Q9QYC0	Add1	6.26	1.92	142340000	1861800	37720000
HEAT repeat-containing protein 6	Q6P1G0	Heatr6	100	4.21	56639000	0	3053300
Protein kish-A (Transmembrane protein 167) (Transmembrane protein 167A)	Q9CR64	Tmem167a	2.44	100	69076000	12723000	0
Nuclear pore complex protein Nup107 (107 kDa nucleoporin) (Nucleoporin Nup107)	Q8BH74	Nup107	2.72	2.18	224320000	33945000	49463000
Argininosuccinate synthase (EC 6.3.4.5) (Citrulline--aspartate ligase)	P16460	Ass1	2.97	1.6	4511700000	575700000	1487000000
Lysyl oxidase homolog 1 (EC 1.4.3.-) (Lysyl oxidase 2) (Lysyl oxidase-like protein 1)	P97873	Loxl1	100	100	162870000	0	0
Glia maturation factor beta (GMF-beta)	Q9CQI3	Gmfb	4.54	1.34	155750000	6714100	61381000
Histone H2A type 2-B (H2A-clustered histone 21) (H2a-613A)	Q64522	H2ac21	100	2.3	147670000	0	29908000
Galectin-9 (Gal-9)	O08573	Lgals9	2.7	1.55	1075900000	165570000	367030000
Eukaryotic translation initiation factor 4 gamma 3 (eIF-4-gamma 3) (eIF-4G 3) (eIF4G 3) (eIF-4-gamma II) (eIF4GII)	Q80XI3	Eif4g3	100	1.17	419360000	0	185780000
Limbin	Q8K1G2	Evc2	100	100	23384000	0	0
Proteasome subunit alpha type-4 (Macropain subunit C9) (Multicatalytic endopeptidase complex subunit C9) (Proteasome component C9) (Proteasome subunit L)	Q9R1P0	Psma4	3.9	1.41	802160000	53857000	301430000
Kinesin-like protein KIF14	L0N7N1	Kif14	4.77	100	164870000	6036200	0
H/ACA ribonucleoprotein complex non-core subunit NAF1	Q3UMQ8	Naf1	5.48	1.15	337570000	7573700	151640000
Heterogeneous nuclear ribonucleoprotein F (hnRNP F) [Cleaved into: Heterogeneous nuclear ribonucleoprotein F, N-terminally processed]	Q9Z2X1	Hnrnpf	5.53	1.12	9212100000	200010000	4249800000
High mobility group protein B1 (High mobility group protein 1) (HMG-1)	P63158	Hmgb1	4.22	2.05	3311000000	177130000	797740000
Nuclear pore complex protein Nup155 (155 kDa nucleoporin) (Nucleoporin Nup155)	Q99P88	Nup155	3.05	1.1	702530000	84535000	328110000
Microtubule-actin cross-linking factor 1 (Actin cross-linking family 7)	Q9QXZ0	Macf1	1.6	1.42	902780000	297560000	337690000
OX-2 membrane glycoprotein (MRC OX-2 antigen) (CD antigen CD200)	O54901	Cd200	100	100	38497000	0	0
E3 ubiquitin-protein transferase MAEA (EC 2.3.2.27) (Erythroblast macrophage protein) (Macrophage erythroblast attacher)	Q4VC33	Maea	100	100	28895000	0	0
Phosphatidylinositol 4-kinase type 2-alpha (EC 2.7.1.67) (Phosphatidylinositol 4-kinase type II-alpha)	Q2TBE6	Pi4k2a	4.36	1.57	146190000	7113600	49177000
Guanine nucleotide-binding protein G(i) subunit alpha-3 (G(i) alpha-3)	Q9DC51	Gnai3	4.42	1.02	435580000	20324000	214260000
NudC domain-containing protein 1	Q6PIP5	Nudcd1	100	2.88	108610000	0	14724000
Polypyrimidine tract-binding protein 1 (PTB) (Heterogeneous nuclear ribonucleoprotein I) (hnRNP I)	P17225	Ptbp1	3.34	2.01	6451500000	637190000	1600200000
DNA repair protein RAD50 (mRad50) (EC 3.6.-.-)	P70388	Rad50	100	100	253690000	0	0
E3 ubiquitin ligase Rnf157 (EC 2.3.2.27) (RING finger protein 157) (RING-type E3 ubiquitin transferase Rnf157)	Q3TEL6	Rnf157	100	100	20307000	0	0
Mediator of RNA polymerase II transcription subunit 31 (Mediator complex subunit 31) (Mediator complex subunit SOH1)	Q9CXU1	Med31	100	100	17571000	0	0
Neuroguidin (EIF4E-binding protein)	Q9DB96	Ngdn	100	100	33067000	0	0
Nuclear factor 1 C-type (NF1-C) (Nuclear factor 1/C) (CCAAT-box-binding transcription factor) (CTF) (Nuclear factor I/C) (NF-I/C) (NFI-C) (TGGCA-binding protein)	P70255	Nfic	100	2.48	146720000	0	26330000
Adenylate cyclase type 5 (EC 4.6.1.1) (ATP pyrophosphate-lyase 5) (Adenylate cyclase type V) (Adenylyl cyclase 5)	P84309	Adcy5	100	100	14290000	0	0
Acyl-CoA 6-desaturase (EC 1.14.19.3) (Delta(6) fatty acid desaturase) (D6D) (Delta(6) desaturase) (Delta-6 desaturase) (Fatty acid desaturase 2)	Q9Z0R9	Fads2	100	2.48	88257000	0	15867000
N-acetylgalactosamine kinase (EC 2.7.1.157) (GalNAc kinase) (Galactokinase 2)	Q68FH4	Galk2	100	100	43346000	0	0
Probable glutathione peroxidase 8 (GPx-8) (GSHPx-8) (EC 1.11.1.9)	Q9D7B7	Gpx8	3.32	100	45042000	4512500	0
Very-long-chain (3R)-3-hydroxyacyl-CoA dehydratase 3 (EC 4.2.1.134) (3-hydroxyacyl-CoA dehydratase 3) (HACD3) (Butyrate-induced protein 1) (B-ind1) (Protein-tyrosine phosphatase-like A domain-containing protein 1)	Q8K2C9	Hacd3	100	100	90184000	0	0
Histone-lysine N-methyltransferase 2D (Lysine N-methyltransferase 2D) (EC 2.1.1.354) (ALL1-related protein) (Myeloid/lymphoid or mixed-lineage leukemia protein 2)	Q6PDK2	Kmt2d	100	3.46	54061000	0	4897500
Serine/threonine-protein phosphatase PP1-gamma catalytic subunit (PP-1G) (EC 3.1.3.16) (Protein phosphatase 1C catalytic subunit)	P63087	Ppp1cc	3.37	1.25	127090000	12330000	53381000
Serine/threonine-protein phosphatase 6 catalytic subunit (PP6C) (EC 3.1.3.16)	Q9CQR6	Ppp6c	100	100	44837000	0	0
Calcium uniporter regulatory subunit MCUb, mitochondrial (MCUb) (Coiled-coil domain-containing protein 109B)	Q810S1	Mcub	4.48	1.63	80962000	3629500	26147000
NF-kappa-B essential modulator (NEMO) (IkB kinase-associated protein 1) (IKKAP1) (mFIP-3) (Inhibitor of nuclear factor kappa-B kinase subunit gamma) (I-kappa-B kinase subunit gamma) (IKK-gamma) (IKKG) (IkB kinase subunit gamma) (NF-kappa-B essential modifier)	O88522	Ikbkg	100	100	60145000	0	0
Pericentriolar material 1 protein (PCM-1) (mPCM-1)	Q9R0L6	Pcm1	5.2	1.3	159950000	4340300	64989000
Phosphatidylinositol 5-phosphate 4-kinase type-2 gamma (EC 2.7.1.149) (Phosphatidylinositol 5-phosphate 4-kinase type II gamma) (PI(5)P 4-kinase type II gamma) (PIP4KII-gamma)	Q91XU3	Pip4k2c	100	1.48	54379000	0	19496000
Metastasis-associated protein MTA1	Q8K4B0	Mta1	4.09	4.78	695770000	40766000	25362000
Pleckstrin homology-like domain family B member 2 (Protein LL5-beta)	Q8K1N2	Phldb2	4.58	1.05	1846300000	77181000	888800000
Alpha-mannosidase 2 (EC 3.2.1.114) (Golgi alpha-mannosidase II) (AMan II) (Man II) (Mannosidase alpha class 2A member 1) (Mannosyl-oligosaccharide 1,3-1,6-alpha-mannosidase)	P27046	Man2a1	2.48	1.47	475730000	85165000	171470000
Mitochondrial Rho GTPase 2 (MIRO-2) (EC 3.6.5.-) (Ras homolog gene family member T2)	Q8JZN7	Rhot2	100	100	26316000	0	0
PAX3- and PAX7-binding protein 1 (PAX3/7BP) (GC-rich sequence DNA-binding factor 1)	P58501	Paxbp1	1.63	100	52688000	17060000	0
Nucleoporin NUP188	Q6ZQH8	Nup188	100	100	123650000	0	0
Proteasome subunit alpha type-5 (Macropain zeta chain) (Multicatalytic endopeptidase complex zeta chain) (Proteasome zeta chain)	Q9Z2U1	Psma5	3.54	2.58	508090000	43595000	84918000
26S proteasome non-ATPase regulatory subunit 7 (26S proteasome regulatory subunit RPN8) (26S proteasome regulatory subunit S12) (Mov34 protein) (Proteasome subunit p40)	P26516	Psmd7	3.81	1.36	503910000	35824000	195730000
E3 ubiquitin-protein ligase MGRN1 (EC 2.3.2.27) (Mahogunin RING finger protein 1) (RING-type E3 ubiquitin transferase MGRN1)	Q9D074	Mgrn1	100	100	20307000	0	0
NPC intracellular cholesterol transporter 1 (Niemann-Pick C1 protein)	O35604	Npc1	100	100	52668000	0	0
RNA cytosine C(5)-methyltransferase NSUN2 (EC 2.1.1.-) (Myc-induced SUN domain-containing protein) (Misu) (NOL1/NOP2/Sun domain family member 2) (mRNA cytosine C(5)-methyltransferase) (EC 2.1.1.-) (tRNA cytosine C(5)-methyltransferase) (EC 2.1.1.-) (EC 2.1.1.203)	Q1HFZ0	Nsun2	4.9	1.7	719150000	24132000	221230000
Nuclear pore complex protein Nup85 (85 kDa nucleoporin) (FROUNT) (Nucleoporin Nup85) (Pericentrin-1)	Q8R480	Nup85	100	2.3	70352000	0	14278000
Nuclear RNA export factor 1 (Tip-associated protein) (Tip-associating protein) (mRNA export factor TAP)	Q99JX7	Nxf1	2.49	1.39	139560000	24795000	53420000
Alpha-parvin (Actopaxin)	Q9EPC1	Parva	3.83	3.08	304670000	21455000	36120000
Smoothelin	Q921U8	Smtn	1.7	100	4069000	1253400	0
SH3 and PX domain-containing protein 2A (Five SH3 domain-containing protein) (SH3 multiple domains protein 1) (Tyrosine kinase substrate with five SH3 domains)	O89032	Sh3pxd2a	100	1.25	171300000	0	72098000
Surfeit locus protein 4	Q64310	Surf4	2.46	1.12	503570000	91230000	231440000
RNA-binding motif, single-stranded-interacting protein 1 (Single-stranded DNA-binding protein MSSP-1)	Q91W59	Rbms1	100	100	30823000	0	0
Ribonucleoprotein PTB-binding 1 (Protein raver-1)	Q9CW46	Raver1	100	1.21	108730000	0	47161000
Zinc finger protein ubi-d4 (Apoptosis response zinc finger protein) (BRG1-associated factor 45D) (BAF45D) (D4, zinc and double PHD fingers family 2) (Protein requiem)	Q61103	Dpf2	3.06	2.05	114510000	13739000	27631000
Septin-14	Q9DA97	Sept14	3.39	1.12	4208700000	401910000	1932100000
Histone-lysine N-methyltransferase SETD2 (EC 2.1.1.359) (Lysine N-methyltransferase 3A) (Protein-lysine N-methyltransferase SETD2) (EC 2.1.1.-) (SET domain-containing protein 2)	E9Q5F9	Setd2	100	100	22685000	0	0
Splicing factor 3A subunit 1 (SF3a120)	Q8K4Z5	Sf3a1	5.63	2.13	894210000	18100000	203630000
Stromal interaction molecule 2	P83093	Stim2	4.18	2.15	289740000	16017000	65421000
Serine/threonine-protein phosphatase 1 regulatory subunit 10 (MHC class I region proline-rich protein CAT53)	Q80W00	Ppp1r10	2.95	100	15023000	1948100	0
Ras-related protein Rab-10 (EC 3.6.5.2)	P61027	Rab10	2.36	1.08	994560000	194160000	469700000
40S ribosomal protein S5 [Cleaved into: 40S ribosomal protein S5, N-terminally processed]	P97461	Rps5	3.76	1.04	1597900000	118000000	776880000
PRA1 family protein 3 (ADP-ribosylation factor-like protein 6-interacting protein 5) (ARL-6-interacting protein 5) (Aip-5) (Addicsin) (GTRAP3-18) (Glutamate transporter EAAC1-interacting protein) (Prenylated Rab acceptor protein 2) (Protein JWa)	Q8R5J9	Arl6ip5	3.18	1.03	398980000	44136000	195250000
Pre-mRNA-processing factor 19 (EC 2.3.2.27) (Nuclear matrix protein 200) (PRP19/PSO4 homolog) (RING-type E3 ubiquitin transferase PRP19) (Senescence evasion factor)	Q99KP6	Prpf19	1.24	1.58	1532400000	648040000	512260000
60S ribosomal protein L13a (Transplantation antigen P198) (Tum-P198 antigen)	P19253	Rpl13a	1.49	1.76	3916700000	1395800000	1157300000
Steroid receptor RNA activator 1 (Steroid receptor RNA activator protein) (SRAP)	Q80VJ2	Sra1	100	1.19	312300000	0	137210000
Spermatogenesis-associated serine-rich protein 2 (Serine-rich spermatocytes and round spermatid 59 kDa protein) (p59scr)	Q8K1N4	Spats2	100	3.46	103000000	0	9356300
Nuclear mitotic apparatus protein 1 (Nuclear mitotic apparatus protein) (NuMA protein)	E9Q7G0	Numa1	2.5	1.82	592880000	105010000	168220000
Oxidation resistance protein 1 (Protein C7)	Q4KMM3	Oxr1	100	1.28	324140000	0	133260000
Polymerase delta-interacting protein 3 (S6K1 Aly/REF-like target) (SKAR)	Q8BG81	Poldip3	2.58	2.1	320540000	53781000	74794000
RING-type E3 ubiquitin-protein ligase PPIL2 (EC 2.3.2.27) (CYC4) (Probable inactive peptidyl-prolyl cis-trans isomerase-like 2) (PPIase)	Q9D787	Ppil2	100	100	195090000	0	0
Nuclear receptor coactivator 5 (NCoA-5) (Coactivator independent of AF-2) (CIA)	Q91W39	Ncoa5	1.54	100	89222000	30599000	0
Liprin-beta-1 (Protein tyrosine phosphatase receptor type f polypeptide-interacting protein-binding protein 1) (PTPRF-interacting protein-binding protein 1)	Q8C8U0	Ppfibp1	4.66	1.61	1330100000	52587000	436900000
Receptor expression-enhancing protein 5 (GP106) (Polyposis locus protein 1 homolog) (Protein TB2 homolog)	Q60870	Reep5	3.26	3.12	1086900000	113620000	124600000
Ran-binding protein 3 (RanBP3)	Q9CT10	Ranbp3	100	1.06	344280000	0	165450000
Double-strand break repair protein MRE11 (EC 3.1.-.-) (Double-strand break repair protein MRE11A) (MmMRE11A) (Meiotic recombination 11 homolog 1) (MRE11 homolog 1) (Meiotic recombination 11 homolog A) (MRE11 homolog A)	Q61216	Mre11	100	1.39	19143000	0	7281600
Glycylpeptide N-tetradecanoyltransferase 1 (EC 2.3.1.97) (Myristoyl-CoA:protein N-myristoyltransferase 1) (NMT 1) (Type I N-myristoyltransferase) (Peptide N-myristoyltransferase 1)	O70310	Nmt1	3.35	1.89	1019700000	100170000	275060000
RNA-binding protein 15 (One-twenty two protein 1) (RNA-binding motif protein 15)	Q0VBL3	Rbm15	2.53	2.45	284000000	49203000	51864000
Ribosomal oxygenase 2 (Bifunctional lysine-specific demethylase and histidyl-hydroxylase MINA) (EC 1.14.11.-) (Histone lysine demethylase MINA) (MYC-induced nuclear antigen)	Q8CD15	Riox2	100	100	31470000	0	0
E3 ubiquitin-protein ligase MIB1 (EC 2.3.2.27) (DAPK-interacting protein 1) (DIP-1) (Mind bomb homolog 1) (RING-type E3 ubiquitin transferase MIB1)	Q80SY4	Mib1	100	100	759170000	0	0
Lysosome-associated membrane glycoprotein 1 (LAMP-1) (Lysosome-associated membrane protein 1) (120 kDa lysosomal membrane glycoprotein) (CD107 antigen-like family member A) (LGP-120) (Lysosomal membrane glycoprotein A) (LGP-A) (P2B) (CD antigen CD107a)	P11438	Lamp1	5.32	1.49	1835500000	45862000	652430000
Myomegalin (Phosphodiesterase 4D-interacting protein)	Q80YT7	Pde4dip	100	100	452790000	0	0
Lymphocyte antigen 6A-2/6E-1 (Ly-6A.2/Ly-6E.1) (Stem cell antigen 1) (SCA-1) (T-cell-activating protein) (TAP)	P05533	Ly6a	100	100	49267000	0	0
Myelin expression factor 2 (MEF-2) (MyEF-2)	Q8C854	Myef2	4.77	2.35	291960000	10702000	57191000
Bifunctional 3'-phosphoadenosine 5'-phosphosulfate synthase 1 (PAPS synthase 1) (PAPSS 1) (Sulfurylase kinase 1) (SK 1) (SK1) [Includes: Sulfate adenylyltransferase (EC 2.7.7.4) (ATP-sulfurylase) (Sulfate adenylate transferase) (SAT); Adenylyl-sulfate kinase (EC 2.7.1.25) (3'-phosphoadenosine-5'-phosphosulfate synthase) (APS kinase) (Adenosine-5'-phosphosulfate 3'-phosphotransferase) (Adenylylsul…	Q60967	Papss1	5.46	2.69	558190000	12676000	86233000
Replication protein A 70 kDa DNA-binding subunit (RP-A p70) (Replication factor A protein 1) (RF-A protein 1)	Q8VEE4	Rpa1	1.88	2.27	257720000	70051000	53581000
Mitochondrial carnitine/acylcarnitine carrier protein (Carnitine/acylcarnitine translocase) (CAC) (mCAC) (Solute carrier family 25 member 20)	Q9Z2Z6	Slc25a20	2.37	1.75	85154000	16522000	25326000
Methylmalonyl-CoA mutase, mitochondrial (MCM) (EC 5.4.99.2) (Methylmalonyl-CoA isomerase)	P16332	Mmut	1.03	100	32918000	16142000	0
Myoferlin (Fer-1-like protein 3)	Q69ZN7	Myof	3.29	1.05	11460000000	1170200000	5522400000
Ras-related protein Rap-1b (EC 3.6.5.2) (GTP-binding protein smg p21B)	Q99JI6	Rap1b	3.23	1.2	934040000	99623000	407130000
RNA-binding motif protein, X-linked 2	Q8R0F5	Rbmx2	1.93	100	121990000	31961000	0
Inositol polyphosphate-5-phosphatase A (EC 3.1.3.56) (Type I inositol 1,4,5-trisphosphate 5-phosphatase) (5PTase)	Q7TNC9	Inpp5a	100	100	26355000	0	0
Inosine triphosphate pyrophosphatase (ITPase) (Inosine triphosphatase) (EC 3.6.1.9) (Non-canonical purine NTP pyrophosphatase) (Non-standard purine NTP pyrophosphatase) (Nucleoside-triphosphate diphosphatase) (Nucleoside-triphosphate pyrophosphatase) (NTPase)	Q9D892	Itpa	100	1.5	71354000	0	25301000
Polyglutamine-binding protein 1 (PQBP-1) (38 kDa nuclear protein containing a WW domain) (Npw38) (Polyglutamine tract-binding protein 1)	Q91VJ5	Pqbp1	100	100	29066000	0	0
Metaxin-2 (Mitochondrial outer membrane import complex protein 2)	O88441	Mtx2	100	100	27109000	0	0
Exosome complex exonuclease RRP44 (EC 3.1.13.-) (EC 3.1.26.-) (Protein DIS3 homolog) (Ribosomal RNA-processing protein 44)	Q9CSH3	Dis3	2.16	100	181620000	40563000	0
Prenylcysteine oxidase-like (EC 1.8.3.-)	Q8C7K6	Pcyox1l	100	1.18	109380000	0	48170000
Pre-mRNA-processing factor 17 (Cell division cycle 40 homolog) (PRP17 homolog)	Q9DC48	Cdc40	100	100	24716000	0	0
Rab proteins geranylgeranyltransferase component A 1 (Choroideremia protein homolog) (Rab escort protein 1) (REP-1)	Q9QXG2	Chm	100	100	23105000	0	0
Nuclear pore complex protein Nup88 (88 kDa nucleoporin) (Nucleoporin Nup88)	Q8CEC0	Nup88	100	2.55	142060000	0	24322000
Receptor-type tyrosine-protein phosphatase beta (Protein-tyrosine phosphatase beta) (R-PTP-beta) (EC 3.1.3.48) (Vascular endothelial protein tyrosine phosphatase) (VE-PTP)	B2RU80	Ptprb	3.34	2.01	6451500000	637190000	1600200000
Histone-binding protein RBBP4 (Chromatin assembly factor 1 subunit C) (CAF-1 subunit C) (Chromatin assembly factor I p48 subunit) (CAF-I 48 kDa subunit) (CAF-I p48) (Nucleosome-remodeling factor subunit RBAP48) (Retinoblastoma-binding protein 4) (RBBP-4) (Retinoblastoma-binding protein p48)	Q60972	Rbbp4	4.94	2.18	1464600000	47854000	323130000
Rho GTPase-activating protein 42 (Rho-type GTPase-activating protein 42)	B2RQE8	Arhgap42	100	100	17759000	0	0
Serum paraoxonase/arylesterase 2 (PON 2) (EC 3.1.1.2) (EC 3.1.1.81) (Aromatic esterase 2) (A-esterase 2) (Serum aryldialkylphosphatase 2)	Q62086	Pon2	100	1.15	111530000	0	50127000
Ribose-phosphate pyrophosphokinase 1 (EC 2.7.6.1) (Phosphoribosyl pyrophosphate synthase I) (PRS-I)	Q9D7G0	Prps1	4.61	2.47	111850000	4585200	20126000
Proteasome subunit alpha type-3 (Macropain subunit C8) (Multicatalytic endopeptidase complex subunit C8) (Proteasome component C8) (Proteasome subunit K)	O70435	Psma3	2.49	2.26	206750000	36703000	43298000
Proteasome activator complex subunit 4 (Proteasome activator PA200) (Protein TEMO)	Q5SSW2	Psme4	100	1.3	55342000	0	22460000
Ubiquitin-60S ribosomal protein L40 (Ubiquitin A-52 residue ribosomal protein fusion product 1) [Cleaved into: Ubiquitin; 60S ribosomal protein L40 (CEP52)]	P62984	Uba52	2.48	1.55	20474000000	3668400000	6991200000
Protein RCC2	Q8BK67	Rcc2	1.47	1.6	1533300000	554510000	504480000
Liprin-beta-2 (Coiled-coil-like protein 1) (Protein tyrosine phosphatase receptor type f polypeptide-interacting protein-binding protein 2) (PTPRF-interacting protein-binding protein 2)	O35711	Ppfibp2	4.66	1.61	1330100000	52587000	436900000
Prelamin-A/C [Cleaved into: Lamin-A/C]	P48678	Lmna	3.9	1.96	29394000000	1962300000	7543800000
DNA replication licensing factor MCM6 (EC 3.6.4.12) (Mis5 homolog)	P97311	Mcm6	4.35	2.76	1311000000	64187000	193560000
Sphingomyelin phosphodiesterase 2 (EC 3.1.4.12) (Lyso-platelet-activating factor-phospholipase C) (Lyso-PAF-PLC) (Neutral sphingomyelinase) (N-SMase) (nSMase)	O70572	Smpd2	100	100	125250000	0	0
Protocadherin gamma-A4 (PCDH-gamma-A4)	Q91XY4	Pcdhga4	100	100	154520000	0	0
Sister chromatid cohesion protein PDS5 homolog A	Q6A026	Pds5a	3.74	1.61	457490000	34222000	150380000
Phosphoinositide 3-kinase regulatory subunit 4 (PI3-kinase regulatory subunit 4) (EC 2.7.11.1)	Q8VD65	Pik3r4	100	1.26	43946000	0	18290000
Serine/threonine-protein phosphatase 4 regulatory subunit 2	Q0VGB7	Ppp4r2	100	100	34559000	0	0
Retinoid-inducible serine carboxypeptidase (EC 3.4.16.-) (Serine carboxypeptidase 1)	Q920A5	Scpep1	100	100	32736000	0	0
60S ribosomal protein L26 (Silica-induced gene 20 protein) (SIG-20)	P61255	Rpl26	1.62	1.11	3384800000	1101700000	1572900000
Transcriptional activator protein Pur-beta (Purine-rich element-binding protein B) (Vascular actin single-stranded DNA-binding factor 2 p44 component)	O35295	Purb	100	1.79	285630000	0	82535000
Replication factor C subunit 2 (Activator 1 40 kDa subunit) (A1 40 kDa subunit) (Activator 1 subunit 2) (Replication factor C 40 kDa subunit) (RF-C 40 kDa subunit) (RFC40)	Q9WUK4	Rfc2	100	100	30446000	0	0
PHD finger-like domain-containing protein 5A (PHD finger-like domain protein 5A) (Splicing factor 3B-associated 14 kDa protein) (SF3b14b)	P83870	Phf5a	100	100	33198000	0	0
[Pyruvate dehydrogenase (acetyl-transferring)] kinase isozyme 3, mitochondrial (EC 2.7.11.2) (Pyruvate dehydrogenase kinase isoform 3)	Q922H2	Pdk3	100	100	29246000	0	0
1-phosphatidylinositol 4,5-bisphosphate phosphodiesterase delta-3 (EC 3.1.4.11) (Phosphoinositide phospholipase C-delta-3) (Phospholipase C-delta-3) (PLC-delta-3)	Q8K2J0	Plcd3	100	100	10109000	0	0
26S proteasome non-ATPase regulatory subunit 9 (26S proteasome regulatory subunit p27)	Q9CR00	Psmd9	100	2.15	29859000	0	6744600
Peroxisomal membrane protein PMP34 (34 kDa peroxisomal membrane protein) (Solute carrier family 25 member 17)	O70579	Slc25a17	1.9	100	17279000	4643200	0
Ras-related protein Rab-1B	Q9D1G1	Rab1b	2.96	1.99	977530000	125880000	246290000
ATP-dependent translocase ABCB1 (ATP-binding cassette sub-family B member 1B) (Multidrug resistance protein 1B) (EC 7.6.2.2) (P-glycoprotein 1) (Phospholipid transporter ABCB1) (EC 7.6.2.1) (CD antigen CD243)	P06795	Abcb1b	4.01	100	69909000	4344900	0
Prohibitin-2 (B-cell receptor-associated protein BAP37) (Repressor of estrogen receptor activity)	O35129	Phb2	2.18	1.31	661580000	146270000	267490000
Glycerol-3-phosphate phosphatase (G3PP) (EC 3.1.3.21) (Aspartate-based ubiquitous Mg(2+)-dependent phosphatase) (AUM) (EC 3.1.3.48) (Phosphoglycolate phosphatase) (PGP)	Q8CHP8	Pgp	100	100	83392000	0	0
Ras-related protein Rab-8B	P61028	Rab8b	100	2.07	21833000	0	5211000
Rab5 GDP/GTP exchange factor (Rabex-5)	Q9JM13	Rabgef1	100	1.98	60880000	0	15381000
Replication protein A 32 kDa subunit (RP-A p32) (Replication factor A protein 2) (RF-A protein 2) (Replication protein A 34 kDa subunit) (RP-A p34)	Q62193	Rpa2	5.23	1.05	153740000	4092600	74191000
39S ribosomal protein L2, mitochondrial (L2mt) (MRP-L2)	Q9D773	Mrpl2	100	100	37758000	0	0
RNA polymerase II-associated factor 1 homolog	Q8K2T8	Paf1	100	100	26156000	0	0
Transcriptional repressor p66-beta (GATA zinc finger domain-containing protein 2B) (p66/p68)	Q8VHR5	Gatad2b	100	2.11	290650000	0	67483000
Phospholipase A-2-activating protein (PLA2P) (PLAP)	P27612	Plaa	4.09	1.54	2327600000	136380000	801120000
DNA replication licensing factor MCM5 (EC 3.6.4.12) (CDC46 homolog) (P1-CDC46)	P49718	Mcm5	3.14	1.8	1953700000	221020000	560100000
Serine/threonine-protein kinase Nek9 (EC 2.7.11.1) (Nercc1 kinase) (Never in mitosis A-related kinase 9) (NimA-related protein kinase 9)	Q8K1R7	Nek9	100	100	75133000	0	0
1-phosphatidylinositol 4,5-bisphosphate phosphodiesterase beta-3 (EC 3.1.4.11) (Phosphoinositide phospholipase C-beta-3) (Phospholipase C-beta-3) (PLC-beta-3)	P51432	Plcb3	100	100	48713000	0	0
Prostaglandin reductase 1 (PRG-1) (15-oxoprostaglandin 13-reductase) (EC 1.3.1.48) (Dithiolethione-inducible gene 1 protein) (D3T-inducible gene 1 protein) (DIG-1) (Leukotriene B4 12-hydroxydehydrogenase) (NAD(P)H-dependent alkenal/one oxidoreductase) (EC 1.3.1.74)	Q91YR9	Ptgr1	100	1.02	646770000	0	320020000
Symplekin	Q80X82	Sympk	1.21	100	144290000	62315000	0
Proteasome subunit beta type-7 (EC 3.4.25.1) (Macropain chain Z) (Multicatalytic endopeptidase complex chain Z) (Proteasome subunit Z)	P70195	Psmb7	5.02	2.3	406740000	12523000	82397000
60S ribosomal protein L6 (TAX-responsive enhancer element-binding protein 107) (TAXREB107)	P47911	Rpl6	1.78	1.93	9000600000	2614200000	2362100000
DNA-directed RNA polymerase II subunit RPB1 (RNA polymerase II subunit B1) (EC 2.7.7.6) (DNA-directed RNA polymerase II subunit A) (DNA-directed RNA polymerase III largest subunit)	P08775	Polr2a	5.98	2.5	772860000	12203000	136220000
Striatin-interacting proteins 2 (Protein FAM40B)	Q8C9H6	Strip2	100	100	76466000	0	0
Small ubiquitin-related modifier 2 (SUMO-2) (SMT3 homolog 2) (Ubiquitin-like protein SMT3B) (Smt3B)	P61957	Sumo2	2.51	100	553250000	97035000	0
Squamous cell carcinoma antigen recognized by T-cells 3 (SART-3) (mSART-3) (Tumor-rejection antigen SART3)	Q9JLI8	Sart3	6.26	1.92	209930000	2740400	55489000
E3 ubiquitin-protein ligase Praja-2 (Praja2) (EC 2.3.2.27) (RING finger protein 131) (RING-type E3 ubiquitin transferase Praja-2)	Q80U04	Pja2	100	100	68074000	0	0
40S ribosomal protein S12	P63323	Rps12	5.34	1.21	2791000000	68754000	1207500000
40S ribosomal protein S4, X isoform	P62702	Rps4x	3.1	1.95	8285200000	964540000	2151000000
Pre-mRNA-splicing factor SLU7	Q8BHJ9	Slu7	100	100	50092000	0	0
Nibrin (Cell cycle regulatory protein p95) (Nijmegen breakage syndrome protein 1 homolog)	Q9R207	Nbn	100	100	127600000	0	0
NADH-ubiquinone oxidoreductase 75 kDa subunit, mitochondrial (EC 7.1.1.2) (Complex I-75kD) (CI-75kD)	Q91VD9	Ndufs1	1.46	100	40602000	14767000	0
Proteasome subunit beta type-2 (Macropain subunit C7-I) (Multicatalytic endopeptidase complex subunit C7-I) (Proteasome component C7-I)	Q9R1P3	Psmb2	3.38	1.12	191810000	18472000	88256000
E3 ubiquitin-protein ligase RING1 (EC 2.3.2.27) (Polycomb complex protein RING1) (RING finger protein 1) (RING-type E3 ubiquitin transferase RING1) (Transcription repressor Ring1A)	O35730	Ring1	100	100	21931000	0	0
Striatin-interacting protein 1 (Protein FAM40A)	Q8C079	Strip1	100	100	76466000	0	0
Sterol-4-alpha-carboxylate 3-dehydrogenase, decarboxylating (EC 1.1.1.170)	Q9R1J0	Nsdhl	100	3.34	132920000	0	13170000
Ras-related protein Rab-12 (Rab-13)	P35283	Rab12	1.18	100	20081000	8869200	0
FACT complex subunit SSRP1 (Facilitates chromatin transcription complex subunit SSRP1) (Recombination signal sequence recognition protein 1) (Structure-specific recognition protein 1) (T160)	Q08943	Ssrp1	1.47	1.32	871820000	314470000	349670000
Poly(U)-binding-splicing factor PUF60 (60 kDa poly(U)-binding-splicing factor)	Q3UEB3	Puf60	1.81	2.05	937110000	267440000	226560000
28S ribosomal protein S5, mitochondrial (MRP-S5) (S5mt)	Q99N87	Mrps5	2.25	2.6	132330000	27867000	21782000
Long-chain fatty acid transport protein 1 (FATP-1) (Fatty acid transport protein 1) (EC 6.2.1.15) (Fatty acid transport protein) (Solute carrier family 27 member 1)	Q60714	Slc27a1	100	100	75284000	0	0
Transcription elongation factor SPT6	Q62383	Supt6h	3.33	100	121990000	12117000	0
SWI/SNF-related matrix-associated actin-dependent regulator of chromatin subfamily A-like protein 1 (EC 3.6.4.-) (HepA-related protein) (mharp) (Sucrose nonfermenting protein 2-like 1)	Q8BJL0	Smarcal1	100	100	11012000	0	0
Small nuclear ribonucleoprotein-associated protein N (snRNP-N) (Sm protein D) (Sm-D) (Sm protein N) (Sm-N) (SmN) (Tissue-specific-splicing protein)	P63163	Snrpn	3.29	1.68	486890000	49908000	151940000
Phospholipid-transporting ATPase 11C (EC 7.6.2.1) (ATPase class VI type 11C) (P4-ATPase flippase complex alpha subunit ATP11C)	Q9QZW0	Atp11c	100	100	9552400	0	0
Bromodomain-containing protein 2 (Female sterile homeotic-related protein 1) (Fsrg-1) (Protein RING3)	Q7JJ13	Brd2	3.12	100	108570000	12459000	0
Cyclin-dependent kinase 18 (EC 2.7.11.22) (Cell division protein kinase 18) (PCTAIRE-motif protein kinase 3) (Serine/threonine-protein kinase PCTAIRE-3)	Q04899	Cdk18	1.3	100	91531000	37072000	0
Complement component 1 Q subcomponent-binding protein, mitochondrial (GC1q-R protein) (Glycoprotein gC1qBP) (C1qBP)	O35658	C1qbp	3.15	1.23	173430000	19536000	73685000
E3 ubiquitin-protein ligase AMFR (EC 2.3.2.27) (Autocrine motility factor receptor) (AMF receptor) (RING-type E3 ubiquitin transferase AMFR)	Q9R049	Amfr	100	100	8145500	0	0
AP-3 complex subunit delta-1 (AP-3 complex subunit delta) (Adaptor-related protein complex 3 subunit delta-1) (Delta-adaptin) (mBLVR1)	O54774	Ap3d1	4.04	1.05	368030000	22328000	178300000
Rho guanine nucleotide exchange factor 1 (Lbc's second cousin) (Lymphoid blast crisis-like 2)	Q61210	Arhgef1	4.48	1.41	118300000	5311100	44625000
Adenylyl cyclase-associated protein 1 (CAP 1)	P40124	Cap1	3.6	1.32	7169100000	592170000	2881100000
Alpha- and gamma-adaptin-binding protein p34	Q8R2R3	Aagab	100	100	18127000	0	0
Alpha-1,3/1,6-mannosyltransferase ALG2 (EC 2.4.1.132) (EC 2.4.1.257) (Asparagine-linked glycosylation protein 2 homolog) (GDP-Man:Man(1)GlcNAc(2)-PP-Dol alpha-1,3-mannosyltransferase) (GDP-Man:Man(1)GlcNAc(2)-PP-dolichol mannosyltransferase) (GDP-Man:Man(2)GlcNAc(2)-PP-Dol alpha-1,6-mannosyltransferase)	Q9DBE8	Alg2	3.78	4.61	288080000	20914000	11836000
Histone-arginine methyltransferase CARM1 (EC 2.1.1.319) (Coactivator-associated arginine methyltransferase 1) (Protein arginine N-methyltransferase 4)	Q9WVG6	Carm1	3.31	2.06	283770000	28630000	68269000
A disintegrin and metalloproteinase with thrombospondin motifs 5 (ADAM-TS 5) (ADAM-TS5) (ADAMTS-5) (EC 3.4.24.-) (ADMP-2) (Aggrecanase-2) (Implantin)	Q9R001	Adamts5	100	100	25883000	0	0
Condensin-2 complex subunit D3 (Non-SMC condensin II complex subunit D3)	Q6ZQK0	Ncapd3	100	100	49740000	0	0
Costars family protein ABRACL (ABRA C-terminal-like protein)	Q4KML4	Abracl	3.37	2.18	242770000	23508000	53553000
Brain acid soluble protein 1 (22 kDa neuronal tissue-enriched acidic protein) (Neuronal axonal membrane protein NAP-22)	Q91XV3	Basp1	4.57	1.41	517290000	21722000	195200000
Coiled-coil domain-containing protein 47 (Adipocyte-specific protein 4) (Calumin)	Q9D024	Ccdc47	4.99	1.61	791180000	24912000	259020000
BAG family molecular chaperone regulator 5 (BAG-5) (Bcl-2-associated athanogene 5)	Q8CI32	Bag5	100	3.89	58066000	0	3906300
Cdc42 effector protein 1 (Binder of Rho GTPases 5)	Q91W92	Cdc42ep1	100	100	48550000	0	0
Flavin reductase (NADPH) (FR) (EC 1.5.1.30) (Biliverdin reductase B) (BVR-B) (EC 1.3.1.24) (Biliverdin-IX beta-reductase) (NADPH-dependent diaphorase) (NADPH-flavin reductase) (FLR)	Q923D2	Blvrb	5.12	2.91	112340000	3224500	14964000
Biorientation of chromosomes in cell division protein 1-like 1	E9Q6J5	Bod1l	100	1.55	132900000	0	45342000
Long-chain-fatty-acid--CoA ligase 4 (EC 6.2.1.3) (Arachidonate--CoA ligase) (EC 6.2.1.15) (Long-chain acyl-CoA synthetase 4) (LACS 4) (mACS4)	Q9QUJ7	Acsl4	100	2.29	294680000	0	60084000
Rho guanine nucleotide exchange factor 17	Q80U35	Arhgef17	3.8	1.3	100620000	7225000	40893000
Putative acidic leucine-rich nuclear phosphoprotein 32 family member C	Q64G17	Anp32c	4.84	1.17	1203100000	41956000	534880000
Mitotic checkpoint protein BUB3 (WD repeat type I transmembrane protein A72.5)	Q9WVA3	Bub3	3.64	1.61	1019000000	81787000	334810000
Anoctamin-10 (Transmembrane protein 16K)	Q8BH79	Ano10	1.89	1.32	117440000	31617000	47059000
Bone morphogenetic protein 1 (BMP-1) (EC 3.4.24.19) (Mammalian tolloid protein) (mTld) (Procollagen C-proteinase) (PCP)	P98063	Bmp1	100	100	34679000	0	0
E3 ubiquitin-protein ligase BRE1A (BRE1-A) (EC 2.3.2.27) (RING finger protein 20) (RING-type E3 ubiquitin transferase BRE1A)	Q5DTM8	Rnf20	100	100	52887000	0	0
Coiled-coil domain-containing protein 102A	Q3TMW1	Ccdc102a	100	100	18479000	0	0
Beta-2-microglobulin	P01887	B2m	100	1.03	89832000	0	43878000
Bile salt export pump (EC 7.6.2.-) (ATP-binding cassette sub-family B member 11) (Sister of P-glycoprotein)	Q9QY30	Abcb11	100	100	90067000	0	0
Acidic leucine-rich nuclear phosphoprotein 32 family member E (Cerebellar postnatal development protein 1) (LANP-like protein) (LANP-L)	P97822	Anp32e	100	2.15	226160000	0	51010000
Mitotic checkpoint serine/threonine-protein kinase BUB1 beta (EC 2.7.11.1) (MAD3/BUB1-related protein kinase) (BubR1) (Mitotic checkpoint kinase MAD3L)	Q9Z1S0	Bub1b	100	2.42	9308700	0	1742200
Chromodomain-helicase-DNA-binding protein 1 (CHD-1) (EC 3.6.4.12) (ATP-dependent helicase CHD1)	P40201	Chd1	100	100	24138000	0	0
Annexin A6 (67 kDa calelectrin) (Annexin VI) (Annexin-6) (Calphobindin-II) (CPB-II) (Chromobindin-20) (Lipocortin VI) (Protein III) (p68) (p70)	P14824	Anxa6	100	1.23	150420000	0	63932000
Apoptosis inhibitor 5 (API-5) (AAC-11)	O35841	Api5	3.07	1.53	340900000	40553000	118180000
ATP synthase subunit epsilon, mitochondrial (ATPase subunit epsilon) (ATP synthase F1 subunit epsilon)	P56382	Atp5f1e	4.87	100	136620000	4662700	0
Charged multivesicular body protein 6 (Chromatin-modifying protein 6)	P0C0A3	Chmp6	100	100	21546000	0	0
Hydroxymethylglutaryl-CoA synthase, cytoplasmic (HMG-CoA synthase) (EC 2.3.3.10) (3-hydroxy-3-methylglutaryl coenzyme A synthase)	Q8JZK9	Hmgcs1	100	1.49	167760000	0	59522000
Heterogeneous nuclear ribonucleoprotein K (hnRNP K)	P61979	Hnrnpk	5.15	1.66	23686000000	665680000	7482400000
High mobility group protein B2 (High mobility group protein 2) (HMG-2)	P30681	Hmgb2	4.91	2.69	765010000	25450000	118440000
Heterogeneous nuclear ribonucleoprotein H (hnRNP H) [Cleaved into: Heterogeneous nuclear ribonucleoprotein H, N-terminally processed]	O35737	Hnrnph1	5.27	1.87	15724000000	407470000	4291200000
Heat shock 70 kDa protein 12B	Q9CZJ2	Hspa12b	100	2.65	146440000	0	23266000
ADP-ribosylation factor-like protein 8A (ADP-ribosylation factor-like protein 10B) (Novel small G protein indispensable for equal chromosome segregation 2)	Q8VEH3	Arl8a	3.74	1.87	960050000	71743000	263390000
Transcription factor AP-1 (AH119) (Activator protein 1) (AP1) (Proto-oncogene c-Jun) (V-jun avian sarcoma virus 17 oncogene homolog) (Jun A)	P05627	Jun	100	100	139640000	0	0
cAMP-dependent protein kinase catalytic subunit beta (PKA C-beta) (EC 2.7.11.11)	P68181	Prkacb	100	100	18446000	0	0
14-3-3 protein gamma [Cleaved into: 14-3-3 protein gamma, N-terminally processed]	P61982	Ywhag	4.41	1.2	3056200000	143560000	1325800000
Alcohol dehydrogenase class-3 (EC 1.1.1.1) (Alcohol dehydrogenase 2) (Alcohol dehydrogenase 5) (Alcohol dehydrogenase B2) (ADH-B2) (Alcohol dehydrogenase class-III) (Glutathione-dependent formaldehyde dehydrogenase) (FALDH) (FDH) (GSH-FDH) (EC 1.1.1.-) (S-(hydroxymethyl)glutathione dehydrogenase) (EC 1.1.1.284)	P28474	Adh5	100	1.14	216610000	0	98070000
Peptidyl-prolyl cis-trans isomerase FKBP8 (PPIase FKBP8) (EC 5.2.1.8) (38 kDa FK506-binding protein) (38 kDa FKBP) (FKBP-38) (mFKBP38) (FK506-binding protein 8) (FKBP-8) (FKBPR38) (Rotamase)	O35465	Fkbp8	3.13	1.44	144910000	16515000	53356000
Kelch-like protein 22	Q99JN2	Klhl22	3.68	1.16	90539000	7062300	40453000
Kinesin-like protein KIF1B	Q60575	Kif1b	100	100	78780000	0	0
Epidermal growth factor receptor (EC 2.7.10.1)	Q01279	Egfr	100	1.18	714760000	0	314600000
Zinc finger protein ZFPM2 (Friend of GATA protein 2) (FOG-2) (Friend of GATA 2) (mFOG-2) (Zinc finger protein multitype 2)	Q8CCH7	Zfpm2	100	100	24713000	0	0
rRNA/tRNA 2'-O-methyltransferase fibrillarin-like protein 1 (EC 2.1.1.-) (Protein-glutamine methyltransferase)	Q80WS3	Fbll1	1.09	1.21	139000000	65495000	60153000
GRAM domain-containing protein 4 (Death-inducing protein)	Q8CB44	Gramd4	4.26	100	84782000	4431200	0
Glycosylphosphatidylinositol anchor attachment 1 protein (GPI anchor attachment protein 1) (GAA1 protein homolog) (mGAA1)	Q9WTK3	Gpaa1	100	100	91877000	0	0
C-Jun-amino-terminal kinase-interacting protein 3 (JIP-3) (JNK-interacting protein 3) (JNK MAP kinase scaffold protein 3) (JNK/SAPK-associated protein 1) (JSAP1) (Mitogen-activated protein kinase 8-interacting protein 3) (Sunday driver 2)	Q9ESN9	Mapk8ip3	7.86	1.19	937680000	4038400	410860000
ADP-ribosylation factor-like protein 1	P61211	Arl1	2.41	1.85	114280000	21436000	31662000
Heterogeneous nuclear ribonucleoprotein H2 (hnRNP H2) (Heterogeneous nuclear ribonucleoprotein H') (hnRNP H') [Cleaved into: Heterogeneous nuclear ribonucleoprotein H2, N-terminally processed]	P70333	Hnrnph2	5.99	1.6	2530000000	39922000	837020000
Isochorismatase domain-containing protein 1	Q91V64	Isoc1	4.39	2.63	323980000	15478000	52492000
Integrator complex subunit 1 (Int1)	Q6P4S8	Ints1	100	100	28135000	0	0
Probable phospholipid-transporting ATPase IH (EC 7.6.2.1) (ATPase IS) (ATPase class VI type 11A) (P4-ATPase flippase complex alpha subunit ATP11A)	P98197	Atp11a	1.06	100	94809000	45354000	0
Fibroblast growth factor receptor substrate 2 (FGFR substrate 2) (FGFR-signaling adaptor SNT) (FRS2-alpha) (Suc1-associated neurotrophic factor target 1) (SNT-1)	Q8C180	Frs2	100	3	54029000	0	6775600
A-kinase anchor protein 8-like (AKAP8-like protein) (Neighbor of A-kinase-anchoring protein 95) (Neighbor of AKAP95)	Q9R0L7	Akap8l	100	100	27759000	0	0
ADP/ATP translocase 2 (ADP,ATP carrier protein 2) (Adenine nucleotide translocator 2) (ANT 2) (Solute carrier family 25 member 5) [Cleaved into: ADP/ATP translocase 2, N-terminally processed]	P51881	Slc25a5	2.36	1.13	4812200000	935980000	2204100000
Histone-lysine N-methyltransferase EHMT2 (EC 2.1.1.-) (Euchromatic histone-lysine N-methyltransferase 2) (HLA-B-associated transcript 8) (Histone H3-K9 methyltransferase 3) (H3-K9-HMTase 3) (Protein G9a)	Q9Z148	Ehmt2	100	100	59382000	0	0
UDP-N-acetylglucosamine--dolichyl-phosphate N-acetylglucosaminephosphotransferase (EC 2.7.8.15) (GlcNAc-1-P transferase) (G1PT) (GPT) (N-acetylglucosamine-1-phosphate transferase)	P42867	Dpagt1	100	100	17183000	0	0
Insulin-like growth factor-binding protein 7 (IBP-7) (IGF-binding protein 7) (IGFBP-7) (MAC25 protein)	Q61581	Igfbp7	100	100	33071000	0	0
Probable JmjC domain-containing histone demethylation protein 2C (EC 1.14.11.-) (Jumonji domain-containing protein 1C)	Q69ZK6	Jmjd1c	100	100	77722000	0	0
Kalirin (EC 2.7.11.1) (Protein Duo) (Serine/threonine-protein kinase with Dbl- and pleckstrin homology domain)	A2CG49	Kalrn	100	2.45	76250000	0	13997000
Ephrin type-B receptor 3 (EC 2.7.10.1) (Developmental kinase 5) (mDK-5) (Tyrosine-protein kinase receptor SEK-4)	P54754	Ephb3	100	100	39770000	0	0
cAMP-dependent protein kinase type II-alpha regulatory subunit	P12367	Prkar2a	100	2.07	445670000	0	106170000
ADP-ribosylation factor GTPase-activating protein 2 (ARF GAP 2) (GTPase-activating protein ZNF289) (Zinc finger protein 289)	Q99K28	Arfgap2	100	100	46747000	0	0
Condensin complex subunit 1 (Chromosome condensation-related SMC-associated protein 1) (Chromosome-associated protein D2) (mCAP-D2) (Non-SMC condensin I complex subunit D2) (XCAP-D2 homolog)	Q8K2Z4	Ncapd2	4.86	1.84	621740000	21417000	173510000
Derlin-1 (Degradation in endoplasmic reticulum protein 1) (Der1-like protein 1)	Q99J56	Derl1	1.9	2.31	68461000	18385000	13800000
Cyclin-dependent kinase 6 (EC 2.7.11.22) (CR2 protein kinase) (CRK2) (Cell division protein kinase 6) (Serine/threonine-protein kinase PLSTIRE)	Q64261	Cdk6	1.3	100	91531000	37072000	0
ATP synthase subunit g, mitochondrial (ATPase subunit g) (ATP synthase membrane subunit g)	Q9CPQ8	Atp5mg	3.14	100	63451000	7200400	0
F-actin-capping protein subunit beta (CapZ beta)	P47757	Capzb	3.77	1.2	3073700000	225240000	1338800000
Coagulation factor IX (EC 3.4.21.22) (Christmas factor) [Cleaved into: Coagulation factor IXa light chain; Coagulation factor IXa heavy chain]	P16294	F9	100	100	81105000	0	0
Cytochrome c oxidase subunit 5B, mitochondrial (Cytochrome c oxidase polypeptide Vb)	P19536	Cox5b	4.54	100	145740000	6283500	0
COP9 signalosome complex subunit 8 (SGN8) (Signalosome subunit 8) (COP9 homolog) (JAB1-containing signalosome subunit 8)	Q8VBV7	Cops8	100	100	30455000	0	0
Cytospin-A (SPECC1-like protein) (Sperm antigen with calponin homology and coiled-coil domains 1-like)	Q2KN98	Specc1l	100	1.37	262940000	0	101770000
BRI3-binding protein (I3-binding protein)	Q8BXV2	Bri3bp	100	100	12620000	0	0
Angiomotin-like protein 2	Q8K371	Amotl2	100	3.51	49690000	0	4356600
ADP/ATP translocase 4 (ADP,ATP carrier protein 4) (Adenine nucleotide translocator 4) (ANT 4) (Solute carrier family 25 member 31) (Sperm flagellar energy carrier protein)	Q3V132	Slc25a31	2.4	1.59	23851000000	4511600000	7914100000
Tyrosine-protein kinase BAZ1B (EC 2.7.10.2) (Bromodomain adjacent to zinc finger domain protein 1B) (Williams syndrome transcription factor homolog) (Williams-Beuren syndrome chromosomal region 9 protein homolog)	Q9Z277	Baz1b	3.05	2.76	1245700000	150020000	183730000
Coiled-coil domain-containing protein 9B	A3KGF9	Ccdc9b	100	100	26785000	0	0
Craniofacial development protein 1 (27 kDa craniofacial protein) (Bucentaur) (Protein Cp27)	O88271	Cfdp1	2	100	36611000	9149900	0
Elongation factor G, mitochondrial (EF-Gmt) (Elongation factor G 1, mitochondrial) (mEF-G 1) (Elongation factor G1)	Q8K0D5	Gfm1	1.34	1.22	69995000	27694000	30068000
AP-1 complex subunit mu-2 (AP-mu chain family member mu1B) (Adaptor protein complex AP-1 subunit mu-2) (Adaptor-related protein complex 1 subunit mu-2) (Clathrin assembly protein complex 1 mu-2 medium chain 2) (Golgi adaptor HA1/AP1 adaptin mu-2 subunit) (Mu-adaptin 2) (Mu1B-adaptin)	Q9WVP1	Ap1m2	3.11	1.35	387050000	44919000	151370000
Basic leucine zipper and W2 domain-containing protein 2	Q91VK1	Bzw2	100	1.5	204080000	0	72013000
Density-regulated protein (DRP)	Q9CQJ6	Denr	100	100	115240000	0	0
Protein diaphanous homolog 1 (Diaphanous-related formin-1) (DRF1) (p140mDIA) (mDIA1)	O08808	Diaph1	5.37	1.34	1731000000	41981000	685800000
Microprocessor complex subunit DGCR8 (DiGeorge syndrome critical region 8 homolog) (Gy1)	Q9EQM6	Dgcr8	100	100	52845000	0	0
Calcium homeostasis endoplasmic reticulum protein (SR-related CTD-associated factor 6)	Q8CGZ0	Cherp	1.25	1.96	304520000	127830000	78151000
Aldo-keto reductase family 1 member B1 (EC 1.1.1.300) (EC 1.1.1.372) (EC 1.1.1.54) (Aldehyde reductase) (Aldo-keto reductase family 1 member B3) (Aldose reductase) (AR) (EC 1.1.1.21)	P45376	Akr1b1	4.9	1.35	5874900000	197200000	2296900000
Protein arginine N-methyltransferase 8 (EC 2.1.1.319) (EC 2.1.1.321) (Heterogeneous nuclear ribonucleoprotein methyltransferase-like protein 4)	Q6PAK3	Prmt8	1.78	1.64	1743400000	509150000	561140000
Sarcoplasmic/endoplasmic reticulum calcium ATPase 3 (SERCA3) (SR Ca(2+)-ATPase 3) (EC 7.2.2.10) (Calcium pump 3)	Q64518	Atp2a3	3.53	1.03	5171400000	447290000	2541200000
CDKN2A-interacting protein (Collaborator of ARF)	Q8BI72	Cdkn2aip	2.14	100	27270000	6206100	0
Hematopoietic progenitor cell antigen CD34 (CD antigen CD34)	Q64314	Cd34	5.85	1.12	690600000	11935000	318820000
Cyclin-dependent kinase 17 (EC 2.7.11.22) (Cell division protein kinase 17) (PCTAIRE-motif protein kinase 2) (Serine/threonine-protein kinase PCTAIRE-2)	Q8K0D0	Cdk17	100	100	27488000	0	0
Cytochrome c, somatic	P62897	Cycs	3.24	1.2	750640000	79486000	327150000
Casein kinase II subunit beta (CK II beta) (Phosvitin)	P67871	Csnk2b	1.44	2.21	21361000	7858500	4631500
Calpain small subunit 1 (CSS1) (Calcium-activated neutral proteinase small subunit) (CANP small subunit) (Calcium-dependent protease small subunit) (CDPS) (Calcium-dependent protease small subunit 1) (Calpain regulatory subunit)	O88456	Capns1	100	1.35	438620000	0	171480000
Cytochrome c, testis-specific	P00015	Cyct	3.24	1.2	750640000	79486000	327150000
Cullin-4A (CUL-4A)	Q3TCH7	Cul4a	4.31	1.63	168340000	8513100	54422000
DNA (cytosine-5)-methyltransferase 1 (Dnmt1) (Met-1) (EC 2.1.1.37) (DNA methyltransferase MmuI) (DNA MTase MmuI) (M.MmuI) (MCMT)	P13864	Dnmt1	2.64	3.08	391850000	62868000	46435000
Ubiquitin-like modifier-activating enzyme ATG7 (ATG12-activating enzyme E1 ATG7) (Autophagy-related protein 7) (APG7-like) (mAGP7) (Ubiquitin-activating enzyme E1-like protein)	Q9D906	Atg7	2.26	1.07	82793000	17239000	39405000
Condensin complex subunit 2 (Barren homolog protein 1) (Chromosome-associated protein H) (mCAP-H) (Non-SMC condensin I complex subunit H) (XCAP-H homolog)	Q8C156	Ncaph	100	2.43	45407000	0	8403300
C-terminal-binding protein 2 (CtBP2)	P56546	Ctbp2	4.64	1.88	226710000	9121000	61730000
Beta-catenin-like protein 1 (Nuclear-associated protein) (NAP)	Q9CWL8	Ctnnbl1	2.34	100	28379000	5622500	0
Cleavage stimulation factor subunit 3 (CF-1 77 kDa subunit) (Cleavage stimulation factor 77 kDa subunit) (CSTF 77 kDa subunit) (CstF-77)	Q99LI7	Cstf3	100	100	70463000	0	0
Dipeptidyl peptidase 9 (DP9) (EC 3.4.14.5) (Dipeptidyl peptidase IX) (DPP IX) (Dipeptidyl peptidase-like protein 9) (DPLP9)	Q8BVG4	Dpp9	100	100	22266000	0	0
ERC protein 2 (CAZ-associated structural protein 1) (CAST1)	Q6PH08	Erc2	100	100	91181000	0	0
ADP/ATP translocase 1 (ADP,ATP carrier protein 1) (ADP,ATP carrier protein, heart/skeletal muscle isoform T1) (Adenine nucleotide translocator 1) (ANT 1) (Solute carrier family 25 member 4) (mANC1)	P48962	Slc25a4	2.4	1.59	23851000000	4511600000	7914100000
Coiled-coil domain-containing protein 93	Q7TQK5	Ccdc93	100	100	250420000	0	0
Cell division cycle and apoptosis regulator protein 1 (Cell cycle and apoptosis regulatory protein 1) (CARP-1)	Q8CH18	Ccar1	3.23	1.58	272560000	28956000	91243000
Pre-mRNA-splicing factor ATP-dependent RNA helicase DHX15 (EC 3.6.4.13) (DEAH box protein 15)	O35286	Dhx15	1.7	2.14	1851300000	571180000	420940000
Dedicator of cytokinesis protein 11 (Activated Cdc42-associated guanine nucleotide exchange factor) (ACG) (Zizimin-2)	A2AF47	Dock11	6.54	2.97	390970000	4211900	49889000
tRNA-dihydrouridine(47) synthase [NAD(P)(+)]-like (EC 1.3.1.-) (tRNA-dihydrouridine synthase 3-like)	Q91XI1	Dus3l	4.13	1.62	91117000	5219100	29592000
Elongator complex protein 4 (PAX6 neighbor gene protein)	Q9ER73	Elp4	100	100	98664000	0	0
Acidic leucine-rich nuclear phosphoprotein 32 family member B (Proliferation-related acidic leucine-rich protein PAL31)	Q9EST5	Anp32b	3.57	1.24	556240000	46712000	234800000
Cell surface hyaluronidase (EC 3.2.1.35) (Cell migration-inducing hyaluronidase 2) (Transmembrane protein 2)	Q5FWI3	Cemip2	100	100	14511000	0	0
CAAX prenyl protease 1 homolog (EC 3.4.24.84) (Farnesylated proteins-converting enzyme 1) (FACE-1) (Prenyl protein-specific endoprotease 1) (Zinc metalloproteinase Ste24 homolog)	Q80W54	Zmpste24	3.08	1.21	658130000	77816000	285300000
Protein farnesyltransferase/geranylgeranyltransferase type-1 subunit alpha (EC 2.5.1.58) (EC 2.5.1.59) (CAAX farnesyltransferase subunit alpha) (FTase-alpha) (Ras proteins prenyltransferase subunit alpha) (Type I protein geranyl-geranyltransferase subunit alpha) (GGTase-I-alpha)	Q61239	Fnta	100	1.25	335960000	0	141700000
E3 ubiquitin-protein ligase ARIH2 (ARI-2) (Protein ariadne-2 homolog) (EC 2.3.2.31) (RING-type E3 ubiquitin transferase ARIH2) (Triad1 protein) (UbcM4-interacting protein 48)	Q9Z1K6	Arih2	100	1.17	104020000	0	46098000
ATP-dependent DNA/RNA helicase DHX36 (EC 3.6.4.13) (DEAD/H box polypeptide 36) (DEAH box protein 36) (MLE-like protein 1) (RNA helicase associated with AU-rich element ARE)	Q8VHK9	Dhx36	100	100	31539000	0	0
BRCA1-associated protein (EC 2.3.2.27) (BRAP2) (Impedes mitogenic signal propagation) (IMP) (RING-type E3 ubiquitin transferase BRAP2)	Q99MP8	Brap	100	1.32	23651000	0	9450800
DnaJ homolog subfamily A member 2 (mDj3)	Q9QYJ0	Dnaja2	4.02	1.52	1091600000	67257000	379810000
Acyl-coenzyme A diphosphatase FITM2 (EC 3.6.1.-) (Fat storage-inducing transmembrane protein 2) (Fat-inducing protein 2)	P59266	Fitm2	100	100	67252000	0	0
DDB1- and CUL4-associated factor 8 (WD repeat-containing protein 42A)	Q8N7N5	Dcaf8	100	100	69575000	0	0
Eukaryotic translation initiation factor 3 subunit B (eIF3b) (Eukaryotic translation initiation factor 3 subunit 9) (eIF-3-eta) (eIF3 p116)	Q8JZQ9	Eif3b	3.28	1.31	3688800000	379680000	1491600000
ATP synthase subunit gamma, mitochondrial (ATP synthase F1 subunit gamma) (F-ATPase gamma subunit)	Q91VR2	Atp5f1c	3.52	1.89	609270000	53153000	164310000
14-3-3 protein theta (14-3-3 protein tau)	P68254	Ywhaq	5.42	2.14	2594200000	60560000	590530000
DNA-(apurinic or apyrimidinic site) endonuclease (EC 3.1.-.-) (APEX nuclease) (APEN) (Apurinic-apyrimidinic endonuclease 1) (AP endonuclease 1) (REF-1) (Redox factor-1) [Cleaved into: DNA-(apurinic or apyrimidinic site) endonuclease, mitochondrial]	P28352	Apex1	1.98	1.45	500730000	126660000	183660000
Cullin-2 (CUL-2)	Q9D4H8	Cul2	3.99	1.35	507410000	31830000	199470000
Squalene synthase (SQS) (SS) (EC 2.5.1.21) (FPP:FPP farnesyltransferase) (Farnesyl-diphosphate farnesyltransferase)	P53798	Fdft1	100	100	77067000	0	0
Mitochondrial fission 1 protein (FIS1 homolog) (Tetratricopeptide repeat protein 11) (TPR repeat protein 11)	Q9CQ92	Fis1	3.58	1.61	96377000	8084100	31578000
Heterogeneous nuclear ribonucleoprotein D-like (hnRNP D-like) (hnRNP DL) (JKT41-binding protein)	Q9Z130	Hnrnpdl	5.42	1.1	1544100000	36151000	719290000
Minor histocompatibility antigen H13 (EC 3.4.23.-) (Presenilin-like protein 3) (Signal peptide peptidase)	Q9D8V0	Hm13	3.22	1.71	1036500000	111350000	316380000
Heterogeneous nuclear ribonucleoprotein U-like protein 2 (MLF1-associated nuclear protein)	Q00PI9	Hnrnpul2	3.88	2.12	2173200000	147840000	501020000
Heterogeneous nuclear ribonucleoprotein M (hnRNP M)	Q9D0E1	Hnrnpm	3.09	1.71	7786600000	913050000	2378400000
Eukaryotic translation initiation factor 2 subunit 3, Y-linked (EC 3.6.5.3) (Eukaryotic translation initiation factor 2 subunit gamma, Y-linked) (eIF-2-gamma Y) (Spermatogonial proliferation factor) (Spy)	Q9Z0N2	Eif2s3y	2.93	100	81783000	10765000	0
Inhibitor of growth protein 5	Q9D8Y8	Ing5	100	100	18775000	0	0
Heterogeneous nuclear ribonucleoprotein U (hnRNP U) (Scaffold-attachment factor A) (SAF-A)	Q8VEK3	Hnrnpu	4.23	1.82	17985000000	956710000	5082200000
Interleukin enhancer-binding factor 2 (Nuclear factor of activated T-cells 45 kDa)	Q9CXY6	Ilf2	4.08	1.25	342100000	20252000	143500000
Inner centromere protein	Q9WU62	Incenp	100	100	113530000	0	0
Lysophospholipid acyltransferase 5 (LPLAT 5) (EC 2.3.1.-) (1-acylglycerophosphocholine O-acyltransferase) (EC 2.3.1.23) (1-acylglycerophosphoethanolamine O-acyltransferase) (EC 2.3.1.n7) (1-acylglycerophosphoserine O-acyltransferase) (EC 2.3.1.n6) (Lysophosphatidylcholine acyltransferase) (LPCAT) (Lyso-PC acyltransferase) (Lysophosphatidylcholine acyltransferase 3) (Lyso-PC acyltransferase 3) (mL…	Q91V01	Lpcat3	100	100	19544000	0	0
Mitogen-activated protein kinase 14 (MAP kinase 14) (MAPK 14) (EC 2.7.11.24) (CRK1) (Mitogen-activated protein kinase p38 alpha) (MAP kinase p38 alpha)	P47811	Mapk14	100	100	47696000	0	0
Growth factor receptor-bound protein 10 (GRB10 adapter protein) (Maternally expressed gene 1 protein)	Q60760	Grb10	5.05	1.44	2687200000	80895000	993560000
KIF-binding protein (KIF1-binding protein)	Q6ZPU9	Kifbp	100	1.18	88530000	0	39183000
Melanoma-associated antigen D1 (Dlxin-1) (MAGE-D1 antigen) (Neurotrophin receptor-interacting MAGE homolog)	Q9QYH6	Maged1	100	3.11	98522000	0	11376000
GTP-binding protein 1 (G-protein 1) (GP-1) (GP1)	O08582	Gtpbp1	100	100	25235000	0	0
Immediate early response 3-interacting protein 1	Q9CR20	Ier3ip1	3.06	1.09	370510000	44294000	174440000
Mitogen-activated protein kinase kinase kinase kinase 4 (EC 2.7.11.1) (HPK/GCK-like kinase HGK) (MAPK/ERK kinase kinase kinase 4) (MEK kinase kinase 4) (MEKKK 4) (Nck-interacting kinase)	P97820	Map4k4	100	4.5	128750000	0	5705800
Copper-transporting ATPase 1 (EC 7.2.2.8) (Copper pump 1) (Menkes disease-associated protein homolog)	Q64430	Atp7a	100	100	14071000	0	0
ER membrane protein complex subunit 4 (Transmembrane protein 85)	Q9CZX9	Emc4	100	4.79	56221000	0	2026100
Extended synaptotagmin-2 (E-Syt2)	Q3TZZ7	Esyt2	4.33	1.12	2056500000	102020000	945970000
Uncharacterized protein KIAA1671	Q8BRV5	Kiaa1671	3.89	100	857020000	57804000	0
KH domain-containing, RNA-binding, signal transduction-associated protein 2 (Sam68-like mammalian protein 1) (SLM-1) (mSLM-1)	Q9WU01	Khdrbs2	4.95	1.6	3125700000	100980000	1032100000
Myb-binding protein 1A (Myb-binding protein of 160 kDa)	Q7TPV4	Mybbp1a	1.16	2.16	5746000000	2570800000	1282200000
Mediator of RNA polymerase II transcription subunit 1 (Mediator complex subunit 1) (Peroxisome proliferator-activated receptor-binding protein) (PBP) (PPAR-binding protein) (Thyroid hormone receptor-associated protein complex 220 kDa component) (Trap220) (Thyroid receptor-interacting protein 2) (TR-interacting protein 2) (TRIP-2)	Q925J9	Med1	100	100	11867000	0	0
Mitogen-activated protein kinase kinase kinase 20 (EC 2.7.11.25) (Human cervical cancer suppressor gene 4 protein) (HCCS-4) (Leucine zipper- and sterile alpha motif kinase ZAK) (Leucine zipper- and sterile alpha motif-containing kinase) (MLK-like mitogen-activated protein triple kinase) (Mitogen-activated protein kinase kinase kinase MLT) (Mixed lineage kinase-related kinase) (MLK-related kinase)…	Q9ESL4	Map3k20	4.35	1.71	119130000	5844200	36466000
Kinesin-like protein KIFC1	Q9QWT9	Kifc1	100	100	74260000	0	0
Leukotriene A-4 hydrolase (LTA-4 hydrolase) (EC 3.3.2.6) (Leukotriene A(4) hydrolase) (Tripeptide aminopeptidase LTA4H) (EC 3.4.11.4)	P24527	Lta4h	4.23	1.01	1831600000	97694000	908190000
[F-actin]-monooxygenase MICAL1 (EC 1.14.13.225) (Molecule interacting with CasL protein 1) (MICAL-1) (mMical1) (NEDD9-interacting protein with calponin homology and LIM domains)	Q8VDP3	Mical1	3.73	1.29	131060000	9876200	53719000
Microtubule-associated protein 6 (MAP-6) (Stable tubule-only polypeptide) (STOP)	Q7TSJ2	Map6	100	1.38	912030000	0	351270000
Mitogen-activated protein kinase kinase kinase kinase 5 (EC 2.7.11.1) (MAPK/ERK kinase kinase kinase 5) (MEK kinase kinase 5) (MEKKK 5)	Q8BPM2	Map4k5	3.53	1.14	117540000	10168000	53353000
Sarcoplasmic/endoplasmic reticulum calcium ATPase 1 (SERCA1) (SR Ca(2+)-ATPase 1) (EC 7.2.2.10) (Calcium pump 1) (Calcium-transporting ATPase sarcoplasmic reticulum type, fast twitch skeletal muscle isoform) (Endoplasmic reticulum class 1/2 Ca(2+) ATPase)	Q8R429	Atp2a1	3.53	1.03	5171400000	447290000	2541200000
Inhibitor of growth protein 4 (p29ING4)	Q8C0D7	Ing4	100	100	18775000	0	0
Integrator complex subunit 3 (Int3) (SOSS complex subunit A) (Sensor of single-strand DNA complex subunit A) (SOSS-A) (Sensor of ssDNA subunit A)	Q7TPD0	Ints3	1.49	3.86	79804000	28422000	5479300
Formin-1 (Limb deformity protein)	Q05860	Fmn1	100	1.37	78650000	0	30406000
Myristoylated alanine-rich C-kinase substrate (MARCKS)	P26645	Marcks	3.87	1.6	5197500000	356200000	1718000000
FUN14 domain-containing protein 2 (Hepatitis C virus core-binding protein 6)	Q9D6K8	Fundc2	3.18	2.47	177180000	19486000	32048000
RNA-binding protein FUS (Protein pigpen)	P56959	Fus	6.79	1.2	17479000000	158370000	7584900000
Histone deacetylase 2 (HD2) (EC 3.5.1.98) (YY1 transcription factor-binding protein)	P70288	Hdac2	3.67	2.43	687220000	53887000	127600000
Glia maturation factor gamma (GMF-gamma)	Q9ERL7	Gmfg	4.54	1.34	155750000	6714100	61381000
Homocysteine-responsive endoplasmic reticulum-resident ubiquitin-like domain member 1 protein	Q9JJK5	Herpud1	100	100	40254000	0	0
Lysine-specific demethylase 3B (EC 1.14.11.65) (JmjC domain-containing histone demethylation protein 2B) (Jumonji domain-containing protein 1B) ([histone H3]-dimethyl-L-lysine(9) demethylase 3B)	Q6ZPY7	Kdm3b	100	100	46580000	0	0
Inositol 1,4,5-trisphosphate receptor type 3 (IP3 receptor isoform 3) (IP3R 3) (InsP3R3) (Type 3 inositol 1,4,5-trisphosphate receptor) (Type 3 InsP3 receptor)	P70227	Itpr3	2.78	1.38	882600000	128260000	338020000
Integrin alpha-6 (CD49 antigen-like family member F) (VLA-6) (CD antigen CD49f) [Cleaved into: Integrin alpha-6 heavy chain; Integrin alpha-6 light chain; Processed integrin alpha-6 (Alpha6p)]	Q61739	Itga6	100	100	12934000	0	0
Lamina-associated polypeptide 2, isoforms alpha/zeta (Thymopoietin isoforms alpha/zeta) (TP alpha/zeta)	Q61033	Tmpo	4.12	2.44	414950000	23927000	76687000
Lipopolysaccharide-responsive and beige-like anchor protein (Beige-like protein)	Q9ESE1	Lrba	100	1.51	15067000	0	5285600
Moesin (Membrane-organizing extension spike protein)	P26041	Msn	3.04	1.07	30818000000	3747600000	14716000000
Serine/threonine-protein kinase MRCK beta (EC 2.7.11.1) (CDC42-binding protein kinase beta) (DMPK-like beta) (Myotonic dystrophy kinase-related CDC42-binding kinase beta) (MRCK beta) (Myotonic dystrophy protein kinase-like beta)	Q7TT50	Cdc42bpb	4.16	100	360780000	20123000	0
Mannose-1-phosphate guanyltransferase alpha (GDP-mannose pyrophosphorylase A) (GTP-mannose-1-phosphate guanylyltransferase alpha)	Q922H4	Gmppa	100	3.6	61856000	0	5089900
Lysocardiolipin acyltransferase 1 (EC 2.3.1.-) (1-acylglycerol-3-phosphate O-acyltransferase 8) (1-AGP acyltransferase 8) (1-AGPAT 8) (EC 2.3.1.51) (Acyl-CoA:lysocardiolipin acyltransferase 1)	Q3UN02	Lclat1	1.32	1.23	117740000	47145000	50141000
Matrin-3	Q8K310	Matr3	4.75	1.23	5826100000	215770000	2478000000
DNA mismatch repair protein Msh6 (G/T mismatch-binding protein) (GTBP) (GTMBP) (MutS protein homolog 6) (MutS-alpha 160 kDa subunit) (p160)	P54276	Msh6	3.43	100	45180000	4191200	0
Elongin-A (EloA) (Elongin 110 kDa subunit) (RNA polymerase II transcription factor SIII subunit A1) (SIII p110) (Transcription elongation factor B polypeptide 3)	Q8CB77	Eloa	1.73	3.22	35362000	10633000	3794900
FAS-associated factor 1	P54731	Faf1	100	100	72382000	0	0
Inositol 1,4,5-trisphosphate receptor type 2 (IP3 receptor isoform 2) (IP3R 2) (InsP3R2) (Inositol 1,4,5-trisphosphate type V receptor) (Type 2 inositol 1,4,5-trisphosphate receptor) (Type 2 InsP3 receptor)	Q9Z329	Itpr2	100	100	72823000	0	0
La-related protein 4B (La ribonucleoprotein domain family member 4B) (La ribonucleoprotein domain family member 5) (La-related protein 5)	Q6A0A2	Larp4b	100	1.04	145720000	0	71062000
Methionine aminopeptidase 2 (MAP 2) (MetAP 2) (EC 3.4.11.18) (Initiation factor 2-associated 67 kDa glycoprotein) (p67) (p67eIF2) (Peptidase M)	O08663	Metap2	100	1.2	170100000	0	74250000
Unconventional myosin-Va (Dilute myosin heavy chain, non-muscle)	Q99104	Myo5a	4.17	1.21	579470000	32159000	251210000
Unconventional myosin-Vb	P21271	Myo5b	4.17	1.21	579470000	32159000	251210000
DNA replication licensing factor MCM3 (EC 3.6.4.12) (DNA polymerase alpha holoenzyme-associated protein P1) (P1-MCM3)	P25206	Mcm3	3.78	2.15	2098600000	153070000	472400000
Multidrug resistance-associated protein 1 (EC 7.6.2.2) (ATP-binding cassette sub-family C member 1) (Glutathione-S-conjugate-translocating ATPase ABCC1) (EC 7.6.2.3) (Leukotriene C(4) transporter) (LTC4 transporter)	O35379	Abcc1	100	100	249790000	0	0
Serine/threonine-protein kinase MRCK gamma (EC 2.7.11.1) (CDC42-binding protein kinase gamma) (DMPK-like gamma) (Myotonic dystrophy kinase-related CDC42-binding kinase gamma) (MRCK gamma) (Myotonic dystrophy protein kinase-like gamma) (Myotonic dystrophy protein kinase-like alpha)	Q80UW5	Cdc42bpg	4.16	100	360780000	20123000	0
Activator of 90 kDa heat shock protein ATPase homolog 1 (AHA1)	Q8BK64	Ahsa1	4.56	1.14	484910000	20585000	219900000
Integrator complex subunit 6-like (Protein DDX26B)	Q8BND4	Ints6l	100	100	17876000	0	0
E1A-binding protein p400 (EC 3.6.4.-) (Domino homolog) (mDomino) (p400 kDa SWI2/SNF2-related protein)	Q8CHI8	Ep400	100	100	91237000	0	0
Lethal(2) giant larvae protein homolog 1 (LLGL) (Mgl-1) (Mlgl)	Q80Y17	Llgl1	100	100	33608000	0	0
Lamin-B1	P14733	Lmnb1	3.65	2.87	5292800000	420430000	721990000
Glucocorticoid receptor (GR) (Nuclear receptor subfamily 3 group C member 1)	P06537	Nr3c1	5.21	1.48	925890000	25001000	332500000
La-related protein 7 (La ribonucleoprotein domain family member 7)	Q05CL8	Larp7	3.04	1.83	269970000	32754000	75700000
Kinesin light chain 4 (KLC 4) (Kinesin-like protein 8)	Q9DBS5	Klc4	100	100	73344000	0	0
Mitochondrial proton/calcium exchanger protein (Leucine zipper-EF-hand-containing transmembrane protein 1)	Q9Z2I0	Letm1	100	5.71	204580000	0	3907100
Gem-associated protein 5 (Gemin5)	Q8BX17	Gemin5	100	2.27	165330000	0	34298000
GH3 domain-containing protein	Q99J23	Ghdc	100	100	56057000	0	0
Elongator complex protein 1 (ELP1) (IkappaB kinase complex-associated protein) (IKK complex-associated protein)	Q7TT37	Elp1	4.07	1.94	187110000	11132000	48871000
Lupus La protein homolog (La autoantigen homolog) (La ribonucleoprotein)	P32067	Ssb	1.48	1.27	1846600000	661560000	765670000
Armadillo repeat-containing X-linked protein 3	Q8BHS6	Armcx3	100	100	21316000	0	0
Host cell factor 2 (HCF-2) (C2 factor)	Q9D968	Hcfc2	2.79	1.98	127500000	18398000	32362000
Hemoglobin subunit beta-1 (Beta-1-globin) (Hemoglobin beta-1 chain) (Hemoglobin beta-major chain)	P02088	Hbb-b1	4.22	100	48859000	2620000	0
Hemoglobin subunit beta-2 (Beta-2-globin) (Hemoglobin beta-2 chain) (Hemoglobin beta-minor chain)	P02089	Hbb-b2	4.22	100	48859000	2620000	0
Integrator complex subunit 6 (Int6) (DBI-1) (Protein DDX26)	Q6PCM2	Ints6	100	100	17876000	0	0
Protein IWS1 homolog (IWS1-like protein)	Q8C1D8	Iws1	1.17	100	28101000	12457000	0
Protein FAM98B	Q80VD1	Fam98b	100	1.49	157530000	0	56116000
Heterogeneous nuclear ribonucleoproteins C1/C2 (hnRNP C1/C2)	Q9Z204	Hnrnpc	2.81	1.39	2099700000	299770000	801040000
KH domain-containing, RNA-binding, signal transduction-associated protein 1 (GAP-associated tyrosine phosphoprotein p62) (Src-associated in mitosis 68 kDa protein) (Sam68) (p21 Ras GTPase-activating protein-associated p62) (p68)	Q60749	Khdrbs1	4.95	1.6	3125700000	100980000	1032100000
Broad substrate specificity ATP-binding cassette transporter ABCG2 (EC 7.6.2.2) (ATP-binding cassette sub-family G member 2) (Breast cancer resistance protein 1 homolog) (Urate exporter) (CD antigen CD338)	Q7TMS5	Abcg2	100	100	32685000	0	0
Importin subunit alpha-3 (Importin alpha Q1) (Qip1) (Karyopherin subunit alpha-4)	O35343	Kpna4	3.96	1.15	591590000	37967000	267210000
Insulin receptor substrate 2 (IRS-2) (4PS)	P81122	Irs2	100	2.17	35676000	0	7913000
Echinoderm microtubule-associated protein-like 3 (EMAP-3)	Q8VC03	Eml3	100	100	51603000	0	0
Core histone macro-H2A.1 (Histone macroH2A1) (mH2A1) (H2A.y) (H2A/y)	Q9QZQ8	Macroh2a1	1.05	2.05	825690000	397600000	199890000
RNA helicase aquarius (EC 3.6.4.13) (Intron-binding protein of 160 kDa)	Q8CFQ3	Aqr	1.79	2.48	95064000	27419000	17008000
Guanine nucleotide-binding protein G(o) subunit alpha	P18872	Gnao1	5.69	3.54	351990000	6808700	30321000
ATP synthase subunit f, mitochondrial (ATP synthase membrane subunit f)	P56135	Atp5mf	1.99	1.09	385770000	97416000	181720000
Cell division cycle 5-like protein (Cdc5-like protein)	Q6A068	Cdc5l	1.58	2.34	491820000	164650000	96888000
Cyclin-dependent kinase 15 (EC 2.7.11.22) (Amyotrophic lateral sclerosis 2 chromosomal region candidate gene 7 protein homolog) (Cell division protein kinase 15) (Serine/threonine-protein kinase ALS2CR7) (Serine/threonine-protein kinase PFTAIRE-2)	Q3V3A1	Cdk15	1.3	100	91531000	37072000	0
ER membrane protein complex subunit 1	Q8C7X2	Emc1	3.18	1.42	334830000	36916000	125150000
Borealin (Cell division cycle-associated protein 8) (MESrg)	Q8BHX3	Cdca8	100	100	28710000	0	0
Bcl-2 homologous antagonist/killer (Apoptosis regulator BAK)	O08734	Bak1	4.3	1.84	136890000	6949400	38214000
Cytoskeleton-associated protein 2	Q3V1H1	Ckap2	5.7	2.27	349080000	6723100	72139000
DnaJ homolog subfamily B member 6 (Heat shock protein J2) (HSJ-2) (MRJ) (mDj4)	O54946	Dnajb6	100	100	37207000	0	0
Protein diaphanous homolog 3 (Diaphanous-related formin-3) (DRF3) (p134mDIA2) (mDIA2)	Q9Z207	Diaph3	100	100	31471000	0	0
Histone deacetylase 1 (HD1) (EC 3.5.1.98)	O09106	Hdac1	3.24	1.51	141670000	15041000	49677000
ADP-ribosylation factor-like protein 8B (ADP-ribosylation factor-like protein 10C) (Novel small G protein indispensable for equal chromosome segregation 1)	Q9CQW2	Arl8b	3.74	1.87	960050000	71743000	263390000
Pro-adrenomedullin [Cleaved into: Adrenomedullin (AM); Proadrenomedullin N-20 terminal peptide (ProAM N-terminal 20 peptide) (PAMP) (ProAM-N20)]	P97297	Adm	100	100	20352000	0	0
Protein BUD31 homolog (Protein G10 homolog)	Q6PGH1	Bud31	100	100	37155000	0	0
DAZ-associated protein 1 (Deleted in azoospermia-associated protein 1)	Q9JII5	Dazap1	7.67	1.57	2043700000	10003000	687630000
Actin-related protein 2/3 complex subunit 1B (Arp2/3 complex 41 kDa subunit) (p41-ARC)	Q9WV32	Arpc1b	4.27	1.2	6575200000	341580000	2853200000
Sodium/potassium-transporting ATPase subunit beta-3 (Sodium/potassium-dependent ATPase subunit beta-3) (ATPB-3) (CD antigen CD298)	P97370	Atp1b3	100	2.5	264540000	0	46816000
rRNA 2'-O-methyltransferase fibrillarin (EC 2.1.1.-) (Histone-glutamine methyltransferase) (Nucleolar protein 1) (U6 snRNA 2'-O-methyltransferase fibrillarin)	P35550	Fbl	1.33	2.21	1550400000	617830000	335100000
Golgi-associated plant pathogenesis-related protein 1 (GAPR-1) (Golgi-associated PR-1 protein) (Glioma pathogenesis-related protein 2) (GliPR 2)	Q9CYL5	Glipr2	5.13	1.66	597140000	17018000	189370000
Growth hormone-inducible transmembrane protein (Mitochondrial morphology and cristae structure 1) (MICS1)	Q91VC9	Ghitm	1.99	3.68	86461000	21820000	6765000
Putative oxidoreductase GLYR1 (EC 1.-.-.-) (Glyoxylate reductase 1 homolog) (Nuclear protein NP60)	Q922P9	Glyr1	4.51	100	170810000	7504500	0
Actin-related protein 2/3 complex subunit 3 (Arp2/3 complex 21 kDa subunit) (p21-ARC)	Q9JM76	Arpc3	5.05	3.64	814470000	24648000	65436000
Spliceosome RNA helicase Ddx39b (EC 3.6.4.13) (56 kDa U2AF65-associated protein) (DEAD box protein UAP56) (HLA-B-associated transcript 1 protein)	Q9Z1N5	Ddx39b	2.91	1.66	5458400000	724560000	1725700000
E3 ubiquitin-protein ligase HERC2 (EC 2.3.2.26) (HECT domain and RCC1-like domain-containing protein 2) (HECT-type E3 ubiquitin transferase HERC2)	Q4U2R1	Herc2	100	100	23314000	0	0
Active regulator of SIRT1 (40S ribosomal protein S19-binding protein 1) (RPS19-binding protein 1) (S19BP)	Q8C6B9	Rps19bp1	2.15	100	26757000	6041800	0
Folliculin-interacting protein 2 (O6-methylguanine-induced apoptosis 1 protein)	Q80TD3	Fnip2	100	100	1120000000	0	0
Probable ATP-dependent RNA helicase DDX56 (EC 3.6.4.13) (ATP-dependent 61 kDa nucleolar RNA helicase) (DEAD box protein 56)	Q9D0R4	Ddx56	1.21	3.01	148700000	64096000	18494000
ATP-dependent RNA helicase DDX24 (EC 3.6.4.13) (DEAD box protein 24)	Q9ESV0	Ddx24	3.14	5.38	108290000	12284000	2604800
HEAT repeat-containing protein 5B	Q8C547	Heatr5b	100	100	79768000	0	0
AP-1 complex subunit mu-1 (AP-mu chain family member mu1A) (Adaptor protein complex AP-1 subunit mu-1) (Adaptor-related protein complex 1 subunit mu-1) (Clathrin assembly protein complex 1 mu-1 medium chain 1) (Clathrin coat assembly protein AP47) (Clathrin coat-associated protein AP47) (Golgi adaptor HA1/AP1 adaptin mu-1 subunit) (Mu-adaptin 1) (Mu1A-adaptin)	P35585	Ap1m1	3.11	1.35	387050000	44919000	151370000
Beta-2-glycoprotein 1 (APC inhibitor) (Activated protein C-binding protein) (Apolipoprotein H) (Apo-H) (Beta-2-glycoprotein I) (B2GPI) (Beta(2)GPI)	Q01339	Apoh	5.36	1.07	156430000	3811300	74697000
Calpain small subunit 2 (CSS2) (Calcium-dependent protease small subunit 2)	Q9D7J7	Capns2	100	1.35	438620000	0	171480000
Bromodomain-containing protein 4 (Mitotic chromosome-associated protein) (MCAP)	Q9ESU6	Brd4	3.12	100	108570000	12459000	0
Chromodomain-helicase-DNA-binding protein 4 (CHD-4) (EC 3.6.4.12)	Q6PDQ2	Chd4	1.93	3.51	1714400000	451410000	150040000
Cingulin-like protein 1 (Junction-associated coiled-coil protein)	Q6AW69	Cgnl1	2.84	1.02	92870000	12928000	45799000
CCR4-NOT transcription complex subunit 3 (CCR4-associated factor 3)	Q8K0V4	Cnot3	100	100	53281000	0	0
Golgi to ER traffic protein 4 homolog	Q9D1H7	Get4	100	100	42167000	0	0
ATP-dependent RNA helicase DDX39A (EC 3.6.4.13) (DEAD box protein 39)	Q8VDW0	Ddx39a	2.46	2.14	1282800000	232870000	291750000
Elongation of very long chain fatty acids protein 5 (EC 2.3.1.199) (3-keto acyl-CoA synthase Elovl5) (ELOVL fatty acid elongase 5) (ELOVL FA elongase 5) (Very long chain 3-ketoacyl-CoA synthase 5) (Very long chain 3-oxoacyl-CoA synthase 5)	Q8BHI7	Elovl5	1.76	1.32	95602000	28190000	38185000
A disintegrin and metalloproteinase with thrombospondin motifs 1 (ADAM-TS 1) (ADAM-TS1) (ADAMTS-1) (EC 3.4.24.-)	P97857	Adamts1	100	100	38339000	0	0
Coatomer subunit delta (Archain) (Delta-coat protein) (Delta-COP)	Q5XJY5	Arcn1	3.32	1.86	1903500000	190650000	524030000
CST complex subunit CTC1 (Alpha-accessory factor of 132 kDa) (AAF-132) (AAF132) (Conserved telomere maintenance component 1)	Q5SUQ9	Ctc1	3.01	100	54109000	6719100	0
Interferon-induced, double-stranded RNA-activated protein kinase (EC 2.7.11.1) (Eukaryotic translation initiation factor 2-alpha kinase 2) (eIF-2A protein kinase 2) (Interferon-inducible RNA-dependent protein kinase) (P1/eIF-2A protein kinase) (Protein kinase RNA-activated) (PKR) (Protein kinase R) (Serine/threonine-protein kinase TIK) (Tyrosine-protein kinase EIF2AK2) (EC 2.7.10.2) (p68 kinase)	Q03963	Eif2ak2	5.68	3.5	697790000	13628000	61594000
ATP-binding cassette sub-family F member 1	Q6P542	Abcf1	3.07	1.24	1362300000	161870000	578470000
Acidic leucine-rich nuclear phosphoprotein 32 family member A (Acidic nuclear phosphoprotein pp32) (Leucine-rich acidic nuclear protein) (LANP) (Potent heat-stable protein phosphatase 2A inhibitor I1PP2A)	O35381	Anp32a	4.84	1.17	1203100000	41956000	534880000
Dedicator of cytokinesis protein 6	Q8VDR9	Dock6	100	100	16666000	0	0
Rho guanine nucleotide exchange factor 12 (Leukemia-associated RhoGEF)	Q8R4H2	Arhgef12	3.9	1.95	330990000	22155000	85613000
Protein arginine N-methyltransferase 1 (EC 2.1.1.319) (Histone-arginine N-methyltransferase PRMT1)	Q9JIF0	Prmt1	1.78	1.64	1743400000	509150000	561140000
CTD small phosphatase-like protein 2 (CTDSP-like 2) (EC 3.1.3.-)	Q8BG15	Ctdspl2	6.21	100	510580000	6911100	0
Catenin delta-1 (Cadherin-associated Src substrate) (CAS) (p120 catenin) (p120(ctn)) (p120(cas))	P30999	Ctnnd1	100	1.24	141060000	0	59660000
Dedicator of cytokinesis protein 7 (Protein moonlight)	Q8R1A4	Dock7	2.32	1.8	1015900000	203340000	292680000
CDGSH iron-sulfur domain-containing protein 2 (MitoNEET-related 1 protein) (Miner1) (Nervous system overexpressed protein 70)	Q9CQB5	Cisd2	3.57	1.1	60533000	5109400	28296000
Death-inducer obliterator 1 (DIO-1) (Death-associated transcription factor 1) (DATF-1)	Q8C9B9	Dido1	100	4	106270000	0	6646700
Disco-interacting protein 2 homolog B (DIP2 homolog B)	Q3UH60	Dip2b	100	100	16658000	0	0
Trifunctional enzyme subunit beta, mitochondrial (TP-beta) [Includes: 3-ketoacyl-CoA thiolase (EC 2.3.1.155) (EC 2.3.1.16) (Acetyl-CoA acyltransferase) (Beta-ketothiolase)]	Q99JY0	Hadhb	2.13	1.32	750320000	171080000	301180000
Eukaryotic peptide chain release factor GTP-binding subunit ERF3B (Eukaryotic peptide chain release factor subunit 3b) (eRF3b) (G1 to S phase transition protein 2 homolog)	Q149F3	Gspt2	3.46	1.06	2674200000	242800000	1286900000
Histone acetyltransferase p300 (p300 HAT) (EC 2.3.1.48) (E1A-associated protein p300) (Histone butyryltransferase p300) (EC 2.3.1.-) (Histone crotonyltransferase p300) (EC 2.3.1.-) (Protein 2-hydroxyisobutyryltransferase p300) (EC 2.3.1.-) (Protein propionyltransferase p300) (EC 2.3.1.-)	B2RWS6	Ep300	100	100	20322000	0	0
Ceramide synthase 5 (CerS5) (EC 2.3.1.-) (LAG1 longevity assurance homolog 5) (Sphingosine N-acyltransferase CERS5) (EC 2.3.1.24) (Translocating chain-associating membrane protein homolog 4) (TRAM homolog 4)	Q9D6K9	Cers5	5.27	100	44601000	1156200	0
Voltage-dependent P/Q-type calcium channel subunit alpha-1A (Brain calcium channel I) (BI) (Calcium channel, L type, alpha-1 polypeptide isoform 4) (Voltage-gated calcium channel subunit alpha Cav2.1)	P97445	Cacna1a	2.41	100	101690000	19176000	0
Phosphatidate cytidylyltransferase 2 (EC 2.7.7.41) (CDP-DAG synthase 2) (CDP-DG synthase 2) (CDP-diacylglycerol synthase 2) (CDS 2) (CDP-diglyceride pyrophosphorylase 2) (CDP-diglyceride synthase 2) (CTP:phosphatidate cytidylyltransferase 2)	Q99L43	Cds2	2.91	1.15	281190000	37530000	126630000
Cleft lip and palate transmembrane protein 1 homolog (Thymic epithelial cell surface antigen)	Q8VBZ3	Clptm1	3.99	1.26	650990000	40835000	272350000
Cordon-bleu protein-like 1 (Cobl-related protein 1)	Q3UMF0	Cobll1	100	1.08	853350000	0	404620000
Cleavage and polyadenylation specificity factor subunit 5 (Nucleoside diphosphate-linked moiety X motif 21) (Nudix motif 21) (Nudix hydrolase 21)	Q9CQF3	Nudt21	100	1.19	367210000	0	160850000
Protein DEK	Q7TNV0	Dek	1.41	4.65	371770000	139830000	14833000
Lysophosphatidylserine lipase ABHD12 (EC 3.1.1.-) (2-arachidonoylglycerol hydrolase ABHD12) (Abhydrolase domain-containing protein 12) (Monoacylglycerol lipase ABHD12) (EC 3.1.1.23) (Oxidized phosphatidylserine lipase ABHD12) (EC 3.1.-.-)	Q99LR1	Abhd12	100	2.05	52897000	0	12791000
Adenylate cyclase type 6 (EC 4.6.1.1) (ATP pyrophosphate-lyase 6) (Adenylate cyclase type VI) (Adenylyl cyclase 6) (AC6) (Ca(2+)-inhibitable adenylyl cyclase)	Q01341	Adcy6	100	100	14290000	0	0
Chromosome alignment-maintaining phosphoprotein 1 (Zinc finger protein 828)	Q8K327	Champ1	100	100	6182400	0	0
Clathrin light chain B (Lcb)	Q6IRU5	Cltb	100	1.5	209410000	0	74294000
Coronin-1B (Coronin-2)	Q9WUM3	Coro1b	3.64	1.65	1328500000	106690000	424620000
Peripheral plasma membrane protein CASK (EC 2.7.11.1) (Calcium/calmodulin-dependent serine protein kinase)	O70589	Cask	100	2.98	151460000	0	19205000
Carnitine O-palmitoyltransferase 1, liver isoform (CPT1-L) (EC 2.3.1.21) (Carnitine O-palmitoyltransferase I, liver isoform) (CPT I) (CPTI-L) (Carnitine palmitoyltransferase 1A)	P97742	Cpt1a	2.94	1.79	349120000	45441000	100670000
Cleavage stimulation factor subunit 2 (CF-1 64 kDa subunit) (Cleavage stimulation factor 64 kDa subunit) (CSTF 64 kDa subunit) (CstF-64)	Q8BIQ5	Cstf2	5.28	2.47	432570000	11117000	77978000
Ferritin heavy chain (Ferritin H subunit) (EC 1.16.3.1) [Cleaved into: Ferritin heavy chain, N-terminally processed]	P09528	Fth1	4.27	3.19	87003000	4497700	9504000
A-kinase anchor protein 8 (AKAP-8) (A-kinase anchor protein 95 kDa) (AKAP 95)	Q9DBR0	Akap8	100	2.09	387740000	0	90805000
AP-2 complex subunit mu (AP-2 mu chain) (Adaptor protein complex AP-2 subunit mu) (Adaptor-related protein complex 2 subunit mu) (Clathrin assembly protein complex 2 mu medium chain) (Clathrin coat assembly protein AP50) (Clathrin coat-associated protein AP50) (Mu2-adaptin) (Plasma membrane adaptor AP-2 50 kDa protein)	P84091	Ap2m1	3.85	1.96	1310300000	91165000	336910000
Probable ATP-dependent RNA helicase DDX5 (EC 3.6.4.13) (DEAD box RNA helicase DEAD1) (mDEAD1) (DEAD box protein 5) (RNA helicase p68)	Q61656	Ddx5	3.91	1.54	15187000000	1012300000	5230800000
Fanconi anemia group I protein homolog (Protein FACI)	Q8K368	Fanci	6.39	1.03	301790000	3591700	147560000
Four and a half LIM domains protein 3 (FHL-3) (Skeletal muscle LIM-protein 2) (SLIM-2)	Q9R059	Fhl3	4.23	3.01	1405300000	75112000	174970000
Four and a half LIM domains protein 2 (FHL-2) (Skeletal muscle LIM-protein 3) (SLIM-3)	O70433	Fhl2	6.44	1.9	1412900000	16305000	379480000
ADP-ribosylation factor 5	P84084	Arf5	1.91	2	344760000	91641000	86072000
Dynein light chain 2, cytoplasmic (8 kDa dynein light chain b) (DLC8) (DLC8b) (Dynein light chain LC8-type 2)	Q9D0M5	Dynll2	4.79	1.91	1328200000	47949000	352500000
Far upstream element-binding protein 1 (FBP) (FUSE-binding protein 1)	Q91WJ8	Fubp1	6.09	1.05	3261300000	47995000	1579900000
Sarcoplasmic/endoplasmic reticulum calcium ATPase 2 (SERCA2) (SR Ca(2+)-ATPase 2) (EC 7.2.2.10) (Calcium pump 2) (Calcium-transporting ATPase sarcoplasmic reticulum type, slow twitch skeletal muscle isoform) (Endoplasmic reticulum class 1/2 Ca(2+) ATPase)	O55143	Atp2a2	3.53	1.03	5171400000	447290000	2541200000
Baculoviral IAP repeat-containing protein 6 (EC 2.3.2.27) (BIR repeat-containing ubiquitin-conjugating enzyme) (BRUCE) (RING-type E3 ubiquitin transferase BIRC6) (Ubiquitin-conjugating BIR domain enzyme apollon) (APOLLON)	O88738	Birc6	6.83	2	324680000	2847500	81349000
Cyclin-dependent kinase 14 (EC 2.7.11.22) (Cell division protein kinase 14) (Serine/threonine-protein kinase PFTAIRE-1)	O35495	Cdk14	1.3	100	91531000	37072000	0
ATP-dependent RNA helicase DHX8 (EC 3.6.4.13) (DEAH box protein 8)	A2A4P0	Dhx8	100	100	62984000	0	0
Aspartyl aminopeptidase (EC 3.4.11.21)	Q9Z2W0	Dnpep	5.52	1.38	758420000	16515000	291140000
Dystonin (Bullous pemphigoid antigen 1) (BPA) (Dystonia musculorum protein) (Hemidesmosomal plaque protein) (Microtubule actin cross-linking factor 2)	Q91ZU6	Dst	4.98	1.38	1467000000	46424000	563620000
14-3-3 protein eta	P68510	Ywhah	4.83	2.38	1593000000	55995000	306650000
Protein FAM76B	Q80XP8	Fam76b	100	100	3642900	0	0
PDZ domain-containing protein GIPC2 (SemaF cytoplasmic domain-associated protein 2) (SEMCAP-2)	Q9Z2H7	Gipc2	100	100	38919000	0	0
Enoyl-CoA hydratase, mitochondrial (EC 4.2.1.17) (Enoyl-CoA hydratase 1) (Short-chain enoyl-CoA hydratase) (SCEH)	Q8BH95	Echs1	1.95	100	42020000	10838000	0
Ras GTPase-activating protein-binding protein 2 (G3BP-2) (GAP SH3 domain-binding protein 2)	P97379	G3bp2	100	1.35	1636000000	0	641150000
Disintegrin and metalloproteinase domain-containing protein 9 (ADAM 9) (EC 3.4.24.-) (Meltrin-gamma) (Metalloprotease/disintegrin/cysteine-rich protein 9) (Myeloma cell metalloproteinase)	Q61072	Adam9	6.05	2.58	319140000	4818800	53201000
Flotillin-1	O08917	Flot1	5.15	2.41	674960000	19015000	126820000
ATP synthase subunit d, mitochondrial (ATPase subunit d) (ATP synthase peripheral stalk subunit d)	Q9DCX2	Atp5pd	5.82	2	286170000	5056700	71650000
Protein CDV3 (Carnitine deficiency-associated protein 3) (Tyrosine-phosphorylated protein 36) (TPP36)	Q4VAA2	Cdv3	100	1.11	2000800000	0	924590000
Choline transporter-like protein 2 (Solute carrier family 44 member 2)	Q8BY89	Slc44a2	3.81	100	31766000	2258100	0
Golgi reassembly-stacking protein 1 (Golgi peripheral membrane protein p65) (Golgi reassembly-stacking protein of 65 kDa) (GRASP65)	Q91X51	Gorasp1	100	100	49719000	0	0
Clathrin heavy chain linker domain-containing protein 1	Q5M6W3	Clhc1	100	100	105340000	0	0
COP9 signalosome complex subunit 3 (SGN3) (Signalosome subunit 3) (JAB1-containing signalosome subunit 3)	O88543	Cops3	100	2.38	582430000	0	111870000
Very-long-chain 3-oxoacyl-CoA reductase (EC 1.1.1.330) (17-beta-hydroxysteroid dehydrogenase 12) (17-beta-HSD 12) (3-ketoacyl-CoA reductase) (KAR) (Estradiol 17-beta-dehydrogenase 12) (EC 1.1.1.62) (KIK-I)	O70503	Hsd17b12	3.45	2.64	5441900000	498980000	874240000
Cdc42-interacting protein 4 (Thyroid receptor-interacting protein 10) (TR-interacting protein 10) (TRIP-10)	Q8CJ53	Trip10	100	3.1	723250000	0	84174000
Anamorsin (Cytokine-induced apoptosis inhibitor 1) (Fe-S cluster assembly protein DRE2 homolog)	Q8WTY4	Ciapin1	100	2.49	188190000	0	33390000
Transcriptional repressor CTCF (11-zinc finger protein) (CCCTC-binding factor) (CTCFL paralog)	Q61164	Ctcf	3.45	100	94445000	8631000	0
DENN domain-containing protein 4C	A6H8H2	Dennd4c	100	2.17	67914000	0	15045000
Dynein heavy chain 8, axonemal (Axonemal beta dynein heavy chain 8) (Ciliary dynein heavy chain 8)	Q91XQ0	Dnah8	100	100	29133000	0	0
Cytochrome P450 20A1 (EC 1.14.-.-)	Q8BKE6	Cyp20a1	5.38	1.92	243870000	5843500	64625000
Cleavage and polyadenylation specificity factor subunit 7	Q8BTV2	Cpsf7	4.87	5.83	216140000	7378300	3790500
Consortin	Q8CBC4	Cnst	6.75	1.5	61634000	571510	21860000
COP9 signalosome complex subunit 6 (SGN6) (Signalosome subunit 6) (JAB1-containing signalosome subunit 6)	O88545	Cops6	5.95	1.5	144170000	2335500	51028000
Cytochrome b-245 chaperone 1 (Essential for reactive oxygen species protein) (Eros)	Q3TYS2	Cybc1	4.69	100	167060000	6458000	0
Cytoplasmic dynein 1 light intermediate chain 2 (Dynein light intermediate chain 2, cytosolic)	Q6PDL0	Dync1li2	4.15	1.03	677780000	38303000	331430000
Caspase-8 (CASP-8) (EC 3.4.22.61) [Cleaved into: Caspase-8 subunit p18; Caspase-8 subunit p10]	O89110	Casp8	100	1.13	102800000	0	47065000
COP9 signalosome complex subunit 5 (SGN5) (Signalosome subunit 5) (EC 3.4.-.-) (Jun activation domain-binding protein 1) (Kip1 C-terminus-interacting protein 2)	O35864	Cops5	100	1.89	300250000	0	81290000
E3 ubiquitin-protein ligase ARIH1 (EC 2.3.2.31) (Protein ariadne-1 homolog) (ARI-1) (RING-type E3 ubiquitin transferase ARIH1) (UbcH7-binding protein) (UbcM4-interacting protein 77) (Ubiquitin-conjugating enzyme E2-binding protein 1)	Q9Z1K5	Arih1	6.35	1.52	1278400000	15623000	445600000
Arf-GAP with SH3 domain, ANK repeat and PH domain-containing protein 1 (130 kDa phosphatidylinositol 4,5-bisphosphate-dependent ARF1 GTPase-activating protein) (ADP-ribosylation factor-directed GTPase-activating protein 1) (ARF GTPase-activating protein 1) (Development and differentiation-enhancing factor 1) (DEF-1) (Differentiation-enhancing factor 1) (PIP2-dependent ARF1 GAP)	Q9QWY8	Asap1	5.88	1.35	439410000	7484600	171830000
Calcitonin gene-related peptide type 1 receptor (CGRP type 1 receptor) (Calcitonin receptor-like receptor)	Q9R1W5	Calcrl	100	100	29550000	0	0
Calcium-binding mitochondrial carrier protein Aralar2 (Citrin) (Mitochondrial aspartate glutamate carrier 2) (Solute carrier family 25 member 13)	Q9QXX4	Slc25a13	100	100	36655000	0	0
Cleavage and polyadenylation specificity factor subunit 1 (Cleavage and polyadenylation specificity factor 160 kDa subunit) (CPSF 160 kDa subunit)	Q9EPU4	Cpsf1	1.24	3.4	99862000	42413000	9430000
RNA polymerase II subunit A C-terminal domain phosphatase (EC 3.1.3.16) (TFIIF-associating CTD phosphatase)	Q7TSG2	Ctdp1	4.5	2.34	305220000	13443000	60345000
DCN1-like protein 1 (DCNL1) (DCUN1 domain-containing protein 1) (Defective in cullin neddylation protein 1-like protein 1) (Testis-specific protein 3)	Q9QZ73	Dcun1d1	100	100	63165000	0	0
AT-rich interactive domain-containing protein 1A (ARID domain-containing protein 1A) (BRG1-associated factor 250) (BAF250) (BRG1-associated factor 250a) (BAF250A) (Osa homolog 1) (SWI-like protein) (SWI/SNF complex protein p270) (SWI/SNF-related, matrix-associated, actin-dependent regulator of chromatin subfamily F member 1)	A2BH40	Arid1a	100	2.37	269680000	0	52314000
Activating signal cointegrator 1 complex subunit 2 (ASC-1 complex subunit p100) (Trip4 complex subunit p100)	Q91WR3	Ascc2	100	1.46	206050000	0	74785000
Calsenilin (A-type potassium channel modulatory protein 3) (DRE-antagonist modulator) (DREAM) (Kv channel-interacting protein 3) (KChIP3)	Q9QXT8	Kcnip3	100	100	96100000	0	0
Cell division control protein 42 homolog (EC 3.6.5.2) (G25K GTP-binding protein)	P60766	Cdc42	3.84	1.39	2295400000	159940000	875810000
CUGBP Elav-like family member 1 (CELF-1) (50 kDa nuclear polyadenylated RNA-binding protein) (Brain protein F41) (Bruno-like protein 2) (CUG triplet repeat RNA-binding protein 1) (CUG-BP1) (CUG-BP- and ETR-3-like factor 1) (Deadenylation factor CUG-BP) (Deadenylation factor EDEN-BP) (Embryo deadenylation element-binding protein homolog) (EDEN-BP homolog) (RNA-binding protein BRUNOL-2)	P28659	Celf1	5.22	1.5	383560000	10262000	135150000
Cyclin-dependent kinase 13 (EC 2.7.11.22) (EC 2.7.11.23) (CDC2-related protein kinase 5) (Cell division cycle 2-like protein kinase 5) (Cell division protein kinase 13)	Q69ZA1	Cdk13	1.3	100	91531000	37072000	0
Cullin-7 (CUL-7) (p185) (p193)	Q8VE73	Cul7	100	1.66	124560000	0	39428000
Bromodomain testis-specific protein (Bromodomain-containing female sterile homeotic-like protein) (RING3-like protein)	Q91Y44	Brdt	3.12	100	108570000	12459000	0
Adenylyl cyclase-associated protein 2 (CAP 2)	Q9CYT6	Cap2	3.6	1.32	7169100000	592170000	2881100000
Centromere-associated protein E (Centromere protein E) (CENP-E) (Kinesin superfamily protein 10) (KIF10) (Motor domain of KIF10)	Q6RT24	Cenpe	100	100	13088000	0	0
Cleavage stimulation factor subunit 2 tau variant (CF-1 64 kDa subunit tau variant) (Cleavage stimulation factor 64 kDa subunit tau variant) (CSTF 64 kDa subunit tau variant) (TauCstF-64)	Q8C7E9	Cstf2t	100	100	28856000	0	0
Bromodomain adjacent to zinc finger domain protein 1A (Cbp146)	O88379	Baz1a	100	100	12815000	0	0
Cyclin-dependent kinase 16 (EC 2.7.11.22) (CRK5) (Cell division protein kinase 16) (PCTAIRE-motif protein kinase 1) (Serine/threonine-protein kinase PCTAIRE-1)	Q04735	Cdk16	1.3	100	91531000	37072000	0
Cleavage and polyadenylation specificity factor subunit 4 (Cleavage and polyadenylation specificity factor 30 kDa subunit) (CPSF 30 kDa subunit) (Clipper homolog) (Clipper/CPSF 30K)	Q8BQZ5	Cpsf4	3.53	100	212740000	18405000	0
Cytoplasmic tRNA 2-thiolation protein 2	Q3U308	Ctu2	100	1.62	64608000	0	21035000
Ankyrin repeat and LEM domain-containing protein 2 (LEM domain-containing protein 4)	Q6P1H6	Ankle2	100	1.8	179290000	0	51340000
Cytokine receptor-like factor 1 (Cytokine receptor-like molecule 3) (CRLM-3) (Cytokine-like factor 1) (CLF-1) (Novel cytokine receptor 6) (NR6)	Q9JM58	Crlf1	100	100	2242200	0	0
Cardiolipin synthase (CMP-forming) (CLS) (EC 2.7.8.41)	Q80ZM8	Crls1	100	100	25343000	0	0
Arf-GAP with coiled-coil, ANK repeat and PH domain-containing protein 2 (Centaurin-beta-2) (Cnt-b2)	Q6ZQK5	Acap2	100	6.25	318640000	0	4190900
Aquaporin-1 (AQP-1) (Aquaporin-CHIP) (Delayed early response protein 2) (DER2) (Water channel protein for red blood cells and kidney proximal tubule)	Q02013	Aqp1	100	100	47127000	0	0
CD2-associated protein (Mesenchyme-to-epithelium transition protein with SH3 domains 1) (METS-1)	Q9JLQ0	Cd2ap	4.38	1.03	294640000	14191000	144580000
Cystathionine gamma-lyase (EC 4.4.1.1) (Cysteine-protein sulfhydrase) (Gamma-cystathionase)	Q8VCN5	Cth	2.54	100	61365000	10518000	0
Death domain-containing membrane protein NRADD (Neurotrophin receptor homolog-2) (NRH2) (Neurotrophin receptor-alike death domain protein)	Q8CJ26	Nradd	100	100	119050000	0	0
Putative RNA-binding protein 15B (RNA-binding motif protein 15B)	Q6PHZ5	Rbm15b	2.53	2.45	284000000	49203000	51864000
Heterogeneous nuclear ribonucleoprotein A1 (hnRNP A1) (HDP-1) (Helix-destabilizing protein) (Single-strand-binding protein) (Topoisomerase-inhibitor suppressed) (hnRNP core protein A1) [Cleaved into: Heterogeneous nuclear ribonucleoprotein A1, N-terminally processed]	P49312	Hnrnpa1	4.6	1.14	15677000000	644810000	7130800000
SR-related and CTD-associated factor 4 (CTD-binding SR-like protein RA4) (Splicing factor, arginine/serine-rich 15)	Q7TSH6	Scaf4	100	1.35	44488000	0	17475000
Partner of Y14 and mago (PYM homolog 1 exon junction complex-associated factor) (Protein wibg homolog)	Q8CHP5	Pym1	100	1.13	134100000	0	61389000
GTP-binding protein Rheb (Ras homolog enriched in brain)	Q921J2	Rheb	2.3	2.18	185460000	37767000	40981000
Rho GTPase-activating protein 12 (Rho-type GTPase-activating protein 12)	Q8C0D4	Arhgap12	100	100	60636000	0	0
Rho GTPase-activating protein 35 (Glucocorticoid receptor DNA-binding factor 1)	Q91YM2	Arhgap35	100	1.63	48608000	0	15752000
Heterogeneous nuclear ribonucleoprotein A3 (hnRNP A3)	Q8BG05	Hnrnpa3	5.04	1.06	22262000000	676770000	10669000000
Reticulon-3	Q9ES97	Rtn3	3.36	1.24	1556000000	151210000	660480000
Splicing factor 3B subunit 3 (Pre-mRNA-splicing factor SF3b 130 kDa subunit) (SF3b130) (Spliceosome-associated protein 130) (SAP 130)	Q921M3	Sf3b3	1.64	1.45	1815300000	584220000	663420000
Polyadenylate-binding protein 2 (PABP-2) (Poly(A)-binding protein 2) (Nuclear poly(A)-binding protein 1) (Poly(A)-binding protein II) (PABII) (Polyadenylate-binding nuclear protein 1)	Q8CCS6	Pabpn1	5.78	1.07	341120000	6205600	162750000
CDP-diacylglycerol--glycerol-3-phosphate 3-phosphatidyltransferase, mitochondrial (EC 2.7.8.5) (Phosphatidylglycerophosphate synthase 1) (PGP synthase 1) (Silencer-associated factor)	Q8BHF7	Pgs1	3.04	100	183660000	22256000	0
26S proteasome non-ATPase regulatory subunit 10 (26S proteasome regulatory subunit p28) (Gankyrin)	Q9Z2X2	Psmd10	100	100	18561000	0	0
Phosphoribosylformylglycinamidine synthase (FGAM synthase) (FGAMS) (EC 6.3.5.3) (Formylglycinamide ribonucleotide amidotransferase) (FGAR amidotransferase) (FGAR-AT) (Formylglycinamide ribotide amidotransferase)	Q5SUR0	Pfas	100	100	44469000	0	0
Cytosolic Fe-S cluster assembly factor NUBP1 (Nucleotide-binding protein 1) (NBP 1)	Q9R060	Nubp1	4.89	5.13	212120000	7133500	6040100
Sodium bicarbonate cotransporter 3 (Solute carrier family 4 member 7)	Q8BTY2	Slc4a7	100	100	122520000	0	0
Splicing factor 3B subunit 6 (Pre-mRNA branch site protein p14) (SF3b 14 kDa subunit)	P59708	Sf3b6	3.58	3.05	136390000	11439000	16446000
Retinoic acid-induced protein 3 (G-protein coupled receptor family C group 5 member A) (Retinoic acid-induced gene 1 protein) (RAIG-1)	Q8BHL4	Gprc5a	100	2.51	316240000	0	55502000
OTU domain-containing protein 4 (EC 3.4.19.12)	B2RRE7	Otud4	5.05	2.05	211770000	6414000	51278000
PHD finger protein 10 (BRG1-associated factor 45a) (BAF45a)	Q9D8M7	Phf10	100	100	54726000	0	0
Nuclear export mediator factor Nemf (Serologically defined colon cancer antigen 1 homolog)	Q8CCP0	Nemf	100	3.62	64569000	0	5266400
Melanoma inhibitory activity protein 2 (CTAGE family member 5 ER export factor)	Q91ZV0	Mia2	4.55	2.82	93363000	3982100	13233000
N-alpha-acetyltransferase 10 (EC 2.3.1.255) (N-terminal acetyltransferase complex ARD1 subunit homolog A) (NatA catalytic subunit Naa10)	Q9QY36	Naa10	2.68	100	88371000	13775000	0
Protein pelota homolog (EC 3.1.-.-)	Q80X73	Pelo	100	1.39	82189000	0	31424000
Proteolipid protein 2	Q9R1Q7	Plp2	4.24	100	793710000	42034000	0
Protein SEC13 homolog (GATOR complex protein SEC13) (SEC13-like protein 1) (SEC13-related protein)	Q9D1M0	Sec13	3.49	1.07	1359500000	121000000	647600000
Regulation of nuclear pre-mRNA domain-containing protein 1B (Cell cycle-related and expression-elevated protein in tumor)	Q9CSU0	Rprd1b	100	100	22233000	0	0
Long-chain fatty acid transport protein 4 (FATP-4) (Fatty acid transport protein 4) (Arachidonate--CoA ligase) (EC 6.2.1.15) (Long-chain-fatty-acid--CoA ligase) (EC 6.2.1.-) (Solute carrier family 27 member 4) (Very long-chain acyl-CoA synthetase 4) (ACSVL4)	Q91VE0	Slc27a4	100	100	75284000	0	0
Protocadherin gamma A6 (Protocadherin gamma subfamily A, 6)	Q91XY2	Pcdhga6	100	100	154520000	0	0
RNA-binding motif 31, Y-linked	Q9D3U4	Rbm31y	5.42	1.1	1544100000	36151000	719290000
60S ribosomal protein L13a	A0A1B0GS68	Gm45713	1.49	1.76	3916700000	1395800000	1157300000
Predicted gene 9040 (Predicted gene 9044)	A0A1W2P6Q8	Gm9044	1.58	2.34	491820000	164650000	96888000
Cyclin Y-like 1	E9Q226	Ccnyl1	100	100	14183000	0	0
Calreticulin	Q3TQS0	Calr4	2.02	4.37	51130000	12613000	2466600
Beta-globin (Globin a1) (Hemoglobin, beta adult s chain) (Hemoglobin, beta adult t chain)	A8DUK4	Hbb-bs	4.22	100	48859000	2620000	0
Heterogeneous nuclear ribonucleoprotein H3	D3Z6Y3	Hnrnph3	5.27	1.87	15724000000	407470000	4291200000
Zinc finger protein 638 (Fragment)	Q3TZK9	Zfp638	1.66	100	408690000	129620000	0
4-alpha-glucanotransferase (EC 2.4.1.25) (EC 3.2.1.33) (Amylo-alpha-1,6-glucosidase) (Dextrin 6-alpha-D-glucosidase) (Glycogen debrancher) (Glycogen debranching enzyme) (Oligo-1,4-1,4-glucantransferase)	F8VPN4	Agl	100	3.44	141460000	0	13073000
Protocadherin gamma A5 (Protocadherin gamma subfamily A, 5)	Q91XY3	Pcdhga5	100	100	154520000	0	0
Protocadherin gamma A3 (Protocadherin gamma subfamily A, 3)	Q91XY5	Pcdhga3	100	100	154520000	0	0
TAF15 RNA polymerase II, TATA box binding protein (TBP)-associated factor (TATA-box-binding protein-associated factor 15)	Q8BQ46	Taf15	100	3.37	650290000	0	62943000
Amidophosphoribosyltransferase (ATase) (EC 2.4.2.14) (Glutamine phosphoribosylpyrophosphate amidotransferase)	Q8CIH9	Ppat	100	100	28618000	0	0
ATP synthase subunit gamma	Q8C2Q8	Atp5c1	3.52	1.89	609270000	53153000	164310000
Protocadherin gamma B2 (Protocadherin gamma subfamily B, 2)	Q91XX7	Pcdhgb2	100	100	154520000	0	0
Protocadherin gamma A9 (Protocadherin gamma subfamily A, 9)	Q91XX9	Pcdhga9	100	100	154520000	0	0
Protocadherin gamma B1 (Protocadherin gamma subfamily B, 1)	Q91XX8	Pcdhgb1	100	100	154520000	0	0
BMS1 homolog, ribosome assembly protein (Yeast) (BMS1, ribosome biogenesis factor)	Q6PGF5	Bms1	1.34	100	673580000	266820000	0
Protocadherin gamma C4 (Protocadherin gamma subfamily C, 4)	Q91XX0	Pcdhgc4	100	100	154520000	0	0
Protocadherin gamma A1 (Protocadherin gamma subfamily A, 1)	Q91XZ0	Pcdhga1	100	100	154520000	0	0
Protocadherin gamma B6 (Protocadherin gamma subfamily B, 6)	Q91XX4	Pcdhgb6	100	100	154520000	0	0
Predicted gene 9045 (Predicted gene 9049)	A0A1W2P7Z8	Gm9045	1.58	2.34	491820000	164650000	96888000
Protocadherin gamma B5 (Protocadherin gamma subfamily B, 5)	Q91XX5	Pcdhgb5	100	100	154520000	0	0
PHD finger protein 3	B2RQG2	Phf3	100	100	26322000	0	0
Predicted gene 21985 (Slc12a6 protein)	Q6P6P5	Gm21985	2.83	1.68	159780000	22433000	49698000
Mitotic deacetylase-associated SANT domain protein	E9Q2I4	Mideas	100	100	26313000	0	0
Protocadherin gamma A10 (Protocadherin gamma subfamily A, 10)	Q91XY9	Pcdhga10	100	100	154520000	0	0
Protocadherin gamma subfamily A, 7	Q6DD96	Pcdhga7	100	100	81884000	0	0
Protocadherin gamma B4 (Protocadherin gamma subfamily B, 4)	Q91XX6	Pcdhgb4	100	100	154520000	0	0
Ribosomal protein L3-like	Q9CQ09	Rpl3l	2.03	2.05	10398000000	2545400000	2507700000
Protocadherin gamma A2 (Protocadherin gamma subfamily A, 2)	Q91XY6	Pcdhga2	100	100	154520000	0	0
FRY-like transcription coactivator	F8VQ05	Fryl	100	100	66690000	0	0
Eukaryotic translation initiation factor 2B, subunit 3	Q3UKV0	Eif2b3	100	100	151320000	0	0
Superkiller viralicidic activity 2-like (S. cerevisiae)	Q6NZR5	Skiv2l	100	1.24	87323000	0	36938000
RNA-binding motif protein, X-linked-like 2	Q9DAE2	Rbmxl2	3.62	1.02	2565600000	208770000	1264200000
Protocadherin gamma A8 (Protocadherin gamma subfamily A, 8)	Q91XY0	Pcdhga8	100	100	154520000	0	0
Protocadherin gamma B7 (Protocadherin gamma subfamily B, 7)	Q91XX3	Pcdhgb7	100	100	154520000	0	0
Splicing factor 3b, subunit 2	Q3UJB0	Sf3b2	2.79	1.8	1257200000	181750000	360940000
Pcdhgc5 protein (Protocadherin gamma C-V) (Protocadherin gamma C5) (Protocadherin gamma subfamily C, 5)	Q91XW9	Pcdhgc5	100	100	154520000	0	0
RAS p21 protein activator 1 (Fragment)	A0A286YDU0	Rasa1	100	1.73	167860000	0	50497000
MRE11A homolog A, double strand break repair nuclease (Fragment)	B2KF76	Mre11a	100	1.39	19143000	0	7281600
Myosin VC	A0A1L1SUF0	Myo5c	4.17	1.21	579470000	32159000	251210000
Predicted gene 9048	A0A1W2P7H4	Gm9048	1.58	2.34	491820000	164650000	96888000
Protein kish	E0CY07	Tmem167	2.44	100	69076000	12723000	0
Predicted gene, 50139 (Fragment)	A0A494BAL6	Gm50139	3.88	2.12	2173200000	147840000	501020000
RNA 3'-terminal phosphate cyclase (EC 6.5.1.4) (RNA terminal phosphate cyclase domain-containing protein 1)	D6RD00	Rtca	100	2.64	90525000	0	14534000
Predicted gene 7324	A0A2I3BRL8	Gm7324	3.62	1.02	2565600000	208770000	1264200000
Kinesin-like protein	E9PUA5	Kifc5b	100	100	74260000	0	0
PCF11 cleavage and polyadenylation factor subunit	G3X9Z4	Pcf11	4.46	100	36951000	1674900	0
Interferon-induced protein with tetratricopeptide repeats 3B	E9PV48	Ifit3b	100	100	68447000	0	0
RIKEN cDNA 2900026A02 gene	A0A1B0GR85	2900026A02Rik	3.89	100	857020000	57804000	0
Predicted gene 20521	D3Z5F7	Gm20521	5.78	1.07	341120000	6205600	162750000
Zinc finger protein 407	G3UVV3	Zfp407	2.45	100	8561500	1567700	0
Sterile alpha motif domain-containing 4	A0A2I3BPM7	Samd4	100	2.35	382020000	0	74819000
Predicted gene, 38431 (Fragment)	A0A1L1SRY4	Gm38431	100	1.21	108730000	0	47161000
Nucleoporin 153 (Fragment)	A0A286YCY7	Nup153	6.88	3.55	476590000	4047000	40650000
Isocitrate dehydrogenase [NAD] subunit, mitochondrial	A0A668KL51	Idh3b	3.4	1.4	516330000	48969000	195440000
Predicted gene, 32717 (Predicted gene, 32802)	A0A1W2P7S8	Gm32717	1.58	2.34	491820000	164650000	96888000
Transformation-related protein 53-binding protein 1 (Fragment)	F6QNC8	Trp53bp1	4.42	1.68	269230000	12566000	83780000
Predicted gene, 49776 (Fragment)	A0A338P691	Gm49776	100	100	52845000	0	0
Predicted gene, 49388 (Fragment)	A0A0U1RNP2	Gm49388	100	100	39867000	0	0
Zinc finger protein 622 (Fragment)	A0A2I3BPL6	Zfp622	2.59	1.79	179960000	29949000	51956000
Far upstream element (FUSE)-binding protein 3 (Fragment)	F7AM43	Fubp3	6.57	1.03	1640100000	17276000	805070000
Predicted pseudogene 8797	A0A0A6YW67	Gm8797	2.48	1.55	20474000000	3668400000	6991200000
Cytochrome c oxidase polypeptide Vb (Cytochrome c oxidase subunit 5B, mitochondrial)	Q9D881	Cox5b-ps	4.54	100	145740000	6283500	0
Family with sequence similarity 104, member A	A2A6P4	Fam104a	1.29	100	36559000	14967000	0
Zinc finger, MYND-type-containing 8	Q3U1M7	Zmynd8	100	100	82964000	0	0
Protocadherin gamma C3 (Protocadherin gamma subfamily C, 3)	Q91XX1	Pcdhgc3	100	100	154520000	0	0
Zinc finger protein 326	A0A0R4J098	Zfp326	5.56	2.4	671880000	14262000	127200000
Protocadherin gamma A12 (Protocadherin gamma subfamily A, 12)	Q91XY7	Pcdhga12	100	100	154520000	0	0
DEAH (Asp-Glu-Ala-His) box polypeptide 16 (Dhx16 protein)	Q05BH3	Dhx16	1.7	2.14	1851300000	571180000	420940000
Zinc finger protein 207	Q8CCB2	Zfp207	100	1.35	405930000	0	159790000
Phospholipid-transporting ATPase (EC 7.6.2.1)	Q6DFW5	Atp11b	1.06	100	94809000	45354000	0
Midasin	J3QMC5	Mdn1	3	2.02	108320000	13513000	26733000
ATP synthase subunit d, mitochondrial (Fragment)	B1ASE2	Atp5h	5.82	2	286170000	5056700	71650000
40S ribosomal protein S4	V9GWY0	Gm15013	3.1	1.95	8285200000	964540000	2151000000
Predicted gene 20683 (Fragment)	H3BKJ1	Gm20683	100	100	26316000	0	0
B-TFIID TATA-box-binding protein-associated factor 1	E9QAE3	Btaf1	100	100	41248000	0	0
Immediate early response 3-interacting protein 1	D6RI20	Gm50364	3.06	1.09	370510000	44294000	174440000
Small nucleolar RNA host gene 4 (Fragment)	A0A494B9X1	Snhg4	4.75	1.23	5826100000	215770000	2478000000
Ubiquitinyl hydrolase 1 (EC 3.4.19.12)	F8VPU6	Usp9y	4.93	1.28	2106500000	69072000	869290000
Septin 14	S4R2P6	Septin14	3.39	1.12	4208700000	401910000	1932100000
Predicted gene, 49325	G3UZ60	Gm49325	2.51	100	553250000	97035000	0
Synaptophysin-like protein	D6RFU9	Sypl	100	3.4	156660000	0	14857000
Predicted gene 5269	V9GXF8	Gm5269	4.6	1.14	15677000000	644810000	7130800000
DCN1-like protein (Defective in cullin neddylation protein 1-like protein)	A0A1Y7VP24	Tes3-ps	100	100	63165000	0	0
PRA1 family protein	A0A140LJ36	Gm45208	2.63	100	255460000	41356000	0
Predicted gene 12666 (Fragment)	A2AMD0	Gm12666	3.04	1.83	269970000	32754000	75700000
Ribose-phosphate diphosphokinase (EC 2.7.6.1)	G3UXL2	Prps1l3	4.61	2.47	111850000	4585200	20126000
Zinc finger protein 148	A0A338P6K3	Zfp148	100	100	39895000	0	0
Predicted gene 17190	V9GX38	Gm17190	5.04	1.06	22262000000	676770000	10669000000
Predicted gene 9046	A0A1W2P855	Gm9046	1.58	2.34	491820000	164650000	96888000
Predicted gene, 28038 (Fragment)	F7BCN9	Gm28038	100	100	123650000	0	0
Aldo-keto reductase family 1, member B3 (aldose reductase) (Fragment)	D3YVJ7	Akr1b3	4.9	1.35	5874900000	197200000	2296900000
Quaking, KH domain-containing RNA-binding (Fragment)	A0A3B2WCH2	Qk	100	2.67	424430000	0	66500000
